# Supplementary material for: Supramolecular Nanopatterns of Molecular Spoked Wheels with Orthogonal Pillars: The Observation of a Fullerene Haze
Source: Angew Chem Int Ed Engl. 2021 Nov 23;60(52):27264–70. doi: 10.1002/anie.202111869 (PMC9298702; doi:10.1002/anie.202111869)
Supplement: Supplementary file 4 — Supporting Information [file ANIE-60-27264-s002.zip]

Archive with 2 entries (2 files):
- 2_opt.xyz
- 3_opt.xyz
