# Supplementary material for: Supramolecular Nanopatterns of Molecular Spoked Wheels with Orthogonal Pillars: The Observation of a Fullerene Haze
Source: Angew Chem Int Ed Engl. 2021 Nov 23;60(52):27264–70. doi: 10.1002/anie.202111869 (PMC9298702; doi:10.1002/anie.202111869)
Supplement: Supplementary file 4 — Supporting Information [file ANIE-60-27264-s002.zip › 2_opt.xyz]

1435
 energy: -390.358777887897 gnorm: 0.007292583560 xtb: 6.4.0 (91718e8)
C         0.69307200000000   54.53989000000000   15.41027300000000
C         1.25495200000000   53.72503400000001   14.22485100000000
C         1.88768600000000   52.06982700000000   12.03357300000000
C         1.98240200000000   52.55458700000000   14.39576700000000
C         0.89235200000000   54.06982500000000   12.92919800000000
C         1.20394400000000   53.26557700000000   11.85427900000000
C         2.28619300000000   51.73815700000000   13.32393000000000
H         2.28610700000000   52.26373900000000   15.38526500000000
H         0.30249500000000   54.95689500000000   12.77254500000000
H         0.88797900000000   53.54098000000000   10.86219500000000
H         2.83034200000000   50.82273800000000   13.47915600000000
C         0.91131000000000   53.78666600000000   16.73747700000000
C         1.36226500000000   52.41728100000000   19.16029100000000
C         2.14492700000000   53.82904800000000   17.36740300000000
C        -0.09039000000000   53.03835500000001   17.34144300000001
C         0.12709600000000   52.36355200000000   18.52599200000000
C         2.36011400000000   53.16947600000000   18.55876800000000
H         2.94389700000000   54.38906300000000   16.91365300000000
H        -1.06052000000000   52.98879100000001   16.88242100000000
H        -0.66433800000000   51.78733600000000   18.97455100000001
C         1.35232500000000   55.93328000000000   15.51066400000000
C         2.00357900000000   58.67388100000000   15.60229900000000
C         1.19854300000000   56.67482100000000   16.67638800000000
C         1.91734200000000   56.57591200000000   14.41624600000000
C         2.23034100000000   57.91965400000000   14.45658000000000
C         1.51262200000000   58.01683700000000   16.72393000000000
H         0.76150200000000   56.20167500000000   17.53908100000000
H         2.09783900000000   56.02396300000000   13.51243000000000
H         2.64030000000000   58.40488400000000   13.58762300000000
H         1.33737000000000   58.58129400000000   17.62392200000000
C         1.60940300000000   51.73036100000000   20.37291400000001
C         1.80156700000000   51.12484800000000   21.41724400000000
C         1.94312500000000   50.40184300000000   22.62433700000000
C         2.06564100000000   48.95056000000000   25.03515400000000
C         2.03235400000000   51.05499600000000   23.85064400000000
C         1.94937000000000   49.00985600000000   22.62365800000000
C         2.01068200000000   48.29955000000000   23.80227500000000
C         2.09321900000000   50.34534700000000   25.03016600000000
H         2.04405600000000   52.13104000000000   23.86574000000000
H         1.88919900000000   48.49139000000000   21.68236800000000
H         1.99099200000000   47.22394700000000   23.77842600000000
H         2.17208400000000   50.86945800000000   25.96655800000000
C         2.08050900000000   48.18507100000000   26.30389100000000
C         2.17278500000000   46.74216700000000   28.72461700000000
C         1.44552500000000   48.65896100000000   27.45353900000000
C         2.73414600000000   46.95736800000000   26.39114300000000
C         2.78605500000000   46.25961500000000   27.57421000000000
C         1.48356100000000   47.94915100000000   28.63251100000000
H         0.90807300000000   49.58993600000000   27.40705100000000
H         3.25369800000000   46.58296400000000   25.52762400000000
H         3.37085100000000   45.36111000000000   27.63966800000000
H         0.95595300000000   48.31442200000001   29.49514800000000
H         3.31595300000000   53.22408800000000   19.04393100000000
C         2.19261100000000   60.07610100000000   15.61725100000000
C         2.24506400000000   61.29692800000000   15.63757500000000
C         2.22408000000000   62.70962200000000   15.67265500000000
C         2.11381000000000   65.52121400000000   15.74609100000000
C         2.20140200000000   63.39368300000000   16.88452600000000
C         2.20445500000000   63.45636500000000   14.49834600000000
C         2.15225800000000   64.83228699999999   14.53368200000000
C         2.14886600000000   64.76955599999999   16.92104000000000
H         2.22821300000000   62.82824400000000   17.80002400000000
H         2.23838000000000   62.93999300000000   13.55474700000000
H         2.16232100000000   65.39145900000000   13.61443700000000
H         2.12438400000000   65.27791300000000   17.86913800000000
C         2.05661100000000   67.00078700000000   15.78486400000000
C         2.07888700000000   69.81818800000002   15.80026500000000
C         2.72199200000000   67.71411300000000   16.78021500000000
C         1.36746200000000   67.73417600000001   14.81713400000000
C         1.37172600000000   69.11059500000000   14.83097500000000
C         2.73943300000000   69.08829299999999   16.78194300000000
H         3.29151800000000   67.17310200000000   17.51459800000000
H         0.82191000000000   67.20829500000001   14.05319400000000
H         0.81087900000000   69.65662300000000   14.09376900000000
H         3.34262800000000   69.61399400000001   17.49933600000000
C         2.10061700000000   51.21177100000000   10.92821600000000
C         2.17050600000000   50.50232500000000    9.93525900000000
C         2.16015400000000   49.72280500000000    8.75551800000000
C         2.05563700000000   48.18850600000000    6.39479900000000
C         2.14897500000000   50.33162500000000    7.50390000000000
C         2.13241400000000   48.33204700000000    8.80527100000000
C         2.08293300000000   47.58117800000000    7.65086900000000
C         2.10029900000000   49.58200000000000    6.34951400000000
H         2.18362800000000   51.40591400000000    7.44970700000000
H         2.14916900000000   47.84694700000000    9.76581700000000
H         2.05201700000000   46.50746800000001    7.71393500000000
H         2.11534500000000   50.07426800000000    5.39297700000000
C         1.99389200000000   47.38537500000000    5.15092200000000
C         2.00876800000000   45.91224100000000    2.74579000000000
C         1.32634500000000   47.84722300000000    4.01493000000000
C         2.62862900000000   46.14738200000000    5.06303100000000
C         2.64225000000000   45.43393100000000    3.88774200000000
C         1.32666600000000   47.12284100000000    2.84454800000000
H         0.79929200000000   48.78405700000000    4.06316700000000
H         3.17068200000000   45.78020200000000    5.91603900000000
H         3.21612500000000   44.52839200000000    3.82014700000000
H         0.77888500000000   47.48233600000000    1.99205200000000
N         2.27588700000000   46.02589400000001   29.96581800000000
C         2.35541100000000   46.60084700000001   31.25992300000000
C         2.49995100000000   47.14210900000000   33.98128400000000
C         2.42777800000000   45.56649800000001   32.20802700000000
C         2.38348500000000   47.92655000000000   31.69752300000000
C         2.44191300000000   48.20028800000000   33.05500000000000
C         2.49990400000000   45.83560600000000   33.57296200000000
H         2.38354900000000   48.73321700000001   30.99066900000000
H         2.56892700000000   45.02669100000000   34.27864900000000
H         2.56380100000000   47.37764400000000   35.02918100000001
C         2.32442300000000   44.61624800000000   30.12477400000000
C         2.46238800000000   41.99447700000000   31.03800500000000
C         2.27882800000000   43.56330600000000   29.20772300000000
C         2.41886600000000   44.32263600000000   31.49594800000000
C         2.49018000000000   43.00958500000000   31.95582400000000
C         2.35428700000000   42.25472900000000   29.65894600000000
H         2.17291100000000   43.75739300000000   28.15830300000000
H         2.58610300000000   42.81188000000000   33.00896700000000
H         2.53618900000000   40.97195300000000   31.36510700000000
N         2.09541400000000   45.20108400000000    1.49978400000000
C         2.15737800000000   45.78712400000000    0.20900000000000
C         2.25465200000000   46.35145900000001   -2.51086400000000
C         2.21371500000000   44.76120600000000   -0.74911700000000
C         2.17815300000000   47.11643700000000   -0.21898700000000
C         2.21073600000000   47.40194800000000   -1.57516100000000
C         2.26371000000000   45.04168000000000   -2.11288400000000
H         2.19098700000000   47.91788800000000    0.49377300000000
H         2.32115400000000   44.23847900000001   -2.82629800000000
H         2.29985900000000   46.59543600000001   -3.55789800000000
C         2.14055900000000   43.79281700000000    1.32748000000000
C         2.25550500000000   41.17907600000000    0.38668300000000
C         2.10658600000000   42.73126400000000    2.23498000000000
C         2.21383700000000   43.51145200000000   -0.04774400000000
C         2.27379100000000   42.20277900000001   -0.52151700000000
C         2.16970500000000   41.42676600000001    1.76961600000000
H         2.01790400000000   42.91596900000000    3.28772700000000
H         2.35318700000000   42.01463800000001   -1.57790300000000
H         2.31930600000000   40.15947700000000    0.04850900000000
N         2.16145100000000   71.25197500000000   15.77338500000000
C         2.21763300000000   72.11251500000000   16.89874900000000
C         2.35353000000000   74.23662600000000   18.68310800000000
C         2.29519700000000   73.44097600000001   16.44667500000000
C         2.19005400000000   71.86050100000000   18.27153300000000
C         2.26415900000000   72.91705899999999   19.16503100000000
C         2.36551100000000   74.50721200000000   17.34086600000000
H         2.10020100000000   70.85716200000000   18.63994600000000
H         2.44578500000000   75.51448700000000   16.97208900000000
H         2.42602800000000   75.04096900000000   19.39422200000000
C         2.21978400000000   72.06704400000000   14.61502400000000
C         2.32661500000000   74.11783800000001   12.74502500000000
C         2.23159300000000   71.75697500000000   13.25435300000000
C         2.28751500000000   73.41307700000002   15.01260600000000
C         2.34171000000000   74.44299599999999   14.07532200000000
C         2.27110500000000   72.77761700000001   12.31787300000000
H         2.23052400000000   70.73470900000001   12.92955400000000
H         2.40905700000000   75.46570800000002   14.40246100000000
H         2.37656500000000   74.89399500000000   12.00144900000000
C         1.90722000000000   61.67555100000001    1.04785900000000
C         1.91779000000000   60.61219200000000    0.45311900000000
C         1.94204600000000   59.38563700000000   -0.24316300000000
C         1.99028300000000   56.95391600000000   -1.62533300000000
C         1.96286400000000   58.17773100000001    0.44497100000000
C         1.95196200000000   59.35833200000000   -1.63336100000000
C         1.97533800000000   58.16187300000000   -2.31421900000000
C         1.98651100000000   56.98078200000000   -0.23478800000000
H         1.96907300000000   58.19075100000000    1.52161500000000
H         1.99353300000000   58.14944100000001   -3.39022100000000
H         2.01130100000000   56.05020800000000    0.30530700000000
C         2.01232000000000   55.72686600000000   -2.31875900000000
C         2.02676300000000   54.65369100000001   -2.90078200000000
C         2.02986500000000   53.39866900000000   -3.54461200000000
C         2.01894300000000   50.92508400000000   -4.79692500000000
C         2.09518500000000   52.23039500000000   -2.79738600000000
C         1.95967900000000   53.30423900000000   -4.93023600000000
C         1.94206600000000   52.07435600000000   -5.56828800000000
C         2.09190200000000   50.98531700000000   -3.40910200000000
H         2.15797500000000   52.29158900000000   -1.72572200000000
H         1.92191400000000   54.20530600000000   -5.51571000000000
H         2.02645900000000   49.96411200000000   -5.27876100000000
C         2.15441400000000   49.80022400000001   -2.64451100000000
C         2.19282600000000   48.72284700000000   -2.07069700000000
C         2.21825200000000   62.62402600000000   31.10334700000000
C         2.23919000000000   61.54736400000001   31.67339100000000
C         2.26796300000000   60.28832700000000   32.30907000000000
C         2.32410600000000   57.78669500000000   33.56050300000000
C         2.28737100000000   59.11824300000000   31.55819900000000
C         2.28338400000000   60.18765400000000   33.69581000000000
C         2.31090300000000   58.95671800000001   34.31231200000000
C         2.31505600000000   57.88710700000000   32.17343200000000
H         2.29010100000000   59.18760600000000   30.48362800000000
H         2.33246700000000   58.88770000000000   35.38605700000000
H         2.34030100000000   56.98643800000000   31.58461100000000
C         2.34872300000000   56.52297500000001   34.18466600000000
C         2.36435200000000   55.41593300000000   34.69934300000000
C         2.36766400000000   54.12461300000000   35.26709600000000
C         2.35754200000000   51.58350600000000   36.37563300000000
C         2.40238500000000   53.00060000000000   34.45256600000000
C         2.32795900000000   53.95110500000000   36.64627900000000
C         2.31140700000000   52.68662600000000   37.21283700000000
C         2.39780700000000   51.72265400000000   34.99243800000000
H         2.44235100000000   53.12273300000000   33.38511000000000
H         2.31365100000000   54.81738700000000   37.28290900000000
H         2.36799700000000   50.59658800000000   36.80216900000000
C         2.42647200000000   50.57718100000000   34.16817500000000
C         2.44185200000000   49.51570800000000   33.56452800000000
C         2.21598500000000   63.81499100000000   30.45190300000000
C         2.21978400000000   64.86857300000000   29.83990200000000
C         2.23119300000000   66.07024800000001   29.10104400000000
C         2.24569900000000   68.44547100000000   27.62302700000000
C         2.25081200000000   66.04236700000000   27.71108400000000
C         2.22708800000000   67.30492099999999   29.74050200000000
C         2.23379300000000   68.47443100000000   29.01348800000000
C         2.25775000000000   67.21077099999999   26.98326800000000
H         2.26876000000000   65.09019800000000   27.20860000000000
H         2.24012400000000   69.42612400000000   29.51597700000000
H         2.28187200000000   67.18075399999999   25.90759700000000
C         2.24722700000000   69.63774200000000   26.87096200000000
C         2.24668800000000   70.65449300000000   26.19498200000000
C         2.24168300000000   71.81027800000000   25.38627100000000
C         2.22309800000000   74.07668600000001   23.78939400000000
C         2.25681800000000   71.69735400000000   24.00241700000000
C         2.21859000000000   73.07936400000000   25.95399700000000
C         2.21685500000000   74.22009900000000   25.16753600000000
C         2.24395200000000   72.82202400000001   23.19002000000000
H         2.28368700000000   70.72126800000001   23.55244400000000
H         2.21071200000000   73.17421400000001   27.02475800000000
H         2.22027600000000   74.95336600000002   23.16698700000000
C         2.24770700000000   72.70905900000000   21.78305000000000
C         2.25299300000000   72.72139700000000   20.56193500000000
C         1.91170300000000   62.86763200000000    1.69717300000000
C         1.93246200000000   63.93832400000000    2.27829800000000
C         1.96266500000000   65.18064000000000    2.94590800000000
C         2.01903200000000   67.64478400000000    4.26875300000000
C         2.01444200000000   65.24041099999999    4.33408000000000
C         1.94712900000000   66.37242200000000    2.22981100000000
C         1.97480200000000   67.58562400000000    2.88009300000000
C         2.04191600000000   66.45307200000001    4.98549100000000
H         2.04319400000000   64.32167500000000    4.89513800000000
H         1.97252400000000   68.50368600000002    2.31829300000000
H         2.09263100000000   66.49112100000001    6.05982700000000
C         2.04482900000000   68.88590499999999    4.93639400000000
C         2.06835200000000   69.95607500000000    5.52352500000000
C         2.09754700000000   71.18350300000000    6.21772700000000
C         2.14918700000000   73.59402700000000    7.58693400000000
C         2.14684100000000   71.20475700000000    7.60500100000000
C         2.07786200000000   72.39175500000000    5.52995700000000
C         2.10959100000000   73.60324600000000    6.20170000000000
C         2.17120300000000   72.40282900000000    8.30441900000000
H         2.17280800000000   70.27636000000000    8.14683200000000
H         2.04716800000000   72.38220699999999    4.45525300000000
H         2.17356300000000   74.52665000000000    8.12126400000000
C         2.21726300000000   72.41997600000001    9.71495700000000
C         2.25195300000000   72.51832400000002   10.93162500000000
C         2.18281500000000   35.71278000000001   15.08799100000000
C         2.18176300000000   35.70523700000000   13.86953500000000
C         2.18542900000000   35.78549400000000   12.46083800000000
C         2.18647000000000   35.98620200000001    9.66958500000000
C         2.21854100000000   37.02742800000000   11.83683700000000
C         2.15948600000000   34.64447900000000   11.66645200000000
C         2.16011300000000   34.74275000000000   10.29262800000000
C         2.21870100000000   37.12691200000000   10.46423000000000
H         2.25310500000000   37.91549900000000   12.44494300000000
H         2.14859300000000   33.85433000000000    9.68534200000000
H         2.25323700000000   38.09272200000000    9.99079000000000
C         2.18074900000000   36.10035300000000    8.26429100000000
C         2.16591300000000   36.23783900000000    7.05116800000000
C         2.13389700000000   36.43400300000000    5.65453200000000
C         2.05891700000000   36.82830900000000    2.91123900000000
C         2.15747300000000   37.71787200000000    5.12603900000000
C         2.06995800000000   35.35261500000000    4.78290700000000
C         2.02122700000000   35.53589900000000    3.41050600000000
C         2.12064800000000   37.93191100000000    3.75570400000000
H         2.21132700000000   38.56099300000001    5.79065200000000
H         2.06222700000000   34.35533000000000    5.18452600000000
H         2.04408800000000   36.98496200000000    1.84771100000000
C         2.13935200000000   39.23652300000000    3.21566000000000
C         2.15010600000000   40.30772800000000    2.62897600000000
C         2.19409000000000   35.79314900000000   16.44309900000000
C         2.21634100000000   35.92068100000000   17.65467900000001
C         2.24252300000000   36.13220900000000   19.04928400000000
C         2.28570100000000   36.57520400000000   21.81159100000000
C         2.25876400000000   37.42446500000000   19.56238800000000
C         2.25498100000000   35.06432900000000   19.93947600000000
C         2.27683900000000   35.28199600000001   21.29915100000000
C         2.27940400000000   37.64325300000000   20.92120300000000
H         2.26325200000000   38.25685500000001   18.87929700000000
H         2.29699500000000   34.45007400000000   21.98160000000000
H         2.29860400000000   38.64699700000001   21.30887900000000
C         2.30279300000000   36.80277900000001   23.20277000000000
C         2.31164900000000   37.00522500000001   24.40680800000001
C         2.31684100000000   37.23529700000000   25.79858600000000
C         2.31507800000000   37.67326400000000   28.53544800000000
C         2.32687100000000   38.52870400000000   26.30473200000000
C         2.30761000000000   36.16745800000001   26.68904300000000
C         2.31365400000000   36.37233600000000   28.05906000000000
C         2.32240500000000   38.76407200000000   27.67245500000000
H         2.34311300000000   39.36180100000000   25.62545500000000
H         2.30556600000000   35.16377800000001   26.30326000000001
H         2.31908600000000   37.84618600000001   29.59656200000000
C         2.32245300000000   40.07460000000000   28.19881800000000
C         2.32949400000000   41.14477800000001   28.78759700000001
C        -0.81858600000000   54.72655500000000   15.14780300000000
C        -3.54009500000000   55.05689700000001   14.51964900000000
C        -1.57807900000000   53.67338000000000   14.65847100000000
C        -1.45965000000000   55.94126600000000   15.33949200000000
C        -2.79163500000000   56.10784500000000   15.03100600000000
C        -2.91183000000000   53.83088700000000   14.34671200000000
H        -1.10252000000000   52.72005600000000   14.49716600000000
H        -0.90385100000000   56.78225100000000   15.71237900000000
H        -3.26343200000000   57.06602700000000   15.16739300000000
H        -3.47683900000000   53.00631400000000   13.94705600000000
C        -4.89316200000000   55.25756800000000   14.14971200000000
C        -6.02924300000000   55.49275900000001   13.78251400000000
C        -7.32953200000000   55.80802400000000   13.31029300000000
O        -8.30615700000000   54.78343300000000   13.42417600000000
C       -19.56210900000000   53.72463700000000   15.61594900000000
C       -18.97438500000000   52.61589600000000   14.89728300000000
C       -17.57425600000000   52.59686500000000   14.65456600000000
C       -17.30550700000000   54.74316900000000   15.83727500000000
C       -18.73250100000000   54.78458800000000   16.07444900000000
C       -19.91065700000000   52.20707100000000   13.85585900000000
C       -17.06951800000000   52.15570400000000   13.34278500000000
C       -16.85979300000000   56.12329600000000   15.54433300000000
C       -19.18105200000000   56.16414800000000   15.94296500000000
C       -20.86104300000000   54.01728600000000   15.02257500000000
C       -15.86176600000000   56.36633300000000   14.59331200000000
C       -15.10537800000000   55.25742100000000   13.88127400000000
C       -19.42539400000000   51.78332700000000   12.59376400000000
C       -15.89824900000000   52.91608500000000   12.98815600000000
C       -17.98991400000000   51.75541300000000   12.33651900000000
C       -18.02263500000000   56.98212500000000   15.60847100000000
C       -20.44267400000000   56.44843200000000   15.36209400000000
C       -21.29395200000000   55.36126000000000   14.89584600000000
C       -21.07635800000000   53.07641000000000   13.93250500000000
C       -20.58460300000000   57.56069300000000   14.43008600000000
C       -21.95838500000000   55.79957300000000   13.67682900000000
C       -21.72379600000000   53.50359900000000   12.74422800000000
C       -18.16108200000000   58.06395100000000   14.69623800000000
C       -17.77392200000000   52.16070900000000   10.96530600000000
C       -21.51908000000000   57.15895300000000   13.38877300000000
C       -22.17041800000001   54.88312000000000   12.61479100000000
C       -21.22528400000000   53.06787200000000   11.44745400000000
C       -21.36331700000000   54.17729100000000   10.51461400000000
C       -16.78273700000000   54.06704500000001    9.70570000000000
C       -21.94761100000000   55.29991500000000   11.23667400000000
C       -21.52078900000000   56.62228000000001   10.95613600000000
C       -20.49670200000000   56.85913300000001    9.94654900000000
C       -21.30366200000000   57.56417300000000   12.04651300000000
C       -17.14315700000000   58.28764200000001   13.69349300000000
C       -18.04387500000000   54.35095300000000    9.12368900000000
C       -19.45969200000000   58.35938100000000   14.10318000000000
C       -19.23684500000000   58.77384300000000   12.72492500000000
C       -19.20296500000000   53.53293900000001    9.45781800000000
C       -15.93159200000000   55.15389900000001   10.17155400000000
C       -16.37193300000000   56.49981500000001   10.04467500000000
C       -20.36506500000000   54.40685000000001    9.53339200000000
C       -19.92548200000000   55.76614900000001    9.24550400000000
C       -20.14795700000000   58.38262200000000   11.71007100000000
C       -19.64912400000000   57.94681100000000   10.41281500000000
C       -18.49276600000000   55.73186500000001    8.99104100000000
C       -17.80370200000000   58.73237000000000   12.47174200000000
C       -16.15799200000000   57.42717200000000   11.13349900000000
C       -17.66723200000000   56.79199900000000    9.44315100000000
C       -17.31799800000000   58.30812200000000   11.20960800000000
C       -18.25239300000000   57.91319700000000   10.16521300000000
C       -16.64205900000000   52.95655900000000   10.63738800000000
C       -15.70244900000000   53.34122800000001   11.66853400000000
C       -15.25541600000000   54.72166200000000   11.37577200000000
C       -20.09272000000000   52.21642600000000   11.37390400000000
C       -19.07002400000000   52.45103800000000   10.36439600000000
C       -16.73855100000000   53.65132200000000   15.16985400000000
C       -15.58287800000000   53.78592300000000   14.19303500000000
C       -15.01863500000000   55.63335700000000   12.41187900000000
C       -16.01536700000000   57.42538600000000   13.62956900000000
C       -15.50948300000000   56.98487400000000   12.31832600000000
C       -14.13570400000000   54.24627400000001   14.58881000000000
C       -12.93519400000000   53.69180800000000   13.81124800000000
H       -13.25620900000000   53.42504100000000   12.80009600000000
H       -12.61059700000000   52.75440800000000   14.27406000000000
C       -11.76930300000000   54.67203100000000   13.73449800000000
H       -12.11837600000000   55.62414100000000   13.31809900000000
H       -11.41936900000000   54.91395300000000   14.74484500000000
C       -10.60206000000000   54.15747600000000   12.90415700000000
H       -10.93607900000000   53.92195800000000   11.88923600000000
C        -9.48158700000000   55.16296900000000   12.83461200000000
C       -13.89225100000000   54.47522400000000   16.06658000000000
C       -13.42136100000000   54.87992900000000   18.77118200000000
C       -13.46723100000000   55.70865100000001   16.53038800000000
C       -14.06795700000000   53.44392800000000   16.97341400000000
C       -13.83638200000000   53.64572700000001   18.31791300000000
C       -13.23513300000000   55.91046600000000   17.87454300000000
H       -13.32600100000000   56.51175100000000   15.82804900000000
H       -14.39394700000000   52.48273500000000   16.61540400000000
H       -13.98141400000000   52.83544500000001   19.01585600000000
H       -12.90792600000000   56.87770000000000   18.22392600000000
H       -13.24085300000000   55.03782000000001   19.82169200000000
O        -9.67021200000000   56.22634600000000   12.28196700000000
C         2.27799500000000   52.51400700000000   38.69201900000000
H         3.28742200000000   52.42907800000000   39.09178300000000
H         1.73023100000000   51.61324600000000   38.97094300000000
H         1.79461400000000   53.36211600000001   39.17804100000000
C         2.28126800000000   35.21968100000001   29.00163200000000
H         2.83610600000000   35.44507100000001   29.91261600000000
H         2.73050000000000   34.33363300000000   28.55237400000000
H         1.25615600000000   34.97505500000000   29.28148300000000
C         1.95936800000000   34.36402600000000    2.49293500000000
H         2.95297900000000   33.94725000000000    2.33466200000000
H         1.55387900000000   34.64363400000001    1.52014800000000
H         1.32704100000000   33.57630900000000    2.90394500000000
C         1.86735800000000   51.99390900000000   -7.05438700000000
H         2.85370200000000   52.12116900000001   -7.49821700000000
H         1.21688000000000   52.77090700000001   -7.45743100000000
H         1.47584500000000   51.02943700000000   -7.37934200000000
C         2.06807900000000   74.88914500000000    5.45103300000000
H         2.54188300000000   74.78719400000001    4.47437800000000
H         2.59465400000000   75.67537700000000    5.99252000000000
H         1.03942800000000   75.21600500000000    5.29575800000000
C         2.17293100000000   75.57333600000001   25.78809700000000
H         2.66055100000000   75.57373000000000   26.76323100000000
H         1.14334600000000   75.90581600000000   25.92408600000000
H         2.68483700000000   76.30517500000001   25.16286900000000
H        -7.71901500000000   56.68527000000000   13.84486300000000
H        -7.27457200000000   56.08567400000000   12.24845000000000
H         1.95240800000000   60.28996200000000   -2.17335000000000
H         1.92162500000000   66.33416500000000    1.15413900000000
H         2.22753400000000   67.33466400000000   30.81685400000000
H         2.28311400000000   61.08940100000001   34.28425400000000
H         2.14693500000000   33.67802500000000   12.14055400000000
H         2.25743800000000   34.06045400000000   19.55005100000000
H       -10.22332300000000   53.22053000000000   13.32366800000000
C         5.45869200000000   63.22610700000001   39.44562100000000
C         5.48934900000000   62.04665700000001   40.12253400000000
C         5.60600700000000   70.69592299999999   26.70928600000000
C         5.56918000000000   71.92394500000000   27.42422500000000
C         5.52598800000000   71.92041000000000   28.84041400000000
C         5.52790900000000   70.68517199999999   29.54661200000000
C         5.57306600000000   69.46019699999999   28.83364700000000
C         5.60587100000000   69.46501400000000   27.41319500000000
C         5.48106800000000   70.67864700000001   30.96446200000000
C         5.48350100000000   69.45077999999999   31.66554300000000
C         5.53160800000000   68.22333600000000   30.95476900000000
C         5.57466500000000   68.22791400000000   29.53823300000000
C         5.43538400000000   69.44593800000001   33.09230900000000
C         5.44053100000000   68.21208300000001   33.79764600000000
C         5.49080200000000   66.97875000000001   33.07917000000000
C         5.53256900000000   66.98716800000000   31.66151300000000
C         5.39729400000000   68.21212900000000   35.20871800000000
C         5.41064600000000   66.96265699999999   35.92384400000000
C         5.46273800000000   65.74621300000000   35.20888600000000
C         5.50002000000000   65.75125500000000   33.78147900000000
C         5.37604400000000   66.92296200000000   37.32646000000000
C         5.39544200000000   65.74270600000000   38.00252000000000
C         5.45045000000000   64.51370500000000   37.32661000000000
C         5.48197900000000   64.51314700000000   35.91509900000000
C         5.47925200000000   63.26500900000000   38.04254200000000
C         5.47815400000000   73.14919500000001   29.55265200000000
C         5.43078300000000   73.14820800000001   30.97884000000000
C         5.43151600000000   71.91294000000001   31.68311500000000
C         5.38453200000000   71.91307399999999   33.09360800000000
C         5.38597300000000   70.66284600000000   33.80738600000000
C         5.34078400000000   70.62217400000002   35.20984100000000
C         5.34656500000000   69.44131500000002   35.88497000000000
C         5.47507200000000   74.37500800000001   28.85241400000000
C         5.42589000000000   75.60773500000001   29.57227900000000
C         5.38295900000000   75.61834500000001   30.98151600000000
C         5.38449300000000   74.36781600000000   31.69344900000000
C         5.33957100000000   74.32531800000000   33.09683600000000
C         5.33968700000000   73.14374500000001   33.77024000000000
C         5.33867700000000   76.86117800000000   31.65574400000000
C         5.33270000000000   78.03912300000000   30.97966000000000
C         5.74564900000000   41.18718700000000   26.60211900000000
C         5.77247500000000   42.41454500000000   27.31551800000000
C         5.78354700000000   42.40980000000000   28.73424000000000
C         5.75700600000000   41.17767200000000   29.43841500000000
C         5.73502600000000   39.95115000000000   28.72579200000000
C         5.73690900000000   39.95530000000000   27.30691600000000
C         5.73771600000000   41.17341700000000   30.85913600000000
C         5.68356200000000   39.94385400000000   31.56312100000000
C         5.66626700000000   38.71262600000000   30.84807800000000
C         5.69783600000000   38.71764900000000   29.43145500000000
C         5.64251600000000   39.94239200000000   32.98068100000000
C         5.58404600000000   38.70436700000000   33.69058400000000
C         5.57174900000000   37.47542300000001   32.97717900000000
C         5.61421700000000   37.48035200000001   31.55042500000000
C         5.54031100000000   38.69436900000000   35.10147100000000
C         5.48727200000000   37.46100700000000   35.76980300000001
C         5.47721700000000   36.28484700000000   35.08692900000000
C         5.51879800000000   36.25395700000000   33.68422800000000
C         5.80440900000000   43.63782100000000   29.44838500000000
C         5.79365200000000   43.63397700000000   30.86719100000000
C         5.75704000000000   42.40060000000000   31.57271800000000
C         5.71757400000000   42.39612900000000   32.98964600000000
C         5.65828500000000   41.16477900000000   33.69134000000000
C         5.61142800000000   41.15964900000000   35.11840700000000
C         5.55306600000000   39.93857700000000   35.82485800000000
C         5.50919500000000   39.96791100000000   37.22741100000000
C         5.81939200000000   44.86923200000000   28.74349600000000
C         5.81297400000000   46.09629000000000   29.45766300000000
C         5.80726000000000   46.09163800000000   30.87660000000000
C         5.79899200000000   44.86000500000000   31.58086100000000
C         5.77327500000000   44.85595800000000   33.00197700000000
C         5.72726100000000   43.62670200000001   33.70599500000000
C         5.68237300000000   43.62510600000000   35.12380100000000
C         5.62483400000000   42.38738500000000   35.83326800000000
C         5.58070700000000   42.37661100000000   37.24443300000000
C         5.52266800000000   41.14320000000000   37.91172300000000
C         5.79525800000000   47.31908200000000   31.59174700000000
C         5.79200000000000   47.31556000000000   33.01101400000000
C         5.77617200000000   46.08248400000000   33.71681000000000
C         5.73839300000000   46.07807100000000   35.13427700000000
C         5.69136000000000   44.84667000000000   35.83603200000000
C         5.64885700000000   44.84124200000000   37.26368100000000
C         5.59707000000000   43.61984800000000   37.96946300000000
C         5.56229800000000   43.64817100000000   39.37254300000000
C         5.76856000000000   48.55007300000000   30.88701300000000
C         5.75095400000000   49.77657600000001   31.60192800000000
C         5.77035900000000   49.77261800000001   33.02103500000000
C         5.78173500000000   48.54112900000000   33.72560900000000
C         5.76242900000000   48.53718400000000   35.14711400000001
C         5.73688900000000   47.30808400000000   35.85181300000000
C         5.70363300000000   47.30629200000000   37.27082300000001
C         5.66112200000000   46.06839300000000   37.98019800000001
C         5.62870300000000   46.05720500000000   39.39208500000000
C         5.57841700000000   44.82268000000000   40.05824000000000
C         5.73663600000000   52.23067700000000   33.03154400000000
C         5.73543500000000   53.45742500000000   33.74627700000000
C         5.75402000000000   53.45275200000000   35.16531500000000
C         5.76539600000000   52.22100000000000   35.87071900000000
C         5.76876200000000   50.99607300000000   35.15626700000000
C         5.76307300000000   50.99993800000001   33.73644400000000
C         5.75756700000000   52.21583400000001   37.29219900000000
C         5.74347100000000   50.98736200000000   37.99764500000000
C         5.73892100000000   49.75846300000000   37.28047900000001
C         5.75871000000000   49.76341900000000   35.86242800000000
C         5.72531100000000   50.98438800000000   39.41865700000001
C         5.69760800000000   49.74847600000000   40.13112400000000
C         5.68502900000000   48.52140500000000   39.41297600000000
C         5.70961500000000   48.52715200000000   37.98408400000000
C         5.67716200000000   49.73863200000001   41.54518300000000
C         5.64563000000000   48.50172800000000   42.21023800000000
C         5.63135400000000   47.32817300000000   41.52319200000001
C         5.64832500000000   47.29980000000000   40.11851500000000
C         5.73925300000000   54.67947600000000   35.87982600000001
C         5.73176200000000   54.67463700000000   37.30128000000000
C         5.74455500000000   53.44274900000000   38.00754000000000
C         5.72886100000000   53.43767600000001   39.42559900000000
C         5.72308500000000   52.20350100000000   40.13078000000000
C         5.69896900000000   52.19567900000000   41.55886900000000
C         5.68317000000000   50.98004400000000   42.27274000000000
C         5.66714000000000   51.01660600000001   43.68676500000000
C         5.71839800000000   55.90938800000000   35.17456800000000
C         5.69033200000000   57.13681200000000   35.88979100000000
C         5.67649300000000   57.13173400000000   37.30789000000000
C         5.69894200000000   55.89763000000000   38.01576800000001
C         5.68445900000000   55.89031300000001   39.43679100000000
C         5.70140900000000   54.66622400000001   40.13976600000000
C         5.68139600000000   54.66323000000000   41.56801300000000
C         5.68421700000000   53.42678800000000   42.27125200000000
C         5.66435500000000   53.42144000000000   43.68291500000000
C         5.65986400000000   52.19072200000000   44.36947600000001
C         5.63571100000000   58.35776300000000   38.02060300000000
C         5.61999400000000   58.35308800000000   39.44961100000000
C         5.64708900000000   57.12078900000000   40.15851600000000
C         5.63414000000000   57.12011300000000   41.57273100000000
C         5.65381500000000   55.87336600000000   42.29098100000000
C         5.63988900000000   55.82608100000001   43.70470500000000
C         5.64571300000000   54.64689600000000   44.37863400000000
C         5.60999500000000   59.58366000000000   37.31638700000000
C         5.56124600000000   60.81626000000001   38.03504800000000
C         5.54222500000000   60.81712400000000   39.44718800000000
C         5.57751700000000   59.56931000000000   40.16426900000000
C         5.57017600000000   59.53041000000000   41.56877300000000
C         5.59746800000000   58.35192500000000   42.24702200000000
C         5.46029900000000   48.61055900000000   13.85278600000000
C         5.45427300000000   49.83723000000000   14.56752300000000
C         5.46107100000000   49.83200000000001   15.98726200000000
C         5.46970400000000   48.59984200000000   16.69275000000000
C         5.47119200000000   47.37289900000000   15.97818600000000
C         5.46760900000000   47.37830300000000   14.55816900000000
C         5.48546400000000   48.59448100000000   18.11263000000000
C         5.50350800000000   47.36244700000001   18.81817000000000
C         5.50460300000000   46.13548500000000   18.10361200000000
C         5.48747900000000   46.14071500000001   16.68369500000000
C         5.53196600000000   47.35737400000000   20.23785800000000
C         5.56700700000000   46.12548900000000   20.94305100000000
C         5.56368300000000   44.89841900000000   20.22862400000000
C         5.53162600000000   44.90339500000000   18.80897800000000
C         5.61488500000000   46.12069600000000   22.36216000000000
C         5.65722800000000   44.88883100000000   23.06696100000000
C         5.64057500000000   43.66158000000000   22.35306400000000
C         5.59741300000000   43.66637900000000   20.93374400000000
C         5.71729600000000   44.88402300000000   24.48564100000000
C         5.73869700000000   43.65199600000000   25.19099300000000
C         5.70985800000000   42.42440000000000   24.47740300000000
C         5.66891000000000   42.42931800000000   23.05827000000000
C         5.78005300000000   43.64702700000000   26.60996400000001
C         5.72090900000000   41.19199100000000   25.18255600000000
C         5.46966500000000   51.05877900000000   16.70162900000000
C         5.49244000000000   51.05313600000000   18.12114800000000
C         5.49368500000000   49.82130800000001   18.82696200000000
C         5.50833900000000   49.81597400000000   20.24672200000000
C         5.53128300000000   48.58417000000000   20.95226000000000
C         5.56690000000000   48.57897800000000   22.37159300000000
C         5.61970200000000   47.34762900000000   23.07631000000000
C         5.68262800000000   47.34294000000000   24.49452800000000
C         5.74466400000000   46.11115500000000   25.19878600000000
C         5.80001300000000   46.10624400000000   26.61772300000001
C         5.81346600000000   44.87377300000000   27.32324400000000
C         5.45478400000000   52.29067500000000   15.99637900000000
C         5.46278700000000   53.51743300000000   16.71022300000000
C         5.49687700000000   53.51225800000000   18.12936600000000
C         5.50890600000000   52.27966600000001   18.83522500000000
C         5.50083400000000   52.27444100000001   20.25519500000000
C         5.50610700000000   51.04262800000001   20.96092800000000
C         5.51797900000000   51.03705400000000   22.38058100000000
C         5.55767100000000   49.80547700000001   23.08585400000000
C         5.59788300000000   49.80027500000000   24.50484900000000
C         5.66795900000000   48.56948000000000   25.20906000000000
C         5.71390300000000   48.56475400000000   26.62816200000000
C         5.78293700000000   47.33387500000000   27.33270400000000
C         5.79054800000000   47.32860200000000   28.75244800000000
C         5.47570000000000   54.73885500000000   18.84417000000000
C         5.47162700000000   54.73324900000000   20.26395800000000
C         5.48359800000000   53.50111200000000   20.96936000000000
C         5.48221900000000   53.49556400000000   22.38921900000000
C         5.50479700000000   52.26363300000000   23.09477800000001
C         5.52678500000000   52.25827900000000   24.51439200000000
C         5.57544000000000   51.02671900000000   25.21931400000000
C         5.61057600000000   51.02171200000000   26.63854900000000
C         5.67475000000000   49.79051600000000   27.34301800000000
C         5.70303200000000   49.78566200000000   28.76241400000000
C         5.75472500000000   48.55446900000000   29.46705100000000
C         5.44793100000000   55.97073600000000   18.13919200000000
C         5.44694200000000   57.19777200000000   18.85340700000000
C         5.45143000000000   57.19256900000001   20.27304000000001
C         5.45669700000000   55.96016000000001   20.97832900000000
C         5.46033600000000   55.95491900000000   22.39821100000000
C         5.47288100000000   54.72258500000000   23.10361200000000
C         5.48954000000000   54.71744400000000   24.52348500000000
C         5.51740400000000   53.48525400000000   25.22875500000000
C         5.54884900000000   53.48036600000000   26.64831100000000
C         5.59221800000000   52.24843300000000   27.35319400000000
C         5.62933800000000   52.24388600000000   28.77275000000000
C         5.67833100000000   51.01240300000000   29.47748300000000
C         5.71093900000000   51.00829300000000   30.89701300000000
C         5.47411900000000   59.65222900000000   20.28154300000000
C         5.49750600000000   60.87948700000000   20.99536200000000
C         5.49971400000000   60.87436600000000   22.41521200000000
C         5.48423600000000   59.64204300000000   23.12091100000000
C         5.46584200000000   58.41472900000000   22.40693100000000
C         5.45931500000000   58.41991600000000   20.98705800000000
C         5.49842900000000   59.63686900000000   24.54075300000000
C         5.49772500000000   58.40453000000000   25.24634400000000
C         5.48123200000000   57.17717900000000   24.53229300000000
C         5.46444200000000   57.18228300000001   23.11244700000000
C         5.52490300000000   58.39946200000000   26.66616800000000
C         5.53881100000000   57.16720700000000   27.37167700000000
C         5.52369500000000   55.93980400000000   26.65747900000000
C         5.49368900000000   55.94474700000000   25.23777500000000
C         5.57762300000000   57.16235300000000   28.79106300000000
C         5.60171400000000   55.93014300000001   29.49660400000000
C         5.58955500000000   54.70303900000000   28.78234800000000
C         5.55007600000000   54.70765700000000   27.36275200000000
C         5.64347200000000   55.92522600000000   30.91592200000000
C         5.67206000000000   54.69372200000001   31.62120100000000
C         5.66613000000000   53.46661400000001   30.90680600000000
C         5.62531100000000   53.47103300000000   29.48746800000000
C         5.70751500000000   54.68897900000000   33.04085300000000
C         5.70385900000000   52.23486000000000   31.61177900000000
C         5.52562500000000   62.10157900000000   23.12914100000000
C         5.53394900000000   62.09650100000000   24.54911400000000
C         5.52249700000000   60.86423000000000   25.25474700000000
C         5.54346500000000   60.85913400000000   26.67439400000000
C         5.54691900000000   59.62661600000000   27.38010100000000
C         5.58000800000000   59.62133700000000   28.79946100000000
C         5.59721800000000   58.38947100000000   29.50482100000000
C         5.63583000000000   58.38417700000000   30.92432800000000
C         5.65784000000000   57.15244300000001   31.62986400000000
C         5.68672800000000   57.14727900000000   33.04873400000000
C         5.70857500000000   55.91501300000000   33.75481300000000
C         5.55113100000000   63.33361000000000   22.42349500000000
C         5.57647100000000   64.56078900000000   23.13772200000000
C         5.57769100000000   64.55595900000000   24.55748900000000
C         5.56047900000000   63.32359800000000   25.26306600000000
C         5.57385700000000   63.31837800000000   26.68264000000000
C         5.56758100000000   62.08633000000000   27.38802800000000
C         5.58945400000000   62.08093200000000   28.80785600000000
C         5.59806600000000   60.84880900000000   29.51320100000000
C         5.62292000000000   60.84329300000000   30.93188700000000
C         5.64348300000000   59.61059600000001   31.63785500000000
C         5.65557400000000   59.60447600000000   33.05694100000000
C         5.67690800000000   58.37388300000000   33.76220300000000
C         5.66933000000000   58.36805500000000   35.18369900000000
C         5.60008500000000   65.78307599999999   25.27155100000000
C         5.60587400000000   65.77805300000000   26.69137600000000
C         5.59513200000000   64.54591700000000   27.39647100000000
C         5.60141100000000   64.54071500000001   28.81523900000000
C         5.60138000000000   63.30762000000001   29.52099500000000
C         5.60323300000000   63.30140200000001   30.93987800000000
C         5.61555800000000   62.07016200000000   31.64476300000000
C         5.60445500000000   62.06411900000000   33.06584800000000
C         5.62599000000000   60.83249900000000   33.77150200000000
C         5.60612600000000   60.82696800000000   35.18908000000000
C         5.62992100000000   59.59189300000000   35.89733700000000
C         5.61532200000000   67.01502600000001   24.56659600000000
C         5.62491600000000   68.24240500000001   25.28095200000000
C         5.62017300000000   68.23770700000000   26.69967400000000
C         5.61570500000000   67.00482000000000   27.40502900000000
C         5.60250500000000   66.99925800000000   28.82388000000000
C         5.59794300000000   65.76789300000000   29.52813400000000
C         5.57170500000000   65.76220499999999   30.94887200000000
C         5.57684700000000   64.52997200000000   31.65391200000000
C         5.54712900000000   64.52440900000001   33.07091700000000
C         5.56298000000000   63.28863100000000   33.77852100000000
C         5.53442700000000   63.28013000000001   35.19665600000000
C         5.55742900000000   62.05336600000000   35.89986800000000
C         5.53159700000000   62.04865100000000   37.32779900000000
C         5.47667400000000   78.11057400000000   13.96921500000000
C         5.42849200000000   79.30521500000000   14.70414900000000
C         5.43201100000000   79.30011000000000   16.06403700000000
C         5.48449900000000   78.09995400000000   16.78965100000000
C         5.53772800000000   76.87785599999999   16.08486000000000
C         5.53193100000000   76.88305200000001   14.66441300000000
C         5.48222100000000   78.09530500000000   18.22862900000000
C         5.53441700000000   76.86852900000000   18.92469300000000
C         5.59271600000000   75.63517800000000   18.20705000000000
C         5.59391400000000   75.63956500000000   16.79314000000000
C         5.52638700000000   76.86476800000000   20.34551500000000
C         5.57234700000000   75.62669900000000   21.05405900000000
C         5.62436200000000   74.40271000000000   20.33768800000000
C         5.63832700000000   74.40664200000001   18.91389500000000
C         5.56247500000000   75.62398600000002   22.46786900000000
C         5.60041900000000   74.39463000000001   23.17389000000000
C         5.63877200000000   73.16951400000002   22.46064600000000
C         5.65302800000000   73.17313300000001   21.04109900000000
C         5.58590800000000   74.39101599999999   24.59662000000000
C         5.60196300000000   73.16103800000000   25.29916200000000
C         5.63170300000000   71.93274500000000   24.58431400000000
C         5.64891000000000   71.93662300000000   23.16637100000000
C         5.56666400000000   73.15655900000000   26.71898800000000
C         5.62913100000000   70.70084400000000   25.28971400000000
C         5.42709300000000   79.29048299999999   18.96276200000000
C         5.42203900000000   79.28684900000000   20.32269600000000
C         5.47088000000000   78.08746800000000   21.05013000000000
C         5.46580600000000   78.08472399999999   22.48933400000000
C         5.51108100000000   76.85844500000000   23.18586700000000
C         5.50265800000000   76.85677900000000   24.60747600000000
C         5.53852600000000   75.61730400000002   25.31294100000000
C         5.50812500000000   75.61391600000000   26.72432200000000
C         5.51917400000000   74.38142100000000   27.43174900000000
C         5.41702700000000   79.28125300000001   23.22421400000000
C         5.40953700000000   79.27976099999999   24.58399100000000
C         5.45048100000000   78.08067100000001   25.31424300000000
C         5.43232700000000   78.07975200000001   26.75283100000000
C         5.45429000000000   76.84892200000000   27.43987900000000
C         5.41798300000000   76.83989200000001   28.86175200000000
C         5.38706100000000   79.28039000000000   27.49935000000000
C         5.35834000000000   79.27460100000002   28.85717900000000
C         5.37008400000000   78.05965300000000   29.57106900000000
C         5.42294900000000   79.31817400000000   11.80539300000000
C         5.40823600000000   79.32471700000001   10.44550900000000
C         5.46773100000000   78.11691800000000   12.53026700000000
C         5.36402400000000   56.03320900000000    1.10411600000000
C         5.34224200000000   57.25997700000000    1.81893400000000
C         5.32995800000000   57.25454000000000    3.23861000000000
C         5.33918700000000   56.02207300000000    3.94380700000000
C         5.36776900000000   54.79538100000000    3.22917400000000
C         5.37981500000000   54.80111600000000    1.80919500000000
C         5.32909500000000   56.01669500000000    5.36373700000000
C         5.34963200000000   54.78436300000000    6.06888600000000
C         5.38659500000000   53.55765000000000    5.35431200000000
C         5.39399000000000   53.56311400000000    3.93443800000000
C         5.34479300000000   54.77926900000000    7.48879600000000
C         5.37786600000000   53.54728600000000    8.19380200000000
C         5.42279500000000   52.32095900000000    7.47912300000000
C         5.42689200000000   52.32581300000000    6.05938500000000
C         5.37675800000000   53.54243900000000    9.61352600000000
C         5.41491600000000   52.31090500000001   10.31825700000000
C         5.45805500000000   51.08477700000000    9.60350400000000
C         5.46781100000000   51.08966400000000    8.18394900000000
C         5.41465700000000   52.30603300000000   11.73786800000000
C         5.44438200000000   51.07419300000000   12.44260800000000
C         5.46531700000000   49.84766300000000   11.72793300000000
C         5.48243800000000   49.85289800000000   10.30838900000000
C         5.44673300000000   51.06919700000000   13.86243600000000
C         5.47073600000000   48.61570500000000   12.43298700000000
C         5.31619600000000   58.48144200000001    3.95328100000000
C         5.30834900000000   58.47627900000000    5.37327200000000
C         5.31110100000000   57.24379700000001    6.07842400000000
C         5.30816800000000   57.23869000000000    7.49837400000000
C         5.32051600000000   56.00622300000000    8.20349400000000
C         5.32399700000000   56.00128200000000    9.62342300000000
C         5.34718400000000   54.76906600000000   10.32831100000000
C         5.35532700000000   54.76416700000001   11.74806200000000
C         5.38504000000000   53.53236200000000   12.45276600000000
C         5.39993900000000   53.52755300000000   13.87224900000000
C         5.43323500000000   52.29586000000000   14.57709100000000
C         5.31740400000000   59.71367400000000    3.24823100000000
C         5.31788000000000   60.94098500000000    3.96281400000000
C         5.31743300000000   60.93594900000000    5.38247500000000
C         5.30900200000000   59.70345800000000    6.08779600000000
C         5.31227700000000   59.69838500000001    7.50771100000000
C         5.30831700000000   58.46593800000000    8.21298600000000
C         5.31968600000000   58.46090300000000    9.63292100000000
C         5.32256500000000   57.22845500000000   10.33809800000000
C         5.34305200000000   57.22345600000000   11.75776900000000
C         5.35175700000000   55.99109600000000   12.46263800000000
C         5.37634500000000   55.98608800000000   13.88192900000000
C         5.39287100000000   54.75414900000001   14.58670900000000
C         5.42465400000000   54.74924800000000   16.00561600000000
C         5.33378000000000   62.16314500000000    6.09667400000000
C         5.34438600000000   62.15796300000000    7.51659800000000
C         5.33204200000000   60.92563300000000    8.22206400000000
C         5.35194200000000   60.92043100000000    9.64185100000000
C         5.34405000000000   59.68805000000000   10.34719800000000
C         5.37514800000000   59.68281700000000   11.76668600000000
C         5.37276000000000   58.45049800000000   12.47162900000000
C         5.40926400000000   58.44529100000000   13.89067800000000
C         5.40196700000000   57.21298500000000   14.59584500000000
C         5.42069100000000   57.20796500000000   16.01504700000000
C         5.42642000000000   55.97589000000000   16.71990500000000
C         5.34790600000000   63.39526100000000    5.39128000000000
C         5.37480800000000   64.62243500000000    6.10528300000000
C         5.39153000000000   64.61712799999999    7.52483100000000
C         5.37626300000000   63.38494100000000    8.23061200000000
C         5.40279700000000   63.37957500000000    9.65036300000000
C         5.39135700000000   62.14735800000000   10.35587300000000
C         5.43007900000000   62.14190400000000   11.77519900000000
C         5.42064800000000   60.90961100000000   12.48035300000000
C         5.46213700000000   60.90423400000000   13.89920400000000
C         5.44949000000000   59.67208300000000   14.60424800000000
C         5.47009300000000   59.66688700000000   16.02355600000000
C         5.44582200000000   58.43497000000000   16.72874100000000
C         5.45267100000000   58.43009000000000   18.14809900000000
C         5.43994800000000   67.07592500000000    7.53291800000000
C         5.47757700000000   68.30276499999999    8.24659000000000
C         5.51261300000000   68.29697300000001    9.66575600000000
C         5.50649000000000   67.06503800000000   10.37193500000000
C         5.45944200000000   65.83847400000001    9.65839400000000
C         5.42829400000000   65.84400800000000    8.23871100000000
C         5.55336500000000   67.05921800000000   11.79142600000000
C         5.55007300000000   65.82709800000001   12.49697400000000
C         5.49337600000000   64.60062300000000   11.78346100000000
C         5.44915600000000   64.60628600000000   10.36424700000000
C         5.60505600000000   65.82137100000000   13.91561500000000
C         5.59336000000000   64.58911999999999   14.62075300000000
C         5.53415800000000   63.36278500000000   13.90743300000000
C         5.48536900000000   63.36839400000001   12.48867900000000
C         5.62519900000000   64.58376600000000   16.03970100000000
C         5.58767700000000   63.35225700000001   16.74507200000000
C         5.54270400000000   62.12552000000001   16.03169600000000
C         5.51699500000000   62.13070300000000   14.61250400000000
C         5.58210200000000   63.34776000000000   18.16450200000000
C         5.53684200000000   62.11634600000000   18.86994200000000
C         5.50538500000000   60.88925500000000   18.15642400000000
C         5.50796700000000   60.89383100000000   16.73711900000000
C         5.52856200000000   62.11145700000000   20.28966400000000
C         5.47458200000000   59.65736000000000   18.86186900000000
C         5.55491200000000   69.52374300000000   10.37949100000000
C         5.59821800000000   69.51781500000000   11.79875900000000
C         5.60456500000000   68.28556200000000   12.50491400000000
C         5.66144300000000   68.27975400000000   13.92348900000000
C         5.66695700000000   67.04759000000000   14.62860600000000
C         5.71666700000000   67.04182500000000   16.04758100000000
C         5.67894700000000   65.81021200000001   16.75323400000000
C         5.67014400000000   65.80594400000000   18.17292600000000
C         5.61695100000000   64.57469800000000   18.87820500000000
C         5.59845600000000   64.57017999999999   20.29787300000000
C         5.55720700000000   63.33851900000000   21.00354100000000
C         5.55411300000000   70.75501500000000    9.67350300000000
C         5.58247700000000   71.98078099999999   10.38745500000000
C         5.61857700000000   71.97463200000000   11.80570100000000
C         5.63269200000000   70.74374200000000   12.51213000000000
C         5.67552900000000   70.73810500000000   13.93225000000000
C         5.70128500000000   69.50676500000000   14.63717200000000
C         5.74915800000000   69.50185200000000   16.05597100000000
C         5.75884600000000   68.26893699999999   16.76181000000000
C         5.74183400000000   68.26458100000001   18.18199500000000
C         5.69744900000000   67.03296000000000   18.88712900000001
C         5.66417500000000   67.02882800000000   20.30686100000000
C         5.62215600000000   65.79730200000000   21.01215900000000
C         5.60550000000000   65.79277900000000   22.43216000000000
C         5.62591000000000   73.20237100000000   12.52081600000000
C         5.65322800000000   73.19662900000000   13.94016100000000
C         5.68491200000000   71.96388500000000   14.64674500000000
C         5.70774000000000   71.95898500000000   16.06507900000000
C         5.73897700000000   70.72840700000002   16.77057300000000
C         5.73055500000000   70.72363000000000   18.19148700000000
C         5.72848100000000   69.49217200000001   18.89655500000000
C         5.69529300000000   69.48789300000000   20.31599900000000
C         5.66999700000000   68.25589800000000   21.02151600000000
C         5.64600400000000   68.25171400000001   22.44110100000000
C         5.62186900000000   67.01977900000000   23.14663000000000
C         5.58330600000000   74.43229500000000   11.81659100000000
C         5.55743200000000   75.65585000000002   12.53281400000000
C         5.57734600000000   75.64991200000000   13.94659300000000
C         5.63056900000000   74.42123200000000   14.65333300000000
C         5.64104200000000   74.41610100000001   16.07703800000000
C         5.68291200000000   73.18653999999999   16.78087200000000
C         5.68120800000000   73.18201900000000   18.20036600000000
C         5.70221000000000   71.94929200000000   18.90656700000000
C         5.68321700000000   71.94520900000001   20.32509900000001
C         5.68163400000000   70.71425600000001   21.03062100000000
C         5.66079200000000   70.71022100000000   22.45116000000000
C         5.64810700000000   69.47904900000000   23.15596400000000
C         5.63489500000000   69.47450600000001   24.57573600000000
C         4.93382000000000   63.39972600000000   -8.78662100000000
C         4.94387900000000   62.22483900000000   -9.47210200000000
C         4.98226000000000   63.42880300000001   -7.38390900000000
C         5.04068300000000   62.20705100000000   -6.67879000000000
C         5.05120400000000   60.97948200000000   -7.39506800000000
C         5.00306900000000   60.99025200000000   -8.80651800000000
C         5.09287700000000   62.20148800000000   -5.25146200000000
C         5.15360500000000   60.96981000000000   -4.55031600000000
C         5.16408900000000   59.73978900000000   -5.26776200000000
C         5.11297800000000   59.74164800000000   -6.68621700000000
C         5.20530900000000   60.96506800000000   -3.13336100000000
C         5.26459100000000   59.73233200000001   -2.42877900000000
C         5.27687600000000   58.50693600000000   -3.14326300000000
C         5.22710400000000   58.51104000000001   -4.56389400000000
C         5.30125400000000   59.72848500000000   -1.01010900000000
C         5.33417300000000   58.49722900000000   -0.30576400000000
C         5.35065400000000   57.27087000000001   -1.02053900000000
C         5.32935900000000   57.27578600000000   -2.43951100000000
C         5.33445800000000   58.49212300000001    1.11418900000000
C         5.37213000000000   56.03860600000001   -0.31553300000000
C         4.92466300000000   65.90702400000001   -7.32532700000000
C         4.97736000000000   64.67271800000000   -6.65895000000000
C         5.03107800000000   64.66189000000000   -5.24807300000000
C         5.08729400000000   63.42337400000000   -4.53928600000000
C         5.14116300000000   63.42140600000000   -3.12168500000000
C         5.19719800000000   62.19163300000001   -2.41852800000000
C         5.24574000000000   62.18755300000000   -0.99811600000000
C         5.28979200000000   60.95589100000000   -0.29488500000000
C         5.31145600000000   60.95102000000000    1.12391800000000
C         5.32181900000000   59.71856000000000    1.82875200000000
C         4.92716900000000   67.08262300000000   -6.64085600000000
C         4.98295200000000   67.11209599999999   -5.23859100000000
C         5.03364200000000   65.89008100000000   -4.53302300000000
C         5.09218800000000   65.88456600000001   -3.10621900000000
C         5.14308400000000   64.65225599999999   -2.40511700000000
C         5.20032200000000   64.64731800000000   -0.98866900000000
C         5.24678300000000   63.41365300000000   -0.28427200000000
C         5.29163200000000   63.40971500000000    1.13391200000000
C         5.31214200000000   62.17793400000000    1.83823900000000
C         5.32313000000000   62.17324200000000    3.25796300000000
C         4.95018500000000   69.59118400000000   -5.18157600000000
C         4.99417700000000   68.35662499999999   -4.51468100000000
C         5.05522200000000   68.34607800000001   -3.10422600000000
C         5.10320900000000   67.10710899999999   -2.39516600000000
C         5.16624300000000   67.10489300000000   -0.97807500000000
C         5.21294800000000   65.87450600000000   -0.27486700000000
C         5.27333900000000   65.86983800000000    1.14494400000000
C         5.30561700000000   64.63767300000001    1.84832400000000
C         5.34067500000000   64.63262100000000    3.26672100000000
C         5.33770100000000   63.40013100000001    3.97188500000000
C         4.96686700000000   70.76723900000000   -4.49818500000000
C         5.02970400000000   70.79747600000000   -3.09607300000000
C         5.07312600000000   69.57493600000001   -2.39022300000000
C         5.13899100000000   69.56903400000000   -0.96400500000000
C         5.18481000000000   68.33596199999999   -0.26250500000000
C         5.25137400000000   68.32993100000000    1.15334200000000
C         5.29472700000000   67.09603500000000    1.85789300000000
C         5.34978300000000   67.09135800000000    3.27584100000000
C         5.36464900000000   65.85958200000000    3.98035900000000
C         5.38787500000000   65.85447000000001    5.39996000000000
C         5.04280100000000   74.45523700000000   -2.35953200000000
C         5.01740600000000   73.27854300000000   -3.04104400000000
C         5.10820900000000   74.48726700000002   -0.95659400000000
C         5.14733900000000   73.26211000000001   -0.25109400000000
C         5.11996400000000   72.03190800000000   -0.96383000000000
C         5.05440000000000   72.04258700000000   -2.37364600000000
C         5.21680200000000   73.25240500000000    1.17432700000000
C         5.25837000000000   72.01806600000000    1.87746700000000
C         5.23030100000000   70.78783100000000    1.16284700000000
C         5.16192900000000   70.79196000000000   -0.25437500000000
C         5.33010500000000   72.01090000000001    3.29269600000000
C         5.36868400000000   70.77738200000002    3.99817400000000
C         5.34004300000000   69.55155000000001    3.28595900000000
C         5.27366300000000   69.55716000000000    1.86655200000000
C         5.43201900000000   70.77203900000001    5.41644600000000
C         5.44677900000000   69.54047400000000    6.12142400000000
C         5.41580900000000   68.31348900000000    5.40794400000000
C         5.37308600000000   68.31906200000000    3.98980800000000
C         5.48290500000000   69.53493000000000    7.54056000000000
C         5.41557800000000   67.08116500000000    6.11345100000000
C         5.09862200000000   76.98073599999999   -0.90114000000000
C         5.13639900000000   75.73268500000000   -0.23622100000000
C         5.20245700000000   75.71161400000000    1.17211000000000
C         5.24532100000000   74.47324300000001    1.88278300000000
C         5.31672000000000   74.46904600000001    3.30247000000000
C         5.36124800000000   73.23857400000001    4.00593600000000
C         5.43047100000000   73.23260000000002    5.42448600000000
C         5.46365500000000   71.99891800000000    6.12995800000000
C         5.51018300000000   71.99261800000001    7.54713500000000
C         5.51842700000000   70.76099100000000    8.25344700000000
C         5.12117700000000   78.15392000000000   -0.21711600000000
C         5.18429100000000   78.16410900000001    1.19075500000000
C         5.22626700000000   76.93884900000000    1.89090400000000
C         5.28950800000000   76.93741700000001    3.31200600000000
C         5.33820100000000   75.69674000000002    4.01814800000000
C         5.39843500000000   75.68977599999999    5.42860900000000
C         5.44551000000000   74.45784200000000    6.13547400000000
C         5.48832800000000   74.45124200000001    7.55760500000000
C         5.52503600000000   73.22060900000001    8.26144700000000
C         5.55891500000000   73.21407200000000    9.68059200000000
C         5.20521400000000   79.37406600000001    1.91291600000000
C         5.25974400000000   79.36987800000000    3.27006300000000
C         5.30081700000000   78.16350300000001    4.00768500000000
C         5.34855400000000   78.15408100000001    5.44564900000000
C         5.39520600000000   76.92464699999999    6.14302500000000
C         5.43011800000000   76.91620000000000    7.56425800000000
C         5.47668300000000   75.67596700000000    8.27267800000000
C         5.50593300000000   75.66844800000000    9.68620400000000
C         5.55191800000000   74.43873300000000   10.39310300000000
C         5.34186000000000   79.34854799999999    6.18456900000000
C         5.37231700000000   79.34036900000000    7.54407600000000
C         5.41326300000000   78.13801300000000    8.26989500000000
C         5.43544800000000   78.13025900000001    9.70894400000000
C         5.48231600000000   76.90178100000000   10.40408800000000
C         5.50290600000000   76.89491400000000   11.82480000000000
C         5.34531400000000   27.72709500000000   18.77957500000000
C         5.35237800000000   27.72131800000000   20.13974600000000
C         5.43283600000000   30.14389200000000   20.17911500000000
C         5.47983400000000   31.37747200000000   20.89626000000000
C         5.48367600000000   31.37083500000000   22.31026500000000
C         5.44153900000000   30.13109500000000   23.02011900000000
C         5.39922500000000   28.90910600000000   22.31531700000000
C         5.39449800000000   28.91590500000000   20.87573700000000
C         5.44315500000000   30.12362200000000   24.44206400000000
C         5.40300000000000   28.89478300000000   25.14110700000000
C         5.36413400000000   27.70029900000000   24.40288900000000
C         5.36219800000000   27.70765200000000   23.04294100000000
C         5.40139000000000   28.88627700000000   26.58005100000000
C         5.36179700000000   27.68083600000000   27.31927800000000
C         5.35560100000000   27.67746500000000   28.67742300000000
C         5.53024700000000   32.59581600000000   23.02455000000000
C         5.53081400000000   32.59003900000000   24.44755100000000
C         5.48601100000000   31.35865600000000   25.15578800000000
C         5.48396300000000   31.35238600000000   26.56759500000000
C         5.43900400000000   30.11234200000001   27.27534100000000
C         5.43163000000000   30.11167500000000   28.69777900000000
C         5.38851500000000   28.88730900000000   29.39944300000000
C         5.37865000000000   28.89828800000000   30.80860500000000
C         5.57499900000000   33.82582300000000   22.31978000000000
C         5.61879300000000   35.05346700000000   23.03404100000000
C         5.62169000000000   35.04784000000000   24.45207800000000
C         5.57754500000000   33.81497300000000   25.15843200000000
C         5.57725500000000   33.80950700000000   26.57868900000000
C         5.52740900000000   32.57980500000000   27.28335800000000
C         5.51820500000000   32.57611800000000   28.70459300000000
C         5.46630800000000   31.33879900000000   29.41648200000000
C         5.44928100000000   31.31858800000000   30.82604400000000
C         5.40647100000000   30.07147200000000   31.49245200000000
C         5.66347000000000   36.27425000000001   25.16603100000000
C         5.66682400000000   36.26929000000000   26.58567700000000
C         5.62354500000000   35.03654400000000   27.29230300000000
C         5.61180300000000   35.02993500000000   28.70895000000000
C         5.55630400000000   33.79666600000000   29.41309900000000
C         5.52775800000000   33.78797300000000   30.83956500000000
C         5.47402700000000   32.56405900000000   31.54619300000000
C         5.44121700000000   32.59717600000000   32.95004300000000
C         5.68519400000000   37.50547800000000   24.46070000000000
C         5.70536800000000   38.73246500000000   25.17452700000000
C         5.71739100000000   38.72727800000000   26.59315300000000
C         5.69613300000000   37.49505200000001   27.29798900000000
C         5.68220300000000   37.49010100000001   28.71866800000000
C         5.63747400000000   36.26021800000000   29.42345200000000
C         5.60125100000000   36.25717900000000   30.84138400000001
C         5.54675100000000   35.01831200000001   31.55186500000000
C         5.50731000000000   35.00874700000000   32.96235900000000
C         5.45664300000000   33.77408100000000   33.63120300000000
C         5.14428600000000   27.77663900000000    1.72026100000000
C         5.16850300000000   27.77011400000000    3.07821200000000
C         5.22178400000000   28.97005400000000    3.82551500000000
C         5.24407600000000   28.96803500000000    5.26425400000000
C         5.21249200000000   27.76829300000000    5.99421100000000
C         5.23052800000000   27.76571500000000    7.35405400000000
C         5.25346400000000   30.20104200000000    3.13873900000000
C         5.31149600000000   31.43574500000000    3.85479400000000
C         5.33349200000000   31.43174200000000    5.26632100000000
C         5.29767400000000   30.19165100000000    5.97152400000000
C         5.31703800000000   30.18873200000000    7.39329300000000
C         5.28174100000000   28.96176200000000    8.08971200000000
C         5.29938500000000   28.95804000000000    9.52913700000000
C         5.26570600000000   27.75815300000000   10.25686300000000
C         5.28104900000000   27.75386800000000   11.61695100000000
C         5.39092200000000   32.65782500000000    5.98269700000000
C         5.41024500000000   32.65324900000000    7.40542600000000
C         5.37241100000000   31.42320100000000    8.11137100000000
C         5.39020300000000   31.41956300000000    9.52524400000000
C         5.35174500000000   30.18083600000000   10.23396300000000
C         5.36774100000000   30.17640100000000   11.65505300000000
C         5.33121100000000   28.94899900000000   12.35166800000000
C         5.34637800000000   28.94389000000000   13.79117600000000
C         5.31397200000000   27.74357800000000   14.51804100000000
C         5.32571600000000   27.73848500000000   15.87823400000000
C         5.42783800000000   33.88790000000000    5.28034900000000
C         5.48221300000000   35.11565000000000    5.99480600000000
C         5.50117600000000   35.11084900000001    7.41257300000000
C         5.46671400000000   33.87803000000001    8.11827100000000
C         5.48566900000000   33.87340000000000    9.53766300000000
C         5.44593900000000   32.64377700000000   10.24132400000000
C         5.46077600000000   32.63911100000000   11.66522900000000
C         5.42106800000000   31.41022900000000   12.37253400000000
C         5.43347500000000   31.40530900000000   13.78670200000000
C         5.39485800000000   30.16642100000000   14.49587400000000
C         5.40650900000000   30.16108900000000   15.91691400000000
C         5.37037300000000   28.93337300000000   16.61333100000000
C         5.38016700000000   28.92769300000000   18.05292300000000
C         5.55568900000000   37.56839700000000    7.42265300000000
C         5.57044600000000   38.79547100000000    8.13702500000000
C         5.57252200000000   38.79020300000000    9.55640000000000
C         5.57419100000000   37.55793100000000   10.26184100000000
C         5.55806500000000   36.33176600000000    9.54756000000000
C         5.54313700000000   36.33691000000000    8.12725400000000
C         5.57808100000000   37.55281400000000   11.68149900000000
C         5.57366800000000   36.32151300000000   12.38664700000000
C         5.54738300000000   35.09591900000000   11.67166300000000
C         5.53639100000000   35.10074900000000   10.25313800000000
C         5.57709400000000   36.31639700000000   13.80739300000000
C         5.56137700000000   35.08564300000000   14.51357800000000
C         5.52134400000000   33.85843100000000   13.79797200000000
C         5.51230600000000   33.86343400000000   12.37833400000000
C         5.57140600000000   35.08033600000000   15.93241900000000
C         5.54219900000000   33.84784100000000   16.63966700000000
C         5.49429600000000   32.62361300000000   15.92675100000000
C         5.48369300000000   32.62895200000000   14.50257600000000
C         5.55333300000000   33.84245400000000   18.05937500000000
C         5.51502000000000   32.61283800000000   18.76430100000000
C         5.46514700000000   31.38916700000000   18.04868100000000
C         5.45534800000000   31.39475100000000   16.63443700000000
C         5.52334900000000   32.60687700000000   20.18830500000000
C         5.42560600000000   30.15000400000000   18.75789700000000
C         5.56786300000000   40.01710400000000   10.27090400000000
C         5.56172100000000   40.01171000000000   11.69091800000000
C         5.57106400000000   38.77969900000001   12.39636100000000
C         5.57026500000000   38.77438900000000   13.81599400000000
C         5.58093300000000   37.54231300000000   14.52181900000000
C         5.58993900000000   37.53700700000000   15.94161300000000
C         5.59608500000000   36.30592200000000   16.64720100000000
C         5.61161200000000   36.30055900000000   18.06793700000000
C         5.59711400000000   35.06974300000001   18.77436300000000
C         5.60971600000000   35.06408100000000   20.19292600000000
C         5.57237100000000   33.83148600000000   20.90018200000000
C         5.56872000000000   41.24948800000000    9.56573200000000
C         5.55541000000000   42.47663500000000   10.28007700000000
C         5.53771300000000   42.47096600000000   11.69988400000000
C         5.54516200000000   41.23851500000001   12.40535700000000
C         5.54054800000000   41.23308000000000   13.82531800000000
C         5.55725700000000   40.00096100000000   14.53070300000000
C         5.56472400000000   39.99562200000000   15.95092000000000
C         5.58697100000000   38.76384900000001   16.65650300000000
C         5.60460600000000   38.75853700000000   18.07608100000000
C         5.62429400000000   37.52657000000000   18.78192700000000
C         5.64334600000000   37.52113800000000   20.20151500000000
C         5.64150500000000   36.28985700000000   20.90711100000000
C         5.65012100000000   36.28450300000000   22.32758100000000
C         5.51824200000000   43.69781700000000   12.41440400000000
C         5.50898000000000   43.69229100000000   13.83445700000000
C         5.52410400000000   42.46004300000000   14.53996300000000
C         5.52952200000000   42.45464900000000   15.95993100000000
C         5.55330300000000   41.22242000000000   16.66543900000000
C         5.57099900000000   41.21713000000000   18.08531500000000
C         5.59955900000000   39.98515200000000   18.79064200000000
C         5.62372800000000   39.97990700000000   20.21053000000000
C         5.64713600000000   38.74810000000000   20.91603300000000
C         5.66732400000000   38.74284900000000   22.33532700000000
C         5.67253400000000   37.51071100000000   23.04102500000000
C         5.51493700000000   44.93013400000000   11.70890400000000
C         5.49346800000000   46.15686100000001   12.42355200000000
C         5.48101500000000   46.15142700000000   13.84351600000000
C         5.49258900000000   44.91914800000000   14.54904700000000
C         5.49629600000000   44.91374000000000   15.96907900000000
C         5.51791900000000   43.68157900000000   16.67451900000000
C         5.53586100000000   43.67636600000000   18.09447400000000
C         5.56485500000000   42.44424800000001   18.79981100000000
C         5.59399300000000   42.43915500000000   20.21942200000000
C         5.62395900000000   41.20692800000000   20.92468900000000
C         5.65611300000000   41.20193800000000   22.34427300000000
C         5.67642700000000   39.96987600000000   23.04957900000000
C         5.70188800000000   39.96486600000001   24.46912700000000
C         5.16245100000000   30.19096100000000   -1.07764200000000
C         5.14115000000000   29.01290600000000   -0.40203500000000
C         5.17081700000000   28.99162800000000    1.00671300000000
C         5.20032400000000   33.90854800000000   -3.19020900000000
C         5.19000500000000   32.72681200000000   -2.51739200000000
C         5.23429800000000   32.68369000000000   -1.11410200000000
C         5.21720700000000   31.43307100000000   -0.40277900000000
C         5.25392000000000   31.44297900000000    1.00650300000000
C         5.22652400000000   30.21075500000000    1.71662100000000
C         5.22825000000000   37.61002600000000   -5.30285900000000
C         5.21802200000000   36.42922300000001   -4.62818000000000
C         5.26578100000000   36.38863700000000   -3.22595200000000
C         5.25568700000000   35.13841200000001   -2.51288100000000
C         5.30364100000000   35.13808100000000   -1.10258600000000
C         5.29313500000000   33.90259600000000   -0.39915200000000
C         5.33959000000000   33.90101300000000    1.02676500000000
C         5.31646800000000   32.67503300000000    1.72664100000000
C         5.34695300000000   32.66822100000000    3.14761500000000
C         5.24866300000000   40.12625000000000   -6.74292200000000
C         5.29831400000000   40.08753600000000   -5.34081400000000
C         5.28784900000000   38.83849100000000   -4.62610500000000
C         5.33857500000000   38.83882400000000   -3.21543300000000
C         5.32577100000000   37.60503500000000   -2.51064700000000
C         5.37562400000000   37.60006300000000   -1.08413900000000
C         5.36287200000000   36.37193000000000   -0.38366300000000
C         5.41041600000000   36.36495100000000    1.03391100000000
C         5.39836900000000   35.12942000000000    1.73930600000000
C         5.43585800000000   35.12547800000000    3.15551500000000
C         5.40604100000000   33.89282400000000    3.86048500000000
C         5.25436400000000   41.30623700000000   -7.41903500000000
C         5.30926100000000   42.53510100000000   -6.74320400000000
C         5.36305000000000   42.53635000000000   -5.33231300000000
C         5.35851900000000   41.30368300000001   -4.62605500000000
C         5.41565600000000   41.29903300000000   -3.19931800000000
C         5.40520900000000   40.07175300000000   -2.49724300000000
C         5.46009400000000   40.06329000000000   -1.08021400000000
C         5.44053900000000   38.82719800000001   -0.37360800000000
C         5.48565100000000   38.82223700000000    1.04264200000000
C         5.46764400000000   37.58972700000000    1.74679000000000
C         5.50589400000000   37.58423600000000    3.16684600000000
C         5.48770400000000   36.35315100000000    3.87030400000000
C         5.51042800000000   36.34756000000000    5.28954400000000
C         5.41079400000000   44.99590800000000   -5.31776100000000
C         5.45460200000000   46.22261100000000   -4.60754600000000
C         5.51542700000000   46.21712600000000   -3.19096000000000
C         5.53384400000000   44.98540100000000   -2.48519400000000
C         5.48156100000000   43.76100200000000   -3.19725100000000
C         5.42004700000000   43.76931400000000   -4.61444600000000
C         5.58274800000000   44.97922600000000   -1.06465900000000
C         5.59002200000000   43.74809200000000   -0.35982400000000
C         5.54002000000000   42.51991100000000   -1.07341700000000
C         5.48127600000000   42.52545900000000   -2.48955100000000
C         5.62728400000000   43.74169400000000    1.05854900000000
C         5.61803000000000   42.50864300000000    1.76413400000000
C         5.57095700000000   41.28179000000001    1.05189700000000
C         5.52987500000000   41.28769000000000   -0.36842400000000
C         5.63694500000000   42.50319800000000    3.18270800000000
C         5.60873300000000   41.27101600000001    3.88762000000000
C         5.57171800000000   40.04434800000001    3.17462100000000
C         5.54674500000000   40.05040500000000    1.75608800000000
C         5.60889100000000   41.26566900000000    5.30732600000000
C         5.58474800000000   40.03351800000001    6.01218200000000
C         5.56203100000000   38.80609600000000    5.29826100000000
C         5.54943200000000   38.81128700000000    3.87980400000000
C         5.58086200000000   40.02794800000000    7.43186600000000
C         5.54499600000000   37.57371900000000    6.00316500000000
C         5.53700400000000   47.44526000000000   -2.47668300000000
C         5.56965600000000   47.43850400000000   -1.05770900000000
C         5.59858700000000   46.20582600000000   -0.35179200000000
C         5.62670500000000   46.20006400000000    1.06695100000000
C         5.65432300000000   44.96812900000000    1.77175800000000
C         5.68790300000000   44.96275500000000    3.19123700000000
C         5.67374700000000   43.73031800000000    3.89656000000000
C         5.66271600000000   43.72528300000000    5.31615600000000
C         5.62734300000000   42.49294200000000    6.02119000000000
C         5.60412800000000   42.48763600000000    7.44069200000000
C         5.58432600000000   41.25507300000001    8.14592400000000
C         5.50405300000000   48.67589300000000   -3.18177200000000
C         5.50303300000000   49.90234200000000   -2.46822900000000
C         5.51594000000000   49.89608500000001   -1.04904000000000
C         5.55183000000000   48.66432500000000   -0.34366100000000
C         5.56308900000000   48.65814300000000    1.07637000000000
C         5.61067700000000   47.42691200000000    1.78143000000000
C         5.63441400000000   47.42190000000001    3.20082700000000
C         5.68651300000000   46.19028000000000    3.90571000000000
C         5.68133400000000   46.18516100000000    5.32590400000000
C         5.66744300000000   44.95225600000000    6.03082000000000
C         5.62138800000000   44.94712000000001    7.45009700000000
C         5.59715200000000   43.71483200000001    8.15505400000000
C         5.56337900000000   43.70912600000000    9.57466300000000
C         5.48437000000000   51.12253100000000   -0.33453600000000
C         5.48235300000000   51.11625200000001    1.08529900000000
C         5.52515400000000   49.88428800000001    1.79073800000000
C         5.53066500000000   49.87882200000000    3.21047200000000
C         5.58694800000000   48.64772300000000    3.91558000000000
C         5.58711900000000   48.64284000000001    5.33533300000000
C         5.63044300000000   47.41163100000000    6.04046600000000
C         5.59424400000000   47.40602000000001    7.45970500000000
C         5.59158000000000   46.17379500000000    8.16451200000000
C         5.55011900000000   46.16818100000000    9.58382600000000
C         5.54178900000000   44.93591400000000   10.28910900000000
C         5.45276500000000   52.35414000000000   -1.03981000000000
C         5.42046600000000   53.58046700000000   -0.32522700000000
C         5.41234600000000   53.57457000000000    1.09450600000000
C         5.44199200000000   52.34241500000001    1.79986000000000
C         5.43621000000000   52.33664500000000    3.21988900000000
C         5.48059800000000   51.10496900000000    3.92508100000000
C         5.47848900000000   51.09976400000000    5.34484800000000
C         5.52996300000000   49.86855500000000    6.04978400000000
C         5.51978500000000   49.86367400000000    7.46935000000000
C         5.54763800000000   48.63204300000000    8.17422200000000
C         5.51809300000000   48.62667000000000    9.59366600000000
C         5.51995500000000   47.39464500000000   10.29854900000000
C         5.49203700000000   47.38908900000000   11.71819200000000
C         5.25131200000000   45.00080400000001   -9.53866200000000
C         5.26045700000000   43.82127500000000   -8.86170200000000
C         5.30833900000000   43.78347300000001   -7.45924000000000
C         5.07604300000000   52.39929300000000  -13.79245100000000
C         5.12017800000000   51.22063600000001  -13.11898800000000
C         5.16819500000000   51.17419100000000  -11.70593600000000
C         5.20850900000000   49.92778500000001  -10.98817300000000
C         5.19123300000000   48.69554200000000  -11.66221100000000
C         5.26164900000000   49.92779000000000   -9.57482600000000
C         5.29298700000000   48.69562400000000   -8.86619100000000
C         5.26713800000000   47.47888600000000   -9.58047600000000
C         5.21843100000000   47.51703600000000  -10.98421800000000
C         5.34768000000000   48.69146400000000   -7.43804100000000
C         5.37291600000000   47.46561800000000   -6.73396100000000
C         5.33841000000000   46.23250900000000   -7.45219100000000
C         5.28676900000000   46.23095400000000   -8.86359100000000
C         5.42963800000000   47.45770700000000   -5.31570200000000
C         5.35253000000000   45.00017200000001   -6.74490400000000
C         5.02186900000000   54.85490700000000  -13.78276100000000
C         5.07277500000000   53.62485600000000  -13.09676800000000
C         5.12070300000000   53.62029800000000  -11.68571600000000
C         5.17250100000000   52.38453300000000  -10.98301600000000
C         5.22798900000000   52.38234000000000   -9.55554800000000
C         5.27848800000000   51.15862500000001   -8.85334500000000
C         5.33750700000000   51.15165600000001   -7.43330700000000
C         5.37285900000000   49.91785000000000   -6.72569500000000
C         5.42447200000000   49.91310400000000   -5.30838900000000
C         5.45570700000000   48.68188300000001   -4.60246400000000
C         5.01451100000000   56.02903300000000  -13.10007000000000
C         5.05850700000000   56.06638500000000  -11.68663600000000
C         5.11441400000000   54.85142800000000  -10.97328300000000
C         5.16500100000000   54.84424700000001   -9.54568500000000
C         5.22678900000000   53.61105500000000   -8.84127100000000
C         5.28361200000000   53.60645500000000   -7.42420300000000
C         5.34534800000000   52.37515400000000   -6.71881600000000
C         5.39340700000000   52.37047500000000   -5.29812800000000
C         5.43619000000000   51.14076500000000   -4.59341900000000
C         5.46940300000000   51.13465600000000   -3.17411200000000
C         4.98865900000000   58.54423700000000  -11.62376200000000
C         5.04599400000000   57.30788800000000  -10.95922200000000
C         5.09176600000000   57.29871200000000   -9.54569600000000
C         5.15347000000000   56.06332000000000   -8.83380700000000
C         5.20375000000000   56.06075000000000   -7.41348700000000
C         5.27005600000000   54.83306300000001   -6.70877000000000
C         5.31974500000000   54.82808300000000   -5.28809100000000
C         5.38131200000000   53.59697400000001   -4.58361100000000
C         5.41245000000000   53.59175900000000   -3.16493200000000
C         5.45062600000000   52.36015600000001   -2.45976600000000
C         4.97511700000000   59.71796400000000  -10.93688600000000
C         5.01777300000000   59.74726000000000   -9.53273800000000
C         5.07744100000000   58.52602600000000   -8.82775300000000
C         5.12576800000000   58.52070900000000   -7.39943200000000
C         5.18889200000000   57.28977200000001   -6.69648800000000
C         5.23944500000000   57.28485500000000   -5.27904900000000
C         5.30301200000000   56.05280900000001   -4.57374900000000
C         5.34459300000000   56.04877100000001   -3.15475300000000
C         5.38950600000000   54.81803600000000   -2.45010900000000
C         5.39543700000000   54.81255200000000   -1.03020200000000
H         5.64696300000000   52.19443200000000   45.44594500000001
H         5.66133800000000   50.09966800000001   44.24584500000001
H         5.63018400000000   48.46917000000000   43.28379300000001
H         5.60831400000000   46.40988400000000   42.07967500000000
H         5.54968200000000   44.78996400000000   41.13144400000000
H         5.52395500000000   42.73073200000000   39.92974100000000
H         5.48698600000000   41.11146300000001   38.98473300000000
H         5.46387000000000   39.05115900000000   37.78519300000000
H         5.45454200000000   37.43014000000000   36.84293700000000
H         5.42899600000000   33.74430900000000   34.70442000000000
H         5.43639800000000   35.36842200000000   35.64561400000000
H         5.40035100000000   31.68049300000000   33.50845000000000
H         5.39801700000000   30.03832200000000   32.56587900000000
H         5.34741400000000   27.96078700000000   31.33684000000000
H         5.32458900000000   26.74775600000000   29.21936400000000
H         5.33559900000000   26.73824400000001   26.80524200000000
H         5.33443500000000   26.75481500000000   24.91178100000000
H         5.33134100000000   26.76652900000000   22.52640700000000
H         5.32447600000000   26.77558700000001   20.64813400000000
H         5.31232300000000   26.78549300000000   18.26385100000000
H         5.29961700000000   26.79291200000000   16.38700500000000
H         5.27977400000000   26.80177200000000   14.00279100000000
H         5.25319200000000   26.80862000000000   12.12625000000000
H         5.22704800000000   26.81626500000000    9.74207100000000
H         5.20437200000000   26.82095700000000    7.86415700000000
H         5.17284800000000   26.82661900000000    5.47895500000000
H         5.14609900000000   26.82390800000000    3.58573900000000
H         5.10296900000000   26.85101800000000    1.17204000000000
H         5.09978800000000   28.07940800000000   -0.93662300000000
H         5.32404500000000   80.20076200000000   29.40496500000000
H         5.29819800000000   78.97319200000000   31.51373400000000
H         5.30863700000000   76.88704600000000   32.72898500000000
H         5.30450200000000   75.23857400000000   33.66122500000000
H         5.30181700000000   71.53494600000001   35.77462300000000
H         5.30485300000000   73.16658600000000   34.84343200000000
H         5.31177800000000   69.46500500000000   36.95824000000000
H         5.33537100000000   67.83583900000001   37.89094400000000
H         5.36831900000000   65.76693700000000   39.07598800000000
H         5.41986800000000   64.13929899999999   40.00973100000000
H         5.47157200000000   62.07156300000000   41.19618800000000
H         5.54366700000000   60.44440600000000   42.13211600000000
H         5.58967900000000   58.37656500000000   43.32087200000001
H         5.62366400000000   56.73870200000000   44.27059000000000
H         5.63326200000000   54.63510300000000   45.45505600000000
H         5.37662700000000   80.22658699999999   26.99143700000000
H         5.36872700000000   80.22159100000000   25.09883600000000
H         5.38469000000000   80.22557300000000   22.71369300000000
H         5.37834500000000   80.22860900000001   20.83729100000000
H         5.38753200000000   80.23526000000000   18.45341400000000
H         5.39291100000000   80.24152600000001   16.57960600000000
H         5.38503400000000   80.25038800000000   14.19587000000000
H         5.40092300000000   80.25962600000000   12.32193600000000
H         5.37256700000000   80.27071400000001    9.93812600000000
H         5.36445000000000   80.28148100000000    8.06146900000000
H         5.30851300000000   80.29454100000001    5.67686000000000
H         5.27320400000000   80.31256100000000    3.78441800000000
H         5.17492500000000   80.30444000000000    1.37207300000000
H         4.98754700000000   54.85065000000000  -14.85876500000000
H         5.09038700000000   79.09210100000000   -0.74417200000000
H         5.04045700000000   52.41044600000000  -14.86836500000000
H         4.97448700000000   56.94535400000000  -13.65875700000000
H         4.95442200000000   58.57626800000000  -12.69690000000000
H         4.93136800000000   60.63566200000001  -11.49311200000000
H         4.90586900000000   62.25736000000000  -10.54502600000000
H         4.88874000000000   64.31700100000000   -9.34362000000000
H         4.88221200000000   65.93915100000000   -8.39809200000000
H         4.88705100000000   67.99982400000000   -7.19834100000000
H         4.90264500000000   69.62295100000000   -6.25415200000000
H         4.93241700000000   71.68442200000000   -5.05608200000000
H         4.96748600000000   73.30949000000001   -4.11344400000000
H         5.01271500000000   75.37286600000000   -2.91707900000000
H         5.04924200000000   77.01458800000002   -1.97344900000000
H         5.12004400000000   50.30785800000000  -13.68484600000000
H         5.15158500000000   48.67038900000000  -12.73534600000000
H         5.20207000000000   46.60261000000001  -11.54724200000000
H         5.21251200000000   44.97533200000000  -10.61174000000000
H         5.23088900000000   42.90746400000000   -9.42535200000000
H         5.21317500000000   41.28175300000001   -8.49203400000000
H         5.20461300000000   39.21327600000001   -7.30696000000000
H         5.18985100000000   37.58660300000000   -6.37599100000000
H         5.17206800000000   35.51684800000000   -5.19306100000000
H         5.16493500000000   33.88633600000000   -4.26338400000000
H         5.14588500000000   31.81415800000000   -3.08211400000000
H         5.13777700000000   30.16566200000000   -2.15102900000000
1435
 energy: -390.359186287575 gnorm: 0.004543056312 xtb: 6.4.0 (91718e8)
C         0.69279422788649   54.54011245340934   15.41029344822032
C         1.25464986480960   53.72438849062526   14.22526021483277
C         1.88981896092341   52.07029717385699   12.03353475905275
C         1.98216416270624   52.55378600633036   14.39621334620536
C         0.89272727084648   54.06932335687866   12.92949876620893
C         1.20609887092984   53.26587369605833   11.85446329038761
C         2.28691416039203   51.73783108348889   13.32407782339490
H         2.28483300587936   52.26211282412297   15.38594741891845
H         0.30149439027205   54.95562780838609   12.77292111410340
H         0.89044863041050   53.54115682758520   10.86235820491735
H         2.83005267019296   50.82168396545425   13.47926843317998
C         0.91165115684038   53.78722401690173   16.73777094311377
C         1.36409080629444   52.41740540921724   19.16020862663006
C         2.14536854957596   53.83026859187646   17.36772486337387
C        -0.08943728384297   53.03844671804730   17.34197659459493
C         0.12893519663114   52.36341495884685   18.52622309487673
C         2.36121631747778   53.17034167269595   18.55889996679990
H         2.94396839103201   54.39073912366359   16.91394643789517
H        -1.05983851248049   52.98857651370581   16.88328005502508
H        -0.66192007749972   51.78679214756691   18.97510251808220
C         1.35313869455340   55.93327422562031   15.51053619121841
C         2.00568228063496   58.67358946411528   15.60308106971897
C         1.20143445368237   56.67429396555659   16.67702417442599
C         1.91719591947849   56.57640338104912   14.41569777338613
C         2.23054179272082   57.92018170417817   14.45653424674721
C         1.51677140671952   58.01607001322098   16.72507962665834
H         0.76511503563204   56.20094371690587   17.54002375076148
H         2.09673353013397   56.02494280981937   13.51116486813595
H         2.63864361550945   58.40646495422185   13.58707236552100
H         1.34329913945223   58.58058140478021   17.62544985775983
C         1.61211391477735   51.72966143613910   20.37212841162975
C         1.80426367172443   51.12449301824108   21.41666646679528
C         1.94568983712953   50.40191735915952   22.62408025145560
C         2.06796262116921   48.95083339734300   25.03516795825188
C         2.03523626945968   51.05517201324412   23.85028169891929
C         1.95211873259597   49.01004812406623   22.62367940264411
C         2.01316206139539   48.29986655061990   23.80236507243579
C         2.09613117029789   50.34565428351337   25.03001635019044
H         2.04653869314830   52.13134689513215   23.86510425146198
H         1.89184107610546   48.49153401946943   21.68233445790069
H         1.99283634982970   47.22421837503727   23.77866912273452
H         2.17496863511437   50.86995426810954   25.96651785279238
C         2.08255808467924   48.18511794671397   26.30376115441334
C         2.17418831508933   46.74199829585016   28.72433511253245
C         1.44837903762567   48.65927070186660   27.45359090215297
C         2.73541388616050   46.95700129545197   26.39087014992801
C         2.78706798959038   46.25917521797020   27.57399147231633
C         1.48596002138576   47.94921560002665   28.63240297604020
H         0.91033044931725   49.58988595359884   27.40682284889535
H         3.25333172201619   46.58142722422856   25.52676647374145
H         3.37100947551675   45.36012069602511   27.63937900960410
H         0.95789439317149   48.31394582251426   29.49496196413563
H         3.31655093699687   53.22631588594132   19.04488037834282
C         2.19487288597666   60.07566520242468   15.61897127523704
C         2.24720115498007   61.29656441616849   15.63794299436829
C         2.22615067133671   62.70938252957853   15.67258384180456
C         2.11555243158779   65.52118834716599   15.74583105686837
C         2.20348613028465   63.39367796920319   16.88422213885007
C         2.20674471990781   63.45611327269641   14.49823444679603
C         2.15446057335166   64.83218283816285   14.53348402737302
C         2.15074226263654   64.76953543385665   16.92066829474862
H         2.22959514459766   62.82823922018046   17.79977368474870
H         2.24005224795416   62.93950167631757   13.55456308761245
H         2.16439232940645   65.39148081918748   13.61413502968957
H         2.12539028802314   65.27792094264231   17.86878200539637
C         2.05859861030128   67.00081439864613   15.78470076119668
C         2.08029889638177   69.81813957097640   15.80041926081639
C         2.72335874395843   67.71423056976275   16.78042840989934
C         1.37033266380665   67.73430252705276   14.81659966081867
C         1.37430915555943   69.11067142071191   14.83064660142482
C         2.74056770171834   69.08847311875999   16.78215852387719
H         3.29135541768781   67.17334560508839   17.51617912969674
H         0.82410610309121   67.20839425591745   14.05317539747460
H         0.81294291062640   69.65692252770998   14.09402024065093
H         3.34293578331662   69.61445449466864   17.49999525669342
C         2.10393086873309   51.21342480927197   10.92745958490311
C         2.17347842810277   50.50327491656258    9.93489868629328
C         2.16282388735646   49.72337320559448    8.75530848954969
C         2.05742423219857   48.18858792939371    6.39476079193062
C         2.15183422464502   50.33190539002573    7.50358319565610
C         2.13497611989797   48.33265251856462    8.80525111935452
C         2.08475934711868   47.58157405337229    7.65096813737533
C         2.10281055505836   49.58206659316182    6.34920606103327
H         2.18614489089486   51.40636662055139    7.44942472216843
H         2.15137534435488   47.84777547925793    9.76604342301338
H         2.05280144698116   46.50784726111492    7.71428531891591
H         2.11795166526415   50.07413282018598    5.39232101860305
C         1.99573202678346   47.38524378725203    5.15096496278653
C         2.01033864033246   45.91211765281216    2.74592265628179
C         1.32920726017882   47.84742920563873    4.01467610899612
C         2.62996672667943   46.14698555334374    5.06312841659145
C         2.64352919838479   45.43359540601912    3.88772677046655
C         1.32918164687648   47.12288642686863    2.84445527671841
H         0.80153119362309   48.78387896637688    4.06316071158685
H         3.17044862277491   45.77866103719739    5.91672024443928
H         3.21664580232883   44.52759717877422    3.82014071311674
H         0.78096864096178   47.48186468447332    1.99204374654987
N         2.27667895429907   46.02590622610986   29.96549859231829
C         2.35646832998326   46.60101813595566   31.25954909820674
C         2.50185758918687   47.14258660846273   33.98093571524588
C         2.42936871761886   45.56676074209393   32.20766252891250
C         2.38464971289961   47.92677122346922   31.69703075415497
C         2.44337313712263   48.20057801892676   33.05446155715567
C         2.50207858717204   45.83595528065160   33.57264154765623
H         2.38474868143237   48.73366168126203   30.99013929647408
H         2.57062736276988   45.02690725508085   34.27855723576054
H         2.56428364047269   47.37847179855688   35.02916027319993
C         2.32515711156565   44.61636116012342   30.12450647444909
C         2.46466239046521   41.99465793950151   31.03740755659340
C         2.27929833626506   43.56346649095076   29.20749543460832
C         2.42064297664545   44.32285568030963   31.49552374992228
C         2.49253093089425   43.00977691649209   31.95527663126499
C         2.35584328409414   42.25498723658608   29.65853868222192
H         2.17105784347826   43.75739140821929   28.15818057118256
H         2.58804022293154   42.81198219466501   33.00855877019197
H         2.53652458314117   40.97178191759269   31.36449264740190
N         2.09626307728325   45.20108762770707    1.50007081529455
C         2.15828562324237   45.78724684309522    0.20938696067123
C         2.25672885051909   46.35189640470125   -2.51037007026311
C         2.21508199951654   44.76142492835811   -0.74870013323448
C         2.17925890570505   47.11659459726885   -0.21843692005815
C         2.21286074574604   47.40216996799201   -1.57454658038702
C         2.26537272157729   45.04202814989216   -2.11249330589247
H         2.19165795890772   47.91817122712071    0.49440250115963
H         2.32205813489103   44.23879271536386   -2.82610839768864
H         2.30019453428976   46.59623648791732   -3.55763152525795
C         2.14121534363798   43.79291997664216    1.32780109287934
C         2.25803359284985   41.17922704245350    0.38741770455371
C         2.10707384236922   42.73143602135692    2.23529075951063
C         2.21542902842567   43.51164267539200   -0.04725231803576
C         2.27593436246386   42.20294714688193   -0.52085980494684
C         2.17146938829579   41.42700323269680    1.77014875452798
H         2.01621551683968   42.91603862383516    3.28795368485726
H         2.35488980989755   42.01480982928009   -1.57731778365047
H         2.32007520216361   40.15927635659915    0.04933315870253
N         2.16240546903308   71.25170713542208   15.77354355368557
C         2.21859435272101   72.11229449972495   16.89877912508392
C         2.35568596393727   74.23623044756044   18.68318784512061
C         2.29726272848268   73.44056040887352   16.44662846179854
C         2.19054139068919   71.86034883876549   18.27151333453220
C         2.26468129647004   72.91683054192724   19.16499281148758
C         2.36854851662169   74.50680368702911   17.34085932563409
H         2.09846148401235   70.85715741101001   18.64006260622624
H         2.44909310706177   75.51427241020447   16.97202923459739
H         2.42647814079196   75.04065053156212   19.39465774072307
C         2.22109437434026   72.06647869449760   14.61510624354509
C         2.32838778433421   74.11678827032669   12.74467566859573
C         2.23296265020024   71.75611231757573   13.25450747998291
C         2.28928777414997   73.41245087412345   15.01248121258066
C         2.34407409473267   74.44214192106438   14.07496641247376
C         2.27227508144387   72.77656877097631   12.31787063116890
H         2.23195284537627   70.73364912461025   12.92970077510977
H         2.41070419855007   75.46502453115087   14.40197185456980
H         2.37662101294235   74.89287450757757   12.00062362744629
C         1.90942857951390   61.67639278822568    1.04631958520791
C         1.92162514438281   60.61233716034399    0.45295020156607
C         1.94545496567669   59.38580483865085   -0.24334063752394
C         1.99305479264846   56.95394540242263   -1.62528818058349
C         1.96637580789915   58.17799376052656    0.44484375752817
C         1.95492737333749   59.35835900999565   -1.63344597252075
C         1.97813994741114   58.16180404227391   -2.31421921526224
C         1.98980210925833   56.98095246125262   -0.23483322959444
H         1.97222811855852   58.19121583188036    1.52163310858048
H         1.99558869475651   58.14915978661673   -3.39034107637315
H         2.01420635257138   56.05021707344689    0.30524258967542
C         2.01535259254797   55.72681978681342   -2.31852044521235
C         2.02790597170313   54.65382449588645   -2.90083443893606
C         2.03153569465746   53.39859450667601   -3.54414723674767
C         2.02194569621096   50.92481247975869   -4.79609357243792
C         2.09758555665312   52.23049926577795   -2.79679182598667
C         1.96155513866873   53.30391442867249   -4.92958411673022
C         1.94453312777079   52.07400896712122   -5.56745702492607
C         2.09471587715410   50.98530798680603   -3.40834565076101
H         2.15957128969194   52.29190307522575   -1.72498752794680
H         1.92279363409662   54.20502720431459   -5.51507218911842
H         2.02853987959490   49.96348348965667   -5.27774157910394
C         2.15771000513440   49.80031850642370   -2.64377036278701
C         2.19620625081330   48.72299518342004   -2.06997383459812
C         2.22327328619881   62.62631690149666   31.10752907690745
C         2.24132822518731   61.54816144104515   31.67478041967212
C         2.27061732103949   60.28852003167462   32.30915849332783
C         2.32710619781708   57.78661095390841   33.55994608000196
C         2.29016169569534   59.11873756885573   31.55794559288076
C         2.28622173758920   60.18740127454902   33.69575082519997
C         2.31405352321858   58.95635045310068   34.31198713503966
C         2.31814299129014   57.88739278098992   32.17297413902541
H         2.29228988862671   59.18854772915257   30.48329077666604
H         2.33523385878946   58.88692402557828   35.38584607090074
H         2.34286414225803   56.98667167517053   31.58412488710468
C         2.35251553719047   56.52285101598720   34.18392338897408
C         2.36541531681155   55.41615324994031   34.69934216911611
C         2.36928481107577   54.12470157910860   35.26658900789151
C         2.36067951090946   51.58353952617622   36.37486921568767
C         2.40470538590067   53.00082085642086   34.45193016455483
C         2.33043517772974   53.95109329137423   36.64564512945173
C         2.31418013104275   52.68661027167751   37.21209228269478
C         2.40108379615586   51.72282488674472   34.99174394509411
H         2.44323297564941   53.12307500257959   33.38429675010882
H         2.31551711714033   54.81754506670337   37.28223907250071
H         2.36914884673875   50.59633087151941   36.80119953490716
C         2.43165429391421   50.57738034101571   34.16759367206645
C         2.44291097782223   49.51603008775028   33.56369525487263
C         2.21559109096565   63.81520775073407   30.45241283616148
C         2.22500799163649   64.86853131319872   29.84008994976517
C         2.23479549078878   66.06984106439251   29.10063943240005
C         2.24819978792291   68.44515743448770   27.62270824167804
C         2.25406045087536   66.04197211444236   27.71076890434929
C         2.23019587474769   67.30449389698160   29.74003241782579
C         2.23648798971149   68.47405856250306   29.01307874644455
C         2.26049906483092   67.21047889488243   26.98300613033837
H         2.27169358227590   65.08964314127702   27.20829964200826
H         2.24212505697721   69.42589141068568   29.51554214154661
H         2.28397825219710   67.18059111784318   25.90727958650676
C         2.25019473628051   69.63748714091953   26.87071863415638
C         2.24736264805090   70.65431864746432   26.19495110056887
C         2.24352578507533   71.80996453836538   25.38614206663018
C         2.22642461303699   74.07625672601337   23.78906359063694
C         2.25940804010605   71.69693875256060   24.00232052630660
C         2.22142820719207   73.07900778427026   25.95382543785433
C         2.21979615054931   74.21976442818767   25.16730448549054
C         2.24759122518795   72.82155278169039   23.18985355221953
H         2.28480785148783   70.72063405104565   23.55234636711649
H         2.21327413084041   73.17367117926530   27.02484022259594
H         2.22117885484572   74.95283624833813   23.16622463943813
C         2.25375361550380   72.70856618207425   21.78293645859016
C         2.25184671436379   72.72120683260484   20.56183406453105
C         1.91515108191831   62.86687238565029    1.69841593197628
C         1.93570972968648   63.93810587533606    2.27846861211493
C         1.96578739462918   65.18057541162254    2.94571652122183
C         2.02159469503290   67.64475419040703    4.26850102105183
C         2.01731337566527   65.24052629394401    4.33378263413088
C         1.95021751240612   66.37221811761285    2.22954128920158
C         1.97769030487684   67.58547928480070    2.87986547899209
C         2.04471984826535   66.45317223960603    4.98518616285893
H         2.04516321289382   64.32173488711737    4.89486834933061
H         1.97478719001982   68.50362057585471    2.31810207339914
H         2.09470606735941   66.49138029716453    6.05968943634182
C         2.04758926638750   68.88579928437152    4.93624178607515
C         2.07000118270155   69.95580237553136    5.52365926157761
C         2.09940966127567   71.18313008968487    6.21795080314587
C         2.15198001444764   73.59352540412573    7.58736480725137
C         2.14935979192064   71.20430815303135    7.60513915853023
C         2.08002612929691   72.39135081853202    5.53031393012898
C         2.11206412638274   73.60281958046765    6.20211708796183
C         2.17405546173772   72.40226898266798    8.30462704321412
H         2.17467399690975   70.27581054448477    8.14700357459107
H         2.04836853610807   72.38168604604513    4.45553222180734
H         2.17511665837919   74.52615223960578    8.12209929924620
C         2.22105156300358   72.41915619197178    9.71503044935314
C         2.25232836867154   72.51706109881232   10.93175702272399
C         2.18659458556441   35.71310439627307   15.08787124360000
C         2.18473275441916   35.70601650916400   13.86940624978783
C         2.18817265127462   35.78610504724544   12.46077206775584
C         2.18857482597636   35.98592759496498    9.66961519546427
C         2.22136133552732   37.02779019481661   11.83640977579855
C         2.16260590885951   34.64482214725086   11.66686642271553
C         2.16284011010348   34.74270138516186   10.29290309019937
C         2.22134977414812   37.12680628859788   10.46373194256793
H         2.25524564690508   37.91608167689104   12.44440238050029
H         2.15097730588546   33.85423930157233    9.68548377975138
H         2.25541424549157   38.09248539784726    9.98954894919388
C         2.18217955458728   36.09988645903189    8.26446204605428
C         2.16858324155980   36.23801153859564    7.05146588020088
C         2.13658239993252   36.43450446231320    5.65497839976613
C         2.06171949966966   36.82912909882360    2.91177767316275
C         2.16077896662759   37.71846886895999    5.12668334572533
C         2.07263688570998   35.35327393525983    4.78330468357170
C         2.02392097163504   35.53667266964261    3.41095438802865
C         2.12385392471535   37.93253459218049    3.75637596651856
H         2.21437442407060   38.56182403515130    5.79151691025351
H         2.06427949647682   34.35588868043055    5.18506258309138
H         2.04474891124250   36.98621039967617    1.84813844910669
C         2.14336173232777   39.23699996542610    3.21633777665457
C         2.15265331558178   40.30816984870103    2.62968124080406
C         2.20367133949908   35.79173499380613   16.44306810395836
C         2.21709216970216   35.92032704254867   17.65469481633784
C         2.24448165489390   36.13225335667690   19.04926343451347
C         2.28841238043199   36.57512946855095   21.81163205592764
C         2.26158422543682   37.42444416985800   19.56235808456175
C         2.25772208039294   35.06444672905259   19.93946739011963
C         2.27981268735119   35.28204686151523   21.29917479216720
C         2.28275976257612   37.64314706137396   20.92130631519903
H         2.26514283478335   38.25684271761641   18.87906094665044
H         2.29957665258512   34.45011067041015   21.98179512331971
H         2.30212408776143   38.64690455044845   21.30939487405425
C         2.30480497249848   36.80269162286186   23.20280346660332
C         2.31340182311587   37.00575881345453   24.40669161685126
C         2.31872438224360   37.23590432733673   25.79843177496016
C         2.31784932899338   37.67409388945364   28.53533576908482
C         2.32951164051782   38.52926470860267   26.30443335731064
C         2.30995568808524   36.16816318994014   26.68895621046427
C         2.31608078435647   36.37301314448157   28.05906858678840
C         2.32567792684834   38.76468371279338   27.67208798219936
H         2.34460360272101   39.36246467812369   25.62498246913309
H         2.30688500622727   35.16449767934313   26.30295197121393
H         2.31981388846987   37.84754223667522   29.59660208773948
C         2.32783095774159   40.07515672612762   28.19819083293939
C         2.33108863022305   41.14516555740435   28.78717166524875
C        -0.81912698836867   54.72723559337456   15.14701865704860
C        -3.54064345315596   55.05790640935287   14.51711513267332
C        -1.57863421156800   53.67434801560015   14.65706122149367
C        -1.46048466036279   55.94200059973077   15.33806222723813
C        -2.79247779460662   56.10853680827808   15.02893540534821
C        -2.91234000612865   53.83211731687064   14.34512954920426
H        -1.10315123392368   52.72096233970341   14.49524045092063
H        -0.90481607895686   56.78340532638155   15.71064526553896
H        -3.26453853346140   57.06649982254741   15.16526414239756
H        -3.47757640473205   53.00774859061695   13.94563837507802
C        -4.89405220512541   55.25737827943012   14.14719163108364
C        -6.03142795954980   55.49348025880322   13.78426618270321
C        -7.33339567216950   55.80117179981664   13.31207226927359
O        -8.30343217120102   54.77400998369091   13.42987440476396
C       -19.56145785091894   53.72476415738127   15.61549864497093
C       -18.97391647858358   52.61655687960305   14.89682667759039
C       -17.57364337432550   52.59721385425672   14.65435268639840
C       -17.30485406906489   54.74278854241662   15.83720820609978
C       -18.73176576770651   54.78445623181502   16.07387396908702
C       -19.91000380616381   52.20798774275050   13.85582592380284
C       -17.06924974515558   52.15618223838717   13.34301484635681
C       -16.85925976386023   56.12272474335043   15.54428523134432
C       -19.18017037495510   56.16371150916956   15.94218740973171
C       -20.86025886586328   54.01743340535026   15.02224870899544
C       -15.86128929397367   56.36583502212230   14.59343615090109
C       -15.10528622619365   55.25724036739776   13.88109075155349
C       -19.42483751367385   51.78411228801256   12.59390241108622
C       -15.89787725776517   52.91601731719936   12.98836527712399
C       -17.98976244186369   51.75615035245478   12.33678905612046
C       -18.02206385899433   56.98127625920628   15.60811747395464
C       -20.44185915534850   56.44819503445058   15.36151167449521
C       -21.29309773234485   55.36133048729754   14.89547544518998
C       -21.07541490526432   53.07696074856935   13.93240792843840
C       -20.58366444214001   57.55990382421886   14.42981961939793
C       -21.95707689459771   55.79962525560301   13.67673766315292
C       -21.72282953524026   53.50410432031829   12.74427651182318
C       -18.16039081955735   58.06301038004224   14.69592393729504
C       -17.77379909984126   52.16127352432601   10.96603922362151
C       -21.51798106729227   57.15840076981646   13.38873731112460
C       -22.16919181844472   54.88332238175580   12.61485985055364
C       -21.22452613181991   53.06839088953502   11.44778110266892
C       -21.36244323664215   54.17757658430666   10.51549372879739
C       -16.78259162879877   54.06720188089096    9.70680365798983
C       -21.94670374164339   55.29996588574669   11.23700498459758
C       -21.51964326609750   56.62220721196154   10.95655609356423
C       -20.49591952602287   56.85870063130319    9.94746083843619
C       -21.30273560003695   57.56376341817439   12.04659792278390
C       -17.14280226091826   58.28671542644582   13.69364479940359
C       -18.04374352289084   54.35120512937065    9.12496647450958
C       -19.45875184729223   58.35834359929557   14.10287125314100
C       -19.23605125840996   58.77263559303604   12.72521296690281
C       -19.20255718483587   53.53327613548608    9.45878401676115
C       -15.93162420361159   55.15352418344060   10.17248885449886
C       -16.37184459376498   56.49937364573469   10.04572094612613
C       -20.36415578598357   54.40700789869415    9.53433176529578
C       -19.92484151729067   55.76575902884606    9.24644408974307
C       -20.14710758966038   58.38183144500356   11.71025991941410
C       -19.64848860687627   57.94611441204582   10.41363428289515
C       -18.49240075896796   55.73145289436922    8.99216675375153
C       -17.80320663546969   58.73127483409602   12.47217860135766
C       -16.15793013337041   57.42638751341019   11.13414998036403
C       -17.66694930057104   56.79156238472364    9.44429734292226
C       -17.31766224139782   58.30702858375969   11.21033339541040
C       -18.25184602926766   57.91214209779557   10.16623081254485
C       -16.64202177525501   52.95693935488816   10.63825873946868
C       -15.70235098127224   53.34123658553026   11.66904312707174
C       -15.25536904370841   54.72138462750691   11.37632695839957
C       -20.09196662169952   52.21702419009470   11.37451519153554
C       -19.06966139720168   52.45146319234922   10.36526702275071
C       -16.73768456217331   53.65089705353241   15.16998580798343
C       -15.58213292486298   53.78567059833161   14.19279196660955
C       -15.01845439751530   55.63301262895384   12.41214410884590
C       -16.01493749255183   57.42463746269969   13.62976925408869
C       -15.50931354415458   56.98424177914660   12.31884178572127
C       -14.13496454778006   54.24711155056212   14.58775341523125
C       -12.93349957223834   53.69448413845931   13.81004182628306
H       -13.25335665415322   53.42702893047926   12.79847405180652
H       -12.60835778355417   52.75758125495383   14.27344270657111
C       -11.76753166835612   54.67544523629412   13.73415703019041
H       -12.11465876044731   55.62770479479454   13.31509776655072
H       -11.41935978808316   54.91870111436428   14.74494238332357
C       -10.59878438836552   54.15918199643477   12.90644214775364
H       -10.92897960384925   53.92950906543990   11.88915934292569
C        -9.47627687329452   55.15823130139206   12.84289525513177
C       -13.89209709939201   54.47600507124059   16.06487618327966
C       -13.42217489603512   54.87979415181953   18.76891201376590
C       -13.46760633627971   55.70924251617821   16.52888370461775
C       -14.06851548226111   53.44468622781321   16.97113438529290
C       -13.83752101592421   53.64618511339710   18.31541190767831
C       -13.23620625248179   55.91053294554193   17.87292793307649
H       -13.32624474698637   56.51260220251315   15.82676669800407
H       -14.39464351547981   52.48364767323908   16.61273458109034
H       -13.98268465238368   52.83584826585551   19.01302779509334
H       -12.90906128826646   56.87745504331861   18.22272628137009
H       -13.24142227246575   55.03717811866201   19.81931897768019
O        -9.66122883964973   56.22496426440537   12.29769658816258
C         2.27998926070834   52.51407481189086   38.69109200658978
H         3.28865817078378   52.42799691681276   39.09267610544711
H         1.73088647139643   51.61402177693100   38.96944638809999
H         1.79676719544759   53.36251396892878   39.17658754277595
C         2.28325961976751   35.22017063368493   29.00154990113352
H         2.83705226874231   35.44480411285503   29.91360775472646
H         2.73231849825588   34.33352220019074   28.55281838954692
H         1.25793091612191   34.97565543071465   29.28036232279844
C         1.96121307692770   34.36483946058965    2.49357565801432
H         2.95383171829431   33.94544797801885    2.33531726263687
H         1.55637520501701   34.64478655525915    1.52060386176840
H         1.32723820767584   33.57849956296533    2.90449817867956
C         1.86903839699875   51.99375373570249   -7.05329710896457
H         2.85437594297779   52.12271299251098   -7.49918074472441
H         1.21672030513760   52.76973392977278   -7.45512234485172
H         1.47825436564414   51.02898889919401   -7.37806959915694
C         2.07000741908433   74.88861367822726    5.45149465691538
H         2.54349757837805   74.78743980553689    4.47441335288978
H         2.59562809547154   75.67585115920488    5.99279405600226
H         1.04111147525930   75.21440117370199    5.29632504629803
C         2.17493010518154   75.57275911425876   25.78828764491217
H         2.66174598895477   75.57332413968571   26.76400520562397
H         1.14497626525124   75.90386024398698   25.92409661754436
H         2.68599459032914   76.30634936167591   25.16403678103454
H        -7.72972679682985   56.67708657590414   13.84287381921843
H        -7.28498037879462   56.07441650799630   12.24891089473997
H         1.95440309780994   60.29010188816200   -2.17343183306396
H         1.92436742519245   66.33374021110001    1.15367926666866
H         2.23010910974976   67.33410470375871   30.81650671843290
H         2.28538982626159   61.08921056681615   34.28430213569907
H         2.14979227062038   33.67848580941062   12.14174651917509
H         2.25935700299984   34.06053090006640   19.54985911296799
H       -10.22186582574092   53.22079877336914   13.32359457980153
C         5.45862630718344   63.22553574413448   39.44453416086802
C         5.48932576667711   62.04618645270266   40.12148065333878
C         5.60521799904719   70.69549510232487   26.70892187490858
C         5.56825372182324   71.92339660787977   27.42376211281497
C         5.52469503058186   71.91983216853562   28.83982954131796
C         5.52678047287850   70.68470932606400   29.54608435960422
C         5.57221391607923   69.45982855436529   28.83323238987313
C         5.60501997052372   69.46467402972394   27.41285191800146
C         5.48006446165656   70.67812024331622   30.96384038621944
C         5.48254462184612   69.45030392725613   31.66493784193393
C         5.53071598049185   68.22295874460966   30.95427367551915
C         5.57381707171177   68.22759490040113   29.53782907592319
C         5.43490780185531   69.44541686781167   33.09159170361245
C         5.44008039112817   68.21158537522059   33.79691544846662
C         5.48997812991621   66.97834748503107   33.07853569317108
C         5.53153977152623   66.98682301845587   31.66099816679006
C         5.39717197268783   68.21154491200741   35.20786341150566
C         5.41045328700703   66.96208307334331   35.92296036281703
C         5.46229894248356   65.74574253336566   35.20811794917719
C         5.49909137440889   65.75086444451236   33.78083177241766
C         5.37606880779986   66.92223614934829   37.32541201642541
C         5.39547861390338   65.74201232011406   38.00142104133008
C         5.45027907246562   64.51315116455096   37.32568976589869
C         5.48133485225278   64.51267935793514   35.91431172830356
C         5.47888752312362   63.26450258940811   38.04162058697402
C         5.47694183948244   73.14844314768938   29.55196542840266
C         5.43003317244173   73.14743054177541   30.97806774444580
C         5.43081092930683   71.91228023407183   31.68239003769378
C         5.38418592567938   71.91239602383244   33.09277002893612
C         5.38562538381910   70.66222438400159   33.80654902334282
C         5.34061910420186   70.62144333044132   35.20883020031126
C         5.34643770692075   69.44061769696837   35.88393584926524
C         5.47396232220220   74.37410805580603   28.85169754520175
C         5.42501014869748   75.60662391461545   29.57148595717010
C         5.38244704641786   75.61721090028303   30.98059832277491
C         5.38399175629162   74.36689018826628   31.69254097461588
C         5.33941254082767   74.32444195391163   33.09574843445651
C         5.33946982622391   73.14297387120486   33.76920014953193
C         5.33842602366215   76.85982110524743   31.65467419465530
C         5.33244692222114   78.03756424216888   30.97857631453738
C         5.74403578952259   41.18726295850475   26.60198909166376
C         5.77111299662509   42.41457546020355   27.31539855630386
C         5.78263761701180   42.40984018519978   28.73404451927827
C         5.75609678241116   41.17776934929639   29.43813717704386
C         5.73405897103766   39.95130528052107   28.72549519638379
C         5.73575104383810   39.95543294387215   27.30669121478056
C         5.73688558173457   41.17354704375587   30.85877151781527
C         5.68244427800363   39.94407137085143   31.56264068781528
C         5.66507118555056   38.71289661564224   30.84756615614656
C         5.69685572952512   38.71789226888546   29.43104923781646
C         5.64153000053370   39.94267386853175   32.98009967849477
C         5.58334109213801   38.70476042059234   33.68989739891115
C         5.57108792805425   37.47587064472926   32.97647529236406
C         5.61307938134429   37.48076080971376   31.54982004190759
C         5.53999778549545   38.69482363773052   35.10066726600995
C         5.48715692691034   37.46155053490646   35.76880474377706
C         5.47709001645470   36.28545490866208   35.08591344524261
C         5.51835128551783   36.25451554842482   33.68338411513943
C         5.80381939745628   43.63782681545150   29.44817778080904
C         5.79318203774725   43.63400995102225   30.86690288074038
C         5.75633605801415   42.40069588429627   31.57234984194181
C         5.71678437849440   42.39628821315006   32.98917486254634
C         5.65728339617219   41.16502787625452   33.69076069252628
C         5.61070702003941   41.15999517809073   35.11769997154655
C         5.55259744285692   39.93902089330488   35.82403799274342
C         5.50900197696608   39.96848862592292   37.22641785415031
C         5.81885559062754   44.86920612693604   28.74334120662404
C         5.81252927472208   46.09625559395700   29.45748819544974
C         5.80685556664686   46.09162691970825   30.87635122065496
C         5.79858815791794   44.86002265544415   31.58054200739032
C         5.77269281461672   44.85603068622247   33.00155071088376
C         5.72642356689208   43.62685848488517   33.70548382540699
C         5.68131982390222   43.62538076538360   35.12315251766111
C         5.62400615615750   42.38774287548065   35.83253380641423
C         5.58024154638881   42.37705960571172   37.24358126726747
C         5.52244944225205   41.14374901696059   37.91070180449944
C         5.79472964072704   47.31907715762995   31.59147386249457
C         5.79139698235762   47.31559908938103   33.01064206112078
C         5.77547698115366   46.08255577573713   33.71634036706689
C         5.73744295487660   46.07823509157416   35.13368194448107
C         5.69024911764799   44.84692341592169   35.83533648498235
C         5.64813270508330   44.84158341492553   37.26285662902838
C         5.59655116501943   43.62030380907100   37.96856791448517
C         5.56223498435215   43.64879955049339   39.37149720220255
C         5.76759294164829   48.55004964766584   30.88682162669188
C         5.74969029271638   49.77655948788034   31.60172044612603
C         5.76940275092630   49.77264330972808   33.02072097013868
C         5.78098189001353   48.54117583815148   33.72519607996537
C         5.76150685130303   48.53729175443210   35.14657093146246
C         5.73582589565403   47.30824435173230   35.85114056828600
C         5.70255013365477   47.30653737602148   37.26996497472406
C         5.66039016322473   46.06874220033347   37.97930250381739
C         5.62848534787302   46.05767128199080   39.39108200096880
C         5.57848571337340   44.82329023649799   40.05712238594752
C         5.73520785587218   52.23069444428455   33.03129784435055
C         5.73421412670865   53.45746586452611   33.74599767885587
C         5.75305757906711   53.45283347861471   35.16493515495689
C         5.76445737450019   52.22108788694582   35.87020311732919
C         5.76787026582740   50.99615238754544   35.15579200021273
C         5.76203931845548   50.99997208436998   33.73609201644960
C         5.75651648486796   52.21596641966217   37.29153401059641
C         5.74231334020095   50.98751556980478   37.99683557270399
C         5.73779533643043   49.75862345795031   37.27973075144573
C         5.75771684689007   49.76351695497737   35.86183410950610
C         5.72415517529854   50.98460098734436   39.41765529942958
C         5.69676065819409   49.74879591165845   40.12999260994308
C         5.68433577572155   48.52173082326435   39.41194586385204
C         5.70851569106551   48.52737753155695   37.98320232665833
C         5.67681751486144   49.73904643986626   41.54387706405823
C         5.64568402321730   48.50234657115818   42.20888179189824
C         5.63139213541219   47.32880693471913   41.52196087499506
C         5.64799245493983   47.30025294805571   40.11743828956048
C         5.73830500246674   54.67955841145166   35.87946090403525
C         5.73068631432771   54.67476237782487   37.30080595681160
C         5.74335213632371   53.44287489983258   38.00684858435826
C         5.72749820285521   53.43781849676854   39.42471534392244
C         5.72187236908567   52.20367728315814   40.12968870736601
C         5.69809053109242   52.19589055024684   41.55754226256779
C         5.68276002356548   50.98035599971431   42.27128848223302
C         5.66723603581708   51.01697034115906   43.68505532274548
C         5.71759628076579   55.90944959864772   35.17434883177393
C         5.68972609007721   57.13684228776980   35.88966507069206
C         5.67581489363057   57.13179696126841   37.30770613246067
C         5.69787193700231   55.89773502758359   38.01537926889227
C         5.68335792275303   55.89041824170944   39.43627677396871
C         5.69998131026510   54.66629528297983   40.13889321061693
C         5.68049643035649   54.66331110826499   41.56690556975726
C         5.68350282892935   53.42690676211070   42.26984664555412
C         5.66412078326544   53.42150399741496   43.68122514975548
C         5.65983800231489   52.19099584601316   44.36758075615934
C         5.63535391316935   58.35762788403029   38.02037280893053
C         5.61985223509667   58.35294054196909   39.44932957609561
C         5.64656882368472   57.12083373194017   40.15823628917286
C         5.63379776225059   57.12015919585268   41.57237033390801
C         5.65327756451952   55.87331728342506   42.29000802316150
C         5.63978248284709   55.82583457353130   43.70338483587705
C         5.64567110665550   54.64667192525290   44.37693571525178
C         5.60927785669252   59.58341336849939   37.31597155259641
C         5.56069026548304   60.81591967422956   38.03439580511628
C         5.54206167146807   60.81676490649206   39.44642272768301
C         5.57728778777481   59.56908709368179   40.16367681586595
C         5.56998132895461   59.53022549667818   41.56804820092030
C         5.59741488377415   58.35190885467313   42.24654387803658
C         5.45987558258330   48.61049807360057   13.85275479030651
C         5.45405370422661   49.83717979055707   14.56751265254973
C         5.46082912100724   49.83198166605566   15.98725653420588
C         5.46936326254609   48.59982695865218   16.69276448440846
C         5.47106090589944   47.37289132394186   15.97818206669988
C         5.46745023487205   47.37827022726636   14.55815045986842
C         5.48462070197636   48.59446524850819   18.11266332138981
C         5.50262349067478   47.36242139060224   18.81821765231741
C         5.50422022668667   46.13546985365033   18.10363347951334
C         5.48739275295281   46.14070906915722   16.68370263827546
C         5.53053488342024   47.35732914810123   20.23792604129595
C         5.56585852449988   46.12545700657167   20.94312053618808
C         5.56300650364297   44.89840317639445   20.22865925786664
C         5.53134016750188   44.90338989385137   18.80900010753750
C         5.61357019636466   46.12064756955130   22.36222284252845
C         5.65617507273751   44.88880716345017   23.06701195312500
C         5.63963259840486   43.66157310004827   22.35307846796265
C         5.59678181312028   43.66638048902674   20.93376069057182
C         5.71627200018129   44.88399155542243   24.48565192934340
C         5.73754777214713   43.65198237408681   25.19097929403580
C         5.70843095078005   42.42441921767698   24.47736212561919
C         5.66774985635535   42.42932781893077   23.05824450796065
C         5.77882838698668   43.64702841653873   26.60991072213264
C         5.71919764921213   41.19204302604303   25.18245634780152
C         5.46945710315458   51.05876176031438   16.70161993484658
C         5.49185518718980   51.05313350275860   18.12115779366984
C         5.49251676447178   49.82130291041976   18.82700559823638
C         5.50689289112299   49.81594938568858   20.24677180274606
C         5.52974638659286   48.58412582293266   20.95232590268049
C         5.56560179544939   48.57891990877862   22.37165097251362
C         5.61851747172815   47.34757729557391   23.07636484740236
C         5.68177918427140   47.34288703438252   24.49454333864152
C         5.74389625513869   46.11111644183586   25.19877630516132
C         5.79940393867090   46.10620803933044   26.61766642165211
C         5.81275485318288   44.87374526802737   27.32315307757269
C         5.45460995170082   52.29066291252909   15.99636066100595
C         5.46228502050352   53.51742547182302   16.71019266601507
C         5.49617000469437   53.51226090642025   18.12932116159918
C         5.50866239783102   52.27966895143050   18.83520165712671
C         5.50050577057860   52.27442006926393   20.25519064842314
C         5.50520664792605   51.04260330401044   20.96095858801629
C         5.51706165196890   51.03701512566684   22.38061314883665
C         5.55664701174458   49.80542803232574   23.08589691235269
C         5.59687610706956   49.80021222496608   24.50488297703392
C         5.66711378537549   48.56943223153905   25.20907373554990
C         5.71292328245648   48.56469890542475   26.62815758936196
C         5.78226432227742   47.33383850470629   27.33264141942290
C         5.78984339168588   47.32856449212073   28.75234021130954
C         5.47438497215411   54.73885029165184   18.84409081295127
C         5.47062822675221   54.73320124386984   20.26386788677283
C         5.48318693578875   53.50108262183144   20.96932188460801
C         5.48175488248076   53.49555003862802   22.38920660559467
C         5.50410391273237   52.26360607051340   23.09479572801488
C         5.52578560842620   52.25822767036361   24.51441212688013
C         5.57432129076146   51.02665854662929   25.21933995942370
C         5.60898657492166   51.02162851443808   26.63857375889533
C         5.67318544704369   49.79044713041365   27.34302325246035
C         5.70111685272741   49.78558190061032   28.76237505707061
C         5.75354563694983   48.55442016008460   29.46693364723722
C         5.44605599850010   55.97073395215274   18.13909891568737
C         5.44482076161969   57.19777749308140   18.85327825369122
C         5.45009858561639   57.19255224915526   20.27293714387207
C         5.45586865732331   55.96012832395538   20.97825082933147
C         5.46014976278171   55.95489357044565   22.39814928076384
C         5.47280657088555   54.72256754764771   23.10359319649909
C         5.48915447232488   54.71741191339083   24.52347322774210
C         5.51643873098388   53.48520622401438   25.22876087317741
C         5.54757327657931   53.48029845616416   26.64830720872928
C         5.59053914703562   52.24835992219823   27.35319539149114
C         5.62744096698194   52.24380994985147   28.77272605486515
C         5.67637159512312   51.01233229307601   29.47742949921964
C         5.70900184942293   51.00824727919520   30.89690262738574
C         5.47298765394778   59.65220143254767   20.28144791407510
C         5.49694367209870   60.87945214718761   20.99528400195775
C         5.49971320394204   60.87433215772053   22.41512555710083
C         5.48448507681616   59.64200918443738   23.12082572504265
C         5.46582554766241   58.41470084013073   22.40684792457463
C         5.45852396566789   58.41989330003538   20.98697634490847
C         5.49876339309650   59.63682763164272   24.54065002833901
C         5.49805742784568   58.40449156219314   25.24626075595787
C         5.48154926715881   57.17715032036512   24.53222656168198
C         5.46456904018455   57.18225765168064   23.11238187825522
C         5.52495195634135   58.39941239026791   26.66607722104253
C         5.53885135990344   57.16718327225036   27.37164779139222
C         5.52338693428136   55.93977960880049   26.65745969313805
C         5.49382289901378   55.94473159876505   25.23775144567770
C         5.57715533351252   57.16233740081294   28.79104886004675
C         5.60067029500818   55.93010795011620   29.49655429899659
C         5.58827191342103   54.70299052517039   28.78230647261118
C         5.54921190124213   54.70761356361735   27.36272587300532
C         5.64225043327369   55.92519847921366   30.91583661534184
C         5.67033620591936   54.69371278494573   31.62108325584418
C         5.66415582084302   53.46657945659697   30.90671478281088
C         5.62361323181209   53.47098177504584   29.48741479884906
C         5.70614327246525   54.68901362318204   33.04066501664344
C         5.70196203032799   52.23483339028288   31.61164034410836
C         5.52561303874004   62.10153553073759   23.12905153904057
C         5.53377267433048   62.09645616659495   24.54900117769141
C         5.52251804072069   60.86417773022870   25.25462372126610
C         5.54298151646474   60.85905880358388   26.67423760450384
C         5.54652118104608   59.62654311238636   27.37996870825043
C         5.57905827047695   59.62123070990761   28.79930811063864
C         5.59668408113291   58.38939849596181   29.50473125455400
C         5.63533966862649   58.38410023167692   30.92422087687797
C         5.65728509916535   57.15242975807061   31.62980266475176
C         5.68621524590924   57.14728793530943   33.04865160050320
C         5.70770712206220   55.91504428287261   33.75464615877627
C         5.55083104506388   63.33355603830225   22.42341248733978
C         5.57588378500576   64.56071862407465   23.13762432864661
C         5.57679937002281   64.55589432542261   24.55736691728306
C         5.55974022959727   63.32354515311636   25.26293978312273
C         5.57263873366028   63.31830069214870   26.68246860533483
C         5.56653109505726   62.08623265892293   27.38782533426896
C         5.58793435364100   62.08077459826759   28.80758078379260
C         5.59669343458614   60.84866575842194   29.51297111985645
C         5.62165431418589   60.84313596353021   30.93162039861309
C         5.64264980996467   59.61047730932263   31.63765006681804
C         5.65481613290193   59.60432545214361   33.05669652176233
C         5.67652717248571   58.37379693564380   33.76207083770028
C         5.66892350419131   58.36794298456812   35.18353100832802
C         5.59883291752239   65.78298418491381   25.27138173679522
C         5.60472827887693   65.77791266832254   26.69116093726476
C         5.59388676821620   64.54578281846617   27.39625104022291
C         5.60011365035412   64.54052476881529   28.81494666075718
C         5.59985689289666   63.30743442431353   29.52067229748111
C         5.60173493260169   63.30118449943421   30.93950641168286
C         5.61414263033926   62.06996408729007   31.64440869940375
C         5.60309933926739   62.06386530417834   33.06542746059046
C         5.62488625035080   60.83228055365307   33.77112199468720
C         5.60504305895676   60.82669683984775   35.18862116463326
C         5.62906101065291   59.59169202755564   35.89699015459986
C         5.61403206764018   67.01487374143710   24.56638514938036
C         5.62369580492299   68.24217628063015   25.28070934259805
C         5.61923111180874   68.23744967732354   26.69939156525098
C         5.61473192367889   67.00461613022719   27.40476169981201
C         5.60163532787872   66.99900889736276   28.82354799406370
C         5.59684885335790   65.76766157997685   29.52778750034713
C         5.57053476553625   65.76192620388150   30.94844351469004
C         5.57540838325823   64.52971123737493   31.65347115453032
C         5.54576623901613   64.52408712669123   33.07038706811102
C         5.56144940233290   63.28830384585687   33.77799594781124
C         5.53330897235943   63.27974964471286   35.19601879976593
C         5.55630532911207   62.05301202293497   35.89924568618020
C         5.53099275368499   62.04823897547173   37.32706156989097
C         5.47630487739081   78.11010891951113   13.96926481279524
C         5.42802747968411   79.30433758143920   14.70442690640946
C         5.43131987076932   79.29895201808696   16.06426476894299
C         5.48364769819130   78.09891688799684   16.78972280736723
C         5.53689144536617   76.87709630874808   16.08485350406890
C         5.53138986521068   76.88258690326002   14.66439542367075
C         5.48141180386981   78.09417031211298   18.22861571492309
C         5.53342541076395   76.86756007583145   18.92463041009277
C         5.59192554071352   75.63443572125665   18.20696877116105
C         5.59325207785772   75.63891973246130   16.79308469601767
C         5.52543596205863   76.86380592659671   20.34539990491852
C         5.57131640262416   75.62590372432724   21.05391663043493
C         5.62355731862678   74.40208034396328   20.33754979987870
C         5.63763187390824   74.40603940952323   18.91379622930363
C         5.56161153959522   75.62317749712102   22.46763887613225
C         5.59976281088581   74.39394664245253   23.17362568215224
C         5.63799669056353   73.16896441964572   22.46042029692133
C         5.65217063549266   73.17261250877280   21.04093496113171
C         5.58540674839609   74.39028523609606   24.59626833685323
C         5.60141931736746   73.16041870258749   25.29879819607784
C         5.63099890329172   71.93225282036843   24.58401525428681
C         5.64799529210222   71.93616138313061   23.16613749925552
C         5.56595936914207   73.15589414242949   26.71852200965747
C         5.62827256721751   70.70044065394207   25.28941628998199
C         5.42652062013350   79.28912867830900   18.96273237219766
C         5.42162947878864   79.28550566318383   20.32260288377922
C         5.47025889850776   78.08633182355696   21.05000309405892
C         5.46526547350555   78.08359041362000   22.48912680772841
C         5.51030769071817   76.85745413680382   23.18560067129689
C         5.50198001934555   76.85572023163506   24.60709913168029
C         5.53790902323032   75.61638939201434   25.31252338534875
C         5.50741886600810   75.61293564477452   26.72378988554893
C         5.51830077153976   74.38058046677112   27.43118234537943
C         5.41664766297766   79.27990322768591   23.22402592195691
C         5.40912506992211   79.27832870981152   24.58373253596154
C         5.44974164428924   78.07936026839843   25.31383386661924
C         5.43158111784682   78.07834646782464   26.75224850218921
C         5.45345289119600   76.84771110804736   27.43926394580284
C         5.41719620978757   76.83861124972097   28.86098565299856
C         5.38652112988706   79.27873651546800   27.49873289516835
C         5.35787340943703   79.27283800681776   28.85640342794019
C         5.36949717976450   78.05811144997337   29.57020372960140
C         5.42268154692171   79.31735582226608   11.80514321160463
C         5.40789626546342   79.32367984946164   10.44532184368295
C         5.46752035816964   78.11648406268878   12.53022055897371
C         5.36278458028388   56.03317721512057    1.10421518674506
C         5.34110814367986   57.25996026405790    1.81900557478990
C         5.32893016220489   57.25453411647371    3.23862648349709
C         5.33846430129264   56.02205991486549    3.94381333551513
C         5.36683701462043   54.79535084762603    3.22920444371961
C         5.37842201795940   54.80107013985451    1.80926259652759
C         5.32883092554941   56.01668702054337    5.36372057115980
C         5.34938867869920   54.78434231950082    6.06886647920476
C         5.38620119723164   53.55762559033880    5.35430619780460
C         5.39326277304417   53.56307698742886    3.93444991690090
C         5.34470140469831   54.77923958852240    7.48876499990462
C         5.37763550988354   53.54724234925573    8.19377208146593
C         5.42253566773983   52.32094300171751    7.47910246213365
C         5.42657625843962   52.32579417686649    6.05937262937067
C         5.37634703632459   53.54241231403528    9.61350397618035
C         5.41432594271665   52.31087086421758   10.31822314435688
C         5.45739614528061   51.08474353825475    9.60346247587719
C         5.46729212953404   51.08963267834064    8.18391522177505
C         5.41412254967421   52.30600710212333   11.73783289924387
C         5.44384021821620   51.07416590929131   12.44257402125727
C         5.46448359002015   49.84763589262145   11.72787684428153
C         5.48158322867321   49.85285080357502   10.30833925456525
C         5.44642810101533   51.06915680688747   13.86241174757148
C         5.46988928393826   48.61568303730368   12.43293105249510
C         5.31526733552246   58.48145031805370    3.95328239704426
C         5.30802227594848   58.47628624573972    5.37324848991891
C         5.31110631700554   57.24380080539496    6.07839432293706
C         5.30845564350450   57.23869222899817    7.49832745280181
C         5.32063255689276   56.00620883716473    8.20345523139643
C         5.32401253256875   56.00126409500132    9.62338070525403
C         5.34688398108865   54.76903418551368   10.32831192100254
C         5.35489846852257   54.76414804991909   11.74803838120118
C         5.38464198173421   53.53234043934611   12.45274016397020
C         5.39970368752828   53.52753150228251   13.87222313585487
C         5.43310771978095   52.29583704985213   14.57707093437545
C         5.31607731304483   59.71368865523652    3.24827037751639
C         5.31661343280817   60.94098680588581    3.96285601241144
C         5.31671177885504   60.93595135278444    5.38248418347610
C         5.30878678758935   59.70346407204693    6.08777529605775
C         5.31239572619780   59.69839887371294    7.50767191112463
C         5.30863159555358   58.46594942216023    8.21293469047333
C         5.31977366050713   58.46091948656399    9.63286200102975
C         5.32256109996281   57.22845624641589   10.33803534118668
C         5.34273455751979   57.22345763121113   11.75770110784803
C         5.35159526884223   55.99109370998747   12.46260975594509
C         5.37629298591622   55.98607654840554   13.88190893497905
C         5.39280142936224   54.75413475786649   14.58668843271623
C         5.42408765358847   54.74923285375866   16.00558383620739
C         5.33302045307218   62.16313267585176    6.09670119516045
C         5.34390822976362   62.15796857720796    7.51659884570748
C         5.33192142780005   60.92564633644221    8.22204083315065
C         5.35155447006527   60.92046157306652    9.64182115069748
C         5.34373701791972   59.68807686102841   10.34715472432552
C         5.37435300029940   59.68286142648886   11.76664871905618
C         5.37225133080987   58.45051191322887   12.47158569260650
C         5.40888223103879   58.44529399797997   13.89064222150525
C         5.40189052717412   57.21297714587589   14.59581945262082
C         5.41982715054704   57.20796021444630   16.01500341993326
C         5.42522795676724   55.97588230932277   16.71984667848955
C         5.34685278829695   63.39522542438491    5.39135412406040
C         5.37385948306264   64.62237213954106    6.10536481862599
C         5.39043775844505   64.61710251392655    7.52487568550066
C         5.37552593035672   63.38493389198916    8.23062841524847
C         5.40182853588873   63.37959446334635    9.65037149472830
C         5.39053136555859   62.14738243636705   10.35586732582527
C         5.42878675435868   62.14195362830036   11.77520887444974
C         5.41956296993553   60.90964506551367   12.48035059788520
C         5.46137378765625   60.90424088693348   13.89917963988969
C         5.44915464947061   59.67207596125866   14.60421783295921
C         5.46927369564196   59.66688454630002   16.02352133247764
C         5.44445835095229   58.43497398329492   16.72868237869237
C         5.45059970366235   58.43008152358185   18.14800502711899
C         5.43868615914417   67.07584516532032    7.53300321910238
C         5.47619694744649   68.30261911242091    8.24669540688742
C         5.51070845744091   68.29688250372739    9.66586195019270
C         5.50456039166982   67.06499248758864   10.37202139664316
C         5.45786164977482   65.83846142926033    9.65844552196297
C         5.42700646267856   65.84396495308175    8.23876468350665
C         5.55111512517734   67.05920948699280   11.79150919023525
C         5.54821255346457   65.82711584625521   12.49701037634889
C         5.49163223948007   64.60065670420525   11.78348436787256
C         5.44774897494570   64.60629048158839   10.36427379973214
C         5.60379131234838   65.82138938236304   13.91561811744323
C         5.59274495700471   64.58911871197361   14.62073607295226
C         5.53324747040398   63.36280357144066   13.90742212599524
C         5.48401253268449   63.36842711369504   12.48868791526302
C         5.62485704052804   64.58372972723208   16.03969089158180
C         5.58707343841268   63.35222604786872   16.74505907573267
C         5.54219198113937   62.12550295192968   16.03167964859781
C         5.51652735013635   62.13069808907002   14.61247895439038
C         5.58123065427610   63.34770416370140   18.16449066054495
C         5.53572298643146   62.11628946910554   18.86989938889339
C         5.50389144190314   60.88920895449038   18.15635193550826
C         5.50693067188341   60.89381811810335   16.73707529934148
C         5.52777690336199   62.11141298216905   20.28959665484370
C         5.47271817635125   59.65731586486437   18.86175990227354
C         5.55304586098154   69.52360777526668   10.37961822093643
C         5.59619786441636   69.51773200273081   11.79886318422945
C         5.60229572846825   68.28552404372984   12.50501667972266
C         5.65983277503575   68.27973682261535   13.92351256999932
C         5.66596842177293   67.04758003219084   14.62860474680140
C         5.71634704305461   67.04175751293599   16.04756209000547
C         5.67842277194481   65.81014768538950   16.75321360231645
C         5.66928176706114   65.80584608775496   18.17290369362756
C         5.61600575276388   64.57462575028300   18.87818955865252
C         5.59765398653067   64.57010650864919   20.29781417401237
C         5.55667280624837   63.33846513228146   21.00347562231072
C         5.55296751878905   70.75478797263403    9.67362198115399
C         5.58163183674761   71.98051548763523   10.38756394626707
C         5.61777595892235   71.97446558518993   11.80577851324539
C         5.63153768344737   70.74363834746461   12.51220345156743
C         5.67483812677204   70.73806050916915   13.93227816329897
C         5.70050395570975   69.50673491956705   14.63718722076768
C         5.74884192759407   69.50173221754132   16.05593703843778
C         5.75831825758008   68.26882117082872   16.76177901218158
C         5.74091608753835   68.26441557407598   18.18194944262793
C         5.69640451568413   67.03283120036194   18.88707531004886
C         5.66310174820287   67.02868740200213   20.30676310856690
C         5.62128818847345   65.79720487123406   21.01207498780670
C         5.60468160354172   65.79267302043705   22.43204863286719
C         5.62555726928926   73.20222359700328   12.52085780834842
C         5.65311978948992   73.19650028933998   13.94011545193453
C         5.68481672338591   71.96377556264380   14.64670432283865
C         5.70747635446908   71.95875053866470   16.06501688859508
C         5.73856723021809   70.72820625039785   16.77051690730404
C         5.72982419833598   70.72336202159268   18.19140705041278
C         5.72741181820448   69.49194772301675   18.89647981748616
C         5.69386728534269   69.48765729819519   20.31586792613840
C         5.66868804149795   68.25571385424321   21.02139160024104
C         5.64465844237373   68.25150993698927   22.44093830716872
C         5.62069065128650   67.01963379690616   23.14647896718530
C         5.58276295525764   74.43203316724529   11.81665487471690
C         5.55706832549486   75.65560986290483   12.53285133683972
C         5.57706582985947   75.64966508242328   13.94654978104581
C         5.63033594465460   74.42098281630705   14.65327129753523
C         5.64065568813727   74.41567106616758   16.07696202503115
C         5.68255772972413   73.18617831722023   16.78079587012793
C         5.68067352797853   73.18157442754162   18.20026794053753
C         5.70145045213778   71.94892424319096   18.90646659381298
C         5.68221381855544   71.94481024740860   20.32495619020803
C         5.68018542684361   70.71394271360242   21.03046884469592
C         5.65943777771326   70.70985524365764   22.45095562129898
C         5.64666924701622   69.47874800045433   23.15575968034101
C         5.63366828159078   69.47419026511979   24.57548179613496
C         4.93367673530807   63.39906536862302   -8.78561448419097
C         4.94368462005042   62.22419444760261   -9.47103812659546
C         4.98219683722171   63.42831623153376   -7.38308757322255
C         5.04059925394181   62.20667607734318   -6.67806929791261
C         5.05101066130942   60.97909109214883   -7.39429615517461
C         5.00299760875930   60.98974582580507   -8.80560536684979
C         5.09248333860278   62.20121245916453   -5.25086842895841
C         5.15291973079545   60.96961977912949   -4.54980176456332
C         5.16337061693840   59.73957993111799   -5.26719797318449
C         5.11261139730006   59.74136664132482   -6.68552295296660
C         5.20437241950272   60.96495457234916   -3.13295963331907
C         5.26385004427114   59.73226286513501   -2.42846486986729
C         5.27618838346855   58.50685064700279   -3.14290625354021
C         5.22634412131834   58.51089383496927   -4.56342470828476
C         5.30042712877183   59.72844510261549   -1.00987010441108
C         5.33341191334698   58.49720396541025   -0.30558801001230
C         5.34992549066119   57.27083180490194   -1.02033164641165
C         5.32871160058383   57.27572334513245   -2.43922930007836
C         5.33346759321375   58.49211578642386    1.11430522410107
C         5.37107763702515   56.03855945483573   -0.31537545039323
C         4.92449009556609   65.90645327569212   -7.32430956563790
C         4.97739046571685   64.67224025229041   -6.65814942683481
C         5.03105335769029   64.66151711243566   -5.24740754350498
C         5.08701977514256   63.42310043028935   -4.53872209951760
C         5.14046031886129   63.42120958719918   -3.12122222730097
C         5.19613401138680   62.19151112585357   -2.41813807260093
C         5.24438825222957   62.18746006159596   -0.99779438686872
C         5.28871642687867   60.95584695107183   -0.29465622733210
C         5.31027475311205   60.95101097633711    1.12408396257425
C         5.32064092173491   59.71856122678907    1.82885052119595
C         4.92707929568904   67.08201363324004   -6.63984399700221
C         4.98291780878942   67.11161649616892   -5.23777513597517
C         5.03362159326324   65.88969676811702   -4.53234397527235
C         5.09181656099361   65.88425632255939   -3.10565719243547
C         5.14236415012726   64.65203435000907   -2.40463981588465
C         5.19914769397682   64.64713950703491   -0.98827265172487
C         5.24539489160989   63.41353542186097   -0.28394624029782
C         5.29035309614338   63.40964461040674    1.13414414555726
C         5.31085582813779   62.17790485588946    1.83841251554318
C         5.32176329739599   62.17321095186741    3.25808517889339
C         4.94989817756801   69.59058454862669   -5.18054301923844
C         4.99406659715356   68.35611655709748   -4.51385796433059
C         5.05499802988773   68.34563356936401   -3.10355019822081
C         5.10270084598708   67.10676229454567   -2.39458808236324
C         5.16529098145102   67.10459599461215   -0.97759506162287
C         5.21176407435089   65.87428973494404   -0.27445529573711
C         5.27230677242811   65.86967201730918    1.14523468177829
C         5.30455911913302   64.63756908233267    1.84854519372608
C         5.33970826188472   64.63253627277368    3.26687772596616
C         5.33654133974159   63.40007628003718    3.97199955230405
C         4.96670436664828   70.76657938622205   -4.49715311077175
C         5.02952957685232   70.79688851408143   -3.09525356873226
C         5.07281170186313   69.57444648083029   -2.38953542886710
C         5.13837142713644   69.56858951559272   -0.96345542419489
C         5.18380334689878   68.33562706711508   -0.26203333754338
C         5.25040853838556   68.32964806527087    1.15368216913046
C         5.29388963146655   67.09583213593396    1.85816223207931
C         5.34915643791446   67.09118441817220    3.27602705482787
C         5.36395273682003   65.85946342178707    3.98050588863930
C         5.38708232908757   65.85437774350713    5.40006846678920
C         5.04265555709323   74.45434634465823   -2.35845503857449
C         5.01710599502130   73.27777817924543   -3.04000300067002
C         5.10796055805835   74.48631489029800   -0.95574526849699
C         5.14694921778937   73.26130763112714   -0.25039514551933
C         5.11963451183304   72.03124365961104   -0.96316318478713
C         5.05414099046413   72.04191699811783   -2.37281666175740
C         5.21618799595935   73.25162690927122    1.17487570837228
C         5.25755684180732   72.01745319629079    1.87791572021927
C         5.22948621223275   70.78733734406796    1.16327367463373
C         5.16131479256954   70.79142801123191   -0.25381898640344
C         5.32936580030498   72.01033530188091    3.29300580118544
C         5.36812274201905   70.77696198109157    3.99841197891804
C         5.33934472107260   69.55122602597348    3.28619892155196
C         5.27274801043303   69.55679845724079    1.86689420703071
C         5.43167749122165   70.77166180939174    5.41661507076323
C         5.44628789120447   69.54019826023915    6.12156723540783
C         5.41525015273715   68.31328953059385    5.40808098167525
C         5.37257798941728   68.31883149883598    3.98999091082250
C         5.48202625963409   69.53469678519455    7.54068021123614
C         5.41480986910295   67.08104296538983    6.11356055609499
C         5.09834417002332   76.97933782947598   -0.90011054490250
C         5.13604054090499   75.73151199299927   -0.23536147036887
C         5.20199217791120   75.71045872069574    1.17278483718928
C         5.24463157739790   74.47230581699743    1.88335370620030
C         5.31595230648110   74.46817005990340    3.30288911548873
C         5.36058865614791   73.23788148328154    4.00626453215220
C         5.43004397138136   73.23197818047197    5.42471500316436
C         5.46335265164035   71.99844737180847    6.13014278741908
C         5.50978737257133   71.99221105056942    7.54727891976541
C         5.51771111694210   70.76069462937959    8.25357745308869
C         5.12110822930178   78.15230124322048   -0.21607320722429
C         5.18400375031923   78.16250415766955    1.19153309874946
C         5.22578439485879   76.93749796817723    1.89157272297068
C         5.28881596265864   76.93615084918906    3.31249125159045
C         5.33741101239438   75.69571833215801    4.01855675080011
C         5.39766840745897   75.68885262558403    5.42888881188590
C         5.44493486376467   74.45711648301516    6.13570636928065
C         5.48760851919559   74.45060241779896    7.55777446976322
C         5.52447118267114   73.22013115746377    8.26159761185581
C         5.55820370357846   73.21368822458251    9.68070881822241
C         5.20495750117149   79.37224702976175    1.91358369182187
C         5.25957977988730   79.36821325692789    3.27051356847553
C         5.30035711334525   78.16212044411984    4.00808937669811
C         5.34784991306908   78.15282784222865    5.44588704949180
C         5.39438010980970   76.92360594070475    6.14325127164205
C         5.42912273192752   76.91524250844266    7.56438692752578
C         5.47565174372594   75.67523800361700    8.27281721798953
C         5.50477745633695   75.66783457076430    9.68628988204080
C         5.55109714197347   74.43831053597150   10.39320032561552
C         5.34148673509514   79.34717672707527    6.18467962872980
C         5.37202144228294   79.33906714432302    7.54408358582486
C         5.41266822187068   78.13694963037385    8.26993909861885
C         5.43481782680461   78.12932272623445    9.70890518099541
C         5.48147799609501   76.90110629247093   10.40413826289393
C         5.50230772945070   76.89446295183390   11.82483370133185
C         5.34518154857039   27.72790725879218   18.77977654410462
C         5.35220707476545   27.72236713610389   20.13988657704168
C         5.43251381739865   30.14456956575847   20.17900275927525
C         5.47914845212980   31.37808421970906   20.89608619840327
C         5.48302139638636   31.37155916727702   22.31003723206753
C         5.44130774978122   30.13202807524948   23.01990126611666
C         5.39913538083090   28.91017227711502   22.31519321882319
C         5.39438542000521   28.91683895486773   20.87570943790822
C         5.44297050251790   30.12464694812988   24.44174836348824
C         5.40296355522309   28.89603624581879   25.14078959755433
C         5.36406792142741   27.70169537806948   24.40271299513585
C         5.36215174242011   27.70896413142449   23.04284340305506
C         5.40131933281462   28.88765305744943   26.57957187472994
C         5.36167835991969   27.68249884029182   27.31876056948708
C         5.35546466602079   27.67928812676680   28.67676146503850
C         5.52922980887056   32.59643439596753   23.02428302220383
C         5.52998739672924   32.59073430669336   24.44720593573259
C         5.48554278583029   31.35954853612230   25.15540535430584
C         5.48351216682336   31.35337292544463   26.56710168248068
C         5.43880313392460   30.11356772365327   27.27478062130299
C         5.43145463030318   30.11301209094664   28.69706535533281
C         5.38838236676506   28.88891510139660   29.39864417045398
C         5.37852476371490   28.89993311628478   30.80757569056854
C         5.57381648698127   33.82626852775299   22.31954083048465
C         5.61765128862425   35.05382302993683   23.03378619248819
C         5.62059898299743   35.04826157967284   24.45175663316440
C         5.57652165741727   33.81554992351128   25.15806488415900
C         5.57636070303652   33.81014465390432   26.57822822460665
C         5.52662667965452   32.58065059941733   27.28282582308145
C         5.51743980622566   32.57708150601161   28.70394541512732
C         5.46591519184042   31.33995906730900   29.41573593768537
C         5.44907447545773   31.31977339758556   30.82515722387652
C         5.40653727606673   30.07289358149838   31.49142406669683
C         5.66262492914315   36.27457824386371   25.16572259695656
C         5.66613652352518   36.26966704814076   26.58530414050197
C         5.62280131145677   35.03706484713282   27.29184826891863
C         5.61105055079062   35.03052938850347   28.70840624898941
C         5.55542334918406   33.79745521629899   29.41244613844133
C         5.52697792570115   33.78880553920811   30.83877265959970
C         5.47353865949368   32.56503679237349   31.54527798648391
C         5.44099091978279   32.59807855635536   32.94894570781538
C         5.68414921312241   37.50571269185743   24.46045660173673
C         5.70415063877302   38.73263860701137   25.17430371292333
C         5.71641706468622   38.72747916297683   26.59288380284509
C         5.69544299967297   37.49533985645232   27.29763873516939
C         5.68144142831260   37.49043295213256   28.71824103520048
C         5.63663993678557   36.26069053237693   29.42292831930486
C         5.60030750842785   36.25769710105109   30.84075989534188
C         5.54590026727918   35.01899435610223   31.55110525483353
C         5.50688096815348   35.00941071097282   32.96149407224482
C         5.45643590944238   33.77485432083936   33.63014767328166
C         5.14412780666996   27.77841897667943    1.72094850939746
C         5.16842333053576   27.77176447198991    3.07873565793439
C         5.22167564203748   28.97143297651897    3.82597545006769
C         5.24386919375681   28.96933866031544    5.26456814776215
C         5.21236341058582   27.76974728875852    5.99442427637298
C         5.23039680620539   27.76712267525777    7.35418872392660
C         5.25312700247267   30.20226990847895    3.13925279766449
C         5.31091087171124   31.43675579574029    3.85520676307825
C         5.33274180011192   31.43270797993581    5.26663675305745
C         5.29724074007151   30.19275115324852    5.97180450134952
C         5.31650154226727   30.18978742990954    7.39348862697270
C         5.28154251436553   28.96294841066840    8.08984983204156
C         5.29912214104999   28.95919821338364    9.52920638827436
C         5.26558247885118   27.75949918225849   10.25690120028756
C         5.28090033270118   27.75519862099356   11.61692552188617
C         5.38984028929340   32.65861157661457    5.98295665237606
C         5.40914153490349   32.65399470599948    7.40563407161727
C         5.37153727754968   31.42406874564591    8.11155555474439
C         5.38926694594329   31.42038012019729    9.52536627692413
C         5.35122533974851   30.18179799169843   10.23404144185463
C         5.36713891996878   30.17733840647905   11.65508685799786
C         5.33095161034270   28.95009021010996   12.35164904969455
C         5.34607743601956   28.94487642716522   13.79109011668498
C         5.31379408051721   27.74467905445924   14.51780372777613
C         5.32552626364457   27.73933819757181   15.87794013007667
C         5.42698768620533   33.88851345023772    5.28060011845429
C         5.48148470658617   35.11609606503704    5.99499766391324
C         5.50030292434845   35.11127404521940    7.41272446189373
C         5.46568489054490   33.87860002156409    8.11845910933009
C         5.48473072483458   33.87391657433078    9.53780299556085
C         5.44495428933501   32.64439339784352   10.24145087661620
C         5.45970003358173   32.63969696129507   11.66530799107750
C         5.42003283007312   31.41096591427394   12.37259822007215
C         5.43252475731756   31.40595014248019   13.78674773320772
C         5.39438746097372   30.16713467920869   14.49588545402093
C         5.40621408996502   30.16156175169824   15.91692267348762
C         5.37031864787179   28.93381709012036   16.61326273081594
C         5.38010229738224   28.92812121829177   18.05293015078210
C         5.55447793952794   37.56860957837900    7.42272702146979
C         5.56875907383759   38.79560951243207    8.13707027826960
C         5.57091825269418   38.79034268184188    9.55642957726465
C         5.57292404128542   37.55814176216431   10.26189935846658
C         5.55706505007155   36.33206176739102    9.54764161999273
C         5.54219979676342   36.33721547592587    8.12736096200889
C         5.57689319666485   37.55300119682148   11.68154545703512
C         5.57271054718717   36.32175641657460   12.38670345836084
C         5.54647875686365   35.09626325183460   11.67173875217899
C         5.53553366009913   35.10113186976001   10.25324394114420
C         5.57629858399145   36.31658216124028   13.80742820737915
C         5.56062767530344   35.08586232902869   14.51361847122596
C         5.52029852241871   33.85878200652613   13.79802960114301
C         5.51131428755293   33.86386273777582   12.37841001675931
C         5.57090716148078   35.08044358517113   15.93243299022090
C         5.54157833726797   33.84799953288370   16.63968882475951
C         5.49352779708403   32.62390092592999   15.92679475587183
C         5.48260086665336   32.62940223333950   14.50263422165603
C         5.55269579651189   33.84258849936016   18.05928844032491
C         5.51421796884727   32.61309848629001   18.76417971671735
C         5.46481393976653   31.38940436260190   18.04860238442813
C         5.45500625268565   31.39500898168439   16.63446007043695
C         5.52225269271661   32.60732349090742   20.18813047313173
C         5.42539216154905   30.15044406205445   18.75781620639264
C         5.56637891984064   40.01716508056082   10.27092465133627
C         5.56047835667128   40.01175980722618   11.69094630257385
C         5.56981921197788   38.77981233568696   12.39640330993923
C         5.56940346663367   38.77447361019222   13.81601708627052
C         5.58027597378666   37.54241818319823   14.52184663302668
C         5.58938694322651   37.53705212715677   15.94157800481040
C         5.59562755342638   36.30596370374774   16.64715202510342
C         5.61083438940294   36.30066155559148   18.06784864043334
C         5.59632632441227   35.06989462087060   18.77424596947267
C         5.60868864957884   35.06433121697356   20.19276809899976
C         5.57123059686825   33.83185314428049   20.89999221685297
C         5.56761671450161   41.24950476179024    9.56572231916421
C         5.55486335997196   42.47663292618774   10.28006684562485
C         5.53750326716073   42.47098621160582   11.69987503811812
C         5.54462767179329   41.23855581999877   12.40537317488746
C         5.54030938407490   41.23310830972024   13.82532221529265
C         5.55688024715053   40.00099985308189   14.53071228485453
C         5.56427483404688   39.99564042528485   15.95089489439940
C         5.58604017471685   38.76388337151067   16.65647390455745
C         5.60340947408108   38.75860489758964   18.07601970057189
C         5.62321120937180   37.52667140607966   18.78183655483107
C         5.64219678208459   37.52128407200473   20.20139073730058
C         5.64044942772554   36.29006603435540   20.90694888911257
C         5.64903597088950   36.28475651272991   22.32737484746025
C         5.51835224331215   43.69783624931672   12.41438571245784
C         5.50913961855313   43.69229597488608   13.83443743011803
C         5.52416564202624   42.46005705625554   14.53995678039332
C         5.52949270697050   42.45466135310681   15.95991152626992
C         5.55298441636363   41.22244380737564   16.66541378593358
C         5.57038045666363   41.21716586493355   18.08527798506329
C         5.59841327449676   39.98520764311450   18.79058351137796
C         5.62237703846005   39.97999095276098   20.21044773034803
C         5.64578898286836   38.74821556718608   20.91591838898654
C         5.66584580985616   38.74297728890465   22.33518219679159
C         5.67134137433177   37.51090866793008   23.04083218721249
C         5.51483884665442   44.93013847543527   11.70886831827505
C         5.49318048607882   46.15686384857816   12.42351152900378
C         5.48095620168881   46.15140835470802   13.84348352029166
C         5.49270232200312   44.91914276783528   14.54902976753414
C         5.49634625852340   44.91374252516525   15.96906756911947
C         5.51795660059560   43.68158938721385   16.67451134520424
C         5.53575367069119   43.67637605232499   18.09446871792220
C         5.56450086615181   42.44427299810304   18.79979449526574
C         5.59331766173814   42.43917769993794   20.21940456553614
C         5.62280928634711   41.20697007173652   20.92463916620368
C         5.65469659769655   41.20197337947102   22.34420301196316
C         5.67466269666681   39.96993880178079   23.04944766332501
C         5.70020873392042   39.96497003021666   24.46895774004809
C         5.16241083186879   30.19229556802778   -1.07666356438605
C         5.14104451035959   29.01446304635539   -0.40102314776409
C         5.17061274575258   28.99318127637031    1.00750037567186
C         5.20006918777708   33.90929763475758   -3.18926901693625
C         5.18975770470073   32.72767141522194   -2.51640597582132
C         5.23381873097877   32.68460955675583   -1.11330699344485
C         5.21695325346114   31.43418846787622   -0.40198363903434
C         5.25342433131236   31.44409120445961    1.00716368627227
C         5.22629192590285   30.21205089492785    1.71728037210181
C         5.22806501743875   37.61067145159966   -5.30191923770942
C         5.21778749324151   36.42990791446071   -4.62725987968556
C         5.26539548499608   36.38922478406951   -3.22521724066252
C         5.25529965002393   35.13906538262005   -2.51214913599250
C         5.30291074943307   35.13873160881975   -1.10198002314422
C         5.29238062171319   33.90337167946817   -0.39850674758184
C         5.33866735610446   33.90176289003659    1.02727844206028
C         5.31571965244392   32.67593065438128    1.72716913022217
C         5.34613151133703   32.66906480811633    3.14803440173882
C         5.24853813237531   40.12692700974524   -6.74192929439188
C         5.29804599499199   40.08805397958064   -5.34001408596787
C         5.28765545167884   38.83901726426153   -4.62534585394953
C         5.33815338142832   38.83926132630428   -3.21482013918550
C         5.32534768699875   37.60550944699486   -2.51004529111641
C         5.37483793022977   37.60050280915175   -1.08366016654547
C         5.36197489106831   36.37244333717886   -0.38318403439460
C         5.40949310496080   36.36542303448260    1.03427054757932
C         5.39755999169932   35.13000127514538    1.73968603097756
C         5.43517503308673   35.12600346197206    3.15581223285656
C         5.40529670968956   33.89347324918988    3.86081241011745
C         5.25416750636359   41.30689569036561   -7.41797684178233
C         5.30890067099699   42.53560879235280   -6.74230249316496
C         5.36245509308965   42.53674727290130   -5.33157861258690
C         5.35810389001404   41.30408337706459   -4.62537283882790
C         5.41501497701306   41.29933801348035   -3.19879961715441
C         5.40462133873185   40.07206657984302   -2.49674710709796
C         5.45946521782057   40.06355143074396   -1.07983844944914
C         5.43977263635996   38.82751203931886   -0.37324224811083
C         5.48487938530654   38.82251961912780    1.04290442397598
C         5.46693142573124   37.59007099441710    1.74704850187917
C         5.50525239105636   37.58452931347869    3.16703341702568
C         5.48714054381150   36.35352843708228    3.87051760345535
C         5.50979086035967   36.34789280402128    5.28970315134151
C         5.40966404544401   44.99619243993808   -5.31715707696083
C         5.45348056233572   46.22282205945539   -4.60710948159800
C         5.51458378470239   46.21727795107928   -3.19063686765263
C         5.53315731453522   44.98556457674455   -2.48485119991112
C         5.48077885582675   43.76121812395026   -3.19679177743566
C         5.41908794939048   43.76960494930078   -4.61383429142951
C         5.58225885785014   44.97934398255530   -1.06440905524593
C         5.58968569054962   43.74821205550118   -0.35958691474329
C         5.53962750693642   42.52008132836029   -1.07310632356799
C         5.48067381227883   42.52568655599408   -2.48912498828293
C         5.62687209508664   43.74177884778047    1.05872354446973
C         5.61758299797128   42.50873485421720    1.76429639479855
C         5.57050286439937   41.28193825833322    1.05210925790140
C         5.52949889583964   41.28787346818456   -0.36813713456779
C         5.63610643705812   42.50326088502225    3.18282510650031
C         5.60754255697634   41.27111388439348    3.88772134093082
C         5.57085049317171   40.04450052478020    3.17475735583262
C         5.54616252972848   40.05059164031734    1.75628230649655
C         5.60727218369806   41.26570638729202    5.30735938625651
C         5.58302214800919   40.03356307219033    6.01220139341930
C         5.56087213635746   38.80623433407042    5.29833150988101
C         5.54861755052965   38.81147835872591    3.87993072181210
C         5.57906622292484   40.02799287835004    7.43184952650504
C         5.54406919949631   37.57394130591415    6.00327021792231
C         5.53639940729264   47.44536352763108   -2.47649204240644
C         5.56912149062327   47.43857833672808   -1.05756304597417
C         5.59804944314919   46.20591579962421   -0.35161683783271
C         5.62604206530910   46.20012397477718    1.06708032336412
C         5.65372271634864   44.96818778232254    1.77188463951505
C         5.68708028140020   44.96277942360717    3.19132195170019
C         5.67280966178997   43.73033613719299    3.89663836356298
C         5.66152413434931   43.72526128556934    5.31619166429201
C         5.62588322722917   42.49294144631930    6.02120471365050
C         5.60290176978786   42.48761545048112    7.44067925794675
C         5.58292256116132   41.25508109214847    8.14591192667083
C         5.50359776536088   48.67594611581748   -3.18167769798207
C         5.50260777019530   49.90229654530167   -2.46817442979231
C         5.51531849945772   49.89604151077580   -1.04900248751687
C         5.55148286711222   48.66437647571346   -0.34359542827300
C         5.56255930320106   48.65817247570769    1.07641199660679
C         5.60987586128616   47.42696313792102    1.78150707807025
C         5.63339177508567   47.42191885974033    3.20086878203232
C         5.68553331914243   46.19029129743459    3.90575265729381
C         5.68030172389672   46.18513033478162    5.32592013656095
C         5.66630336060951   44.95220660100582    6.03083100185925
C         5.62026791069122   44.94705817599137    7.45007604879645
C         5.59616985735301   43.71478910336575    8.15503265533550
C         5.56282735410267   43.70909786160458    9.57463750633789
C         5.48318039551695   51.12246555041902   -0.33447133679889
C         5.48143099211064   51.11620541604253    1.08533761368712
C         5.52476677303488   49.88426295557797    1.79073520283237
C         5.53006798391225   49.87879686230499    3.21048727395579
C         5.58597932293704   48.64771036283535    3.91558362004194
C         5.58625685328602   48.64280903626663    5.33532458879832
C         5.62945247832199   47.41158610457619    6.04045308855527
C         5.59327573211165   47.40596414303509    7.45967600806616
C         5.59047603388566   46.17372479903767    8.16447804581117
C         5.54911067129573   46.16813728041210    9.58377549576820
C         5.54128103547345   44.93588332325091   10.28907364130410
C         5.45141460089594   52.35406997245808   -1.03967124437609
C         5.41886458580523   53.58039649207597   -0.32508618592418
C         5.41088461029910   53.57451922621613    1.09459155367599
C         5.44086656447557   52.34236174991737    1.79990506640486
C         5.43547298804143   52.33660446359951    3.21991175383345
C         5.48017577510105   51.10493448056486    3.92507950598586
C         5.47819693929214   51.09975121421054    5.34482975294436
C         5.52937622559023   49.86852715255397    6.04976118487967
C         5.51914315097626   49.86363853193679    7.46931871004538
C         5.54675458494567   48.63198734106949    8.17418180118888
C         5.51715889523914   48.62661974177348    9.59361584331490
C         5.51893021827113   47.39459272157281   10.29849598858269
C         5.49120247486023   47.38907790346403   11.71813284438499
C         5.25116753981587   45.00122233893421   -9.53760486692204
C         5.26043902567425   43.82178515719907   -8.86059863521882
C         5.30791412786456   43.78392597284782   -7.45832501496502
C         5.07591972119462   52.39945120905615  -13.79075744657303
C         5.12039102233706   51.22083968305189  -13.11769417570549
C         5.16808901177921   51.17419158570725  -11.70500182281295
C         5.20836988865054   49.92770930436631  -10.98783180936585
C         5.19116872138992   48.69550230336345  -11.66174599188973
C         5.26135703606819   49.92769983185194   -9.57457816298102
C         5.29282103231360   48.69574686150997   -8.86592674258066
C         5.26700748657531   47.47906764840989   -9.57990075706629
C         5.21858266966239   47.51716609454477  -10.98349251245600
C         5.34721860983666   48.69157025182020   -7.43783433262104
C         5.37215137811559   47.46582435330066   -6.73355204937749
C         5.33777948872535   46.23280356257597   -7.45154980100916
C         5.28650309018266   46.23127509973604   -8.86282292333219
C         5.42858407642129   47.45786475084627   -5.31537315839848
C         5.35178487745819   45.00052992391055   -6.74416655149217
C         5.02171296588302   54.85453683172254  -13.78086488789801
C         5.07273539383632   53.62473158315546  -13.09508432072517
C         5.12055808054054   53.62012174462215  -11.68434238853378
C         5.17226076911699   52.38440430776544  -10.98195615799774
C         5.22741017704989   52.38218896323000   -9.55475309264795
C         5.27794885899494   51.15845742796534   -8.85288762837693
C         5.33697219207601   51.15152097172074   -7.43296992495694
C         5.37250637158357   49.91775893610108   -6.72555804153065
C         5.42420444389181   49.91304149681354   -5.30830037557661
C         5.45510024744349   48.68197173343177   -4.60232484661642
C         5.01451218825878   56.02858169118283  -13.09838234098394
C         5.05841798287265   56.06599639998046  -11.68522642878719
C         5.11430618552068   54.85117264149981  -10.97200663534890
C         5.16459853559983   54.84402202456173   -9.54466310932372
C         5.22619350821991   53.61088647554732   -8.84046836947769
C         5.28284647047220   53.60631817103696   -7.42358697479315
C         5.34472240721195   52.37502036676737   -6.71840148774662
C         5.39276854298525   52.37037314579571   -5.29781413103751
C         5.43573534289077   51.14068154992059   -4.59324184056732
C         5.46876374186847   51.13459117904581   -3.17397216899476
C         4.98859060279552   58.54354061964803  -11.62245618533650
C         5.04601838969530   57.30741686215645  -10.95797821816920
C         5.09159554653172   57.29834966179570   -9.54465249130249
C         5.15313183810235   56.06307161226159   -8.83287449168331
C         5.20304634939843   56.06055738366720   -7.41274584657442
C         5.26922068588320   54.83292776617878   -6.70818770963503
C         5.31883528479691   54.82796958169212   -5.28763891888427
C         5.38058313373665   53.59687625172185   -4.58328265412416
C         5.41155300685172   53.59167912686139   -3.16467322062046
C         5.44966979622285   52.36008120515436   -2.45959034996226
C         4.97499063151934   59.71725511332345  -10.93571196207982
C         5.01761512709605   59.74674839641354   -9.53174442864817
C         5.07733547305310   58.52565701016746   -8.82682407300238
C         5.12534655663752   58.52042577970008   -7.39866117985590
C         5.18828614397368   57.28957074121047   -6.69581619475708
C         5.23855840171147   57.28469433238409   -5.27852520194444
C         5.30207543543449   56.05268579583858   -4.57332041061048
C         5.34377836643244   56.04868659794401   -3.15442583560441
C         5.38857767555869   54.81795800537409   -2.44985697563533
C         5.39422664579776   54.81248309952033   -1.03000841696273
H         5.64723201302948   52.19489963914954   45.44397064611629
H         5.66181154511343   50.10001599553161   44.24409556411928
H         5.63047141900251   48.46999673696556   43.28244575537336
H         5.60854208225008   46.41050996442738   42.07842606335836
H         5.55006046350531   44.79070846775478   41.13033666480527
H         5.52406427710729   42.73132446884614   39.92864543596098
H         5.48701618870014   41.11209885035979   38.98371690080312
H         5.46391928765570   39.05167305353901   37.78411922148948
H         5.45470184896217   37.43073164489778   36.84194322175689
H         5.42908765300742   33.74510268137946   34.70336822360380
H         5.43635488348298   35.36893865281607   35.64446707774233
H         5.40021864866616   31.68126396738338   33.50716759704008
H         5.39820345779076   30.03978941901146   32.56484365261758
H         5.34722215457769   27.96240907234484   31.33565699480705
H         5.32440965855903   26.74975911769279   29.21883436268668
H         5.33547765132986   26.73992542963368   26.80469674760673
H         5.33438025469625   26.75630635033681   24.91179677445743
H         5.33129171081464   26.76788878622443   22.52624149664306
H         5.32426489572218   26.77678389675157   20.64852560480497
H         5.31197012379334   26.78631541100746   18.26408669718600
H         5.29943986968463   26.79375189903253   16.38665676869384
H         5.27957493453013   26.80303416357328   14.00230100012753
H         5.25315819115598   26.81000995960462   12.12632957830745
H         5.22696810693487   26.81768279370182    9.74198956153696
H         5.20432954910790   26.82240436932543    7.86436740472064
H         5.17275027829705   26.82815596439747    5.47899992506621
H         5.14611186876711   26.82557530938653    3.58629932699491
H         5.10291089868295   26.85295686411472    1.17262241025255
H         5.09975346598540   28.08091397279026   -0.93542803543619
H         5.32385988605514   80.19884761648406   29.40429801311616
H         5.29814105434739   78.97167542660161   31.51249504943177
H         5.30875012064005   76.88565134254402   32.72791908283050
H         5.30442884397075   75.23783048738616   33.65995706128386
H         5.30155966992050   71.53428192844386   35.77350859828064
H         5.30488975063854   73.16578048648762   34.84239730986032
H         5.31171793507553   69.46419443167437   36.95720451602423
H         5.33539491160515   67.83515501553205   37.88981910190852
H         5.36830720048846   65.76609581465199   39.07487953932979
H         5.41980402523176   64.13880255370671   40.00850121665594
H         5.47158385856605   62.07101687484398   41.19511731300418
H         5.54335592171666   60.44436245376302   42.13112784760405
H         5.58953612261107   58.37665243940440   43.32036631894172
H         5.62382373428026   56.73844455818876   44.26930010899813
H         5.63352139570967   54.63457203541068   45.45326319098982
H         5.37633245058616   80.22492269374644   26.99079248053495
H         5.36854528826349   80.22007225747815   25.09878067481860
H         5.38456303845236   80.22419893545550   22.71344328947231
H         5.37834105770864   80.22721021301558   20.83732300626184
H         5.38725674687382   80.23384474918321   18.45325974999239
H         5.39240182336789   80.24020371520201   16.58010635592988
H         5.38481053901255   80.24953504125135   14.19619981093972
H         5.40088810686729   80.25880626773143   12.32165686391181
H         5.37237481796330   80.26954154512309    9.93769669080712
H         5.36459665392733   80.28013597404068    8.06153885792095
H         5.30834240745558   80.29308400519496    5.67678538591495
H         5.27331302026130   80.31088113756140    3.78487668573127
H         5.17483484108821   80.30245633993061    1.37263166776942
H         4.98727244317857   54.85006110890596  -14.85677651678835
H         5.09049186574222   79.09051885460259   -0.74296084469522
H         5.04040357466510   52.41092135774713  -14.86657450568456
H         4.97440593993132   56.94492126184123  -13.65701842075167
H         4.95432511743006   58.57534832957125  -12.69559725415471
H         4.93105479472649   60.63495872949368  -11.49190077109690
H         4.90553328154002   62.25657946024170  -10.54395832726695
H         4.88844402312133   64.31638340984230   -9.34252775953922
H         4.88188118442369   65.93849326507967   -8.39706669826284
H         4.88669240026162   67.99928368525975   -7.19719768601620
H         4.90245882220281   69.62227257085573   -6.25311866888402
H         4.93205166611028   71.68384741888855   -5.05490577772482
H         4.96746161104398   73.30868198830220   -4.11240721892050
H         5.01254046190925   75.37210517528317   -2.91580612905145
H         5.04946660066775   77.01314475026717   -1.97242985656689
H         5.12035460463732   50.30807457240210  -13.68357555136049
H         5.15170229687985   48.67024706067969  -12.73485963857818
H         5.20225011780077   46.60258285520865  -11.54622410665942
H         5.21282631544875   44.97581951179133  -10.61068155053213
H         5.23109829592579   42.90788602745878   -9.42408863094861
H         5.21314619194090   41.28257628574323   -8.49097334516119
H         5.20456896447217   39.21390571078528   -7.30588485215957
H         5.18981370059196   37.58736348035814   -6.37505040651381
H         5.17179002594209   35.51745702460420   -5.19202243501249
H         5.16506957634752   33.88711961637110   -4.26245094153808
H         5.14575372362934   31.81487525356147   -3.08093378283363
H         5.13802847317575   30.16701624350261   -2.15004896158602
1435
 energy: -390.359369165951 gnorm: 0.013668076027 xtb: 6.4.0 (91718e8)
C         0.69288475771359   54.54074236784694   15.40994643041246
C         1.25475844148378   53.72260126667369   14.22645784293079
C         1.89789659672403   52.07157133238265   12.03392250510432
C         1.98164543816571   52.55131633247446   14.39798519312320
C         0.89543927009477   54.06804062737883   12.93023155318283
C         1.21472178802322   53.26692844880614   11.85501874002051
C         2.28944450833837   51.73663864378801   13.32531104961623
H         2.27986614503609   52.25670243131844   15.38859683586149
H         0.29942905217941   54.95157252317538   12.77382984706702
H         0.90018972702581   53.54157398513725   10.86263184830631
H         2.82798355225877   50.81754412401490   13.48081748003747
C         0.91330053075197   53.78931378834903   16.73842319881399
C         1.37119468952829   52.41823190584078   19.15973659927114
C         2.14715860134741   53.83511899824025   17.36860629668536
C        -0.08555715957525   53.03850262527894   17.34326122696750
C         0.13604857004263   52.36284128819482   18.52663712666392
C         2.36545892192723   53.17443923041224   18.55924747916693
H         2.94414781679444   54.39781650481408   16.91494470672134
H        -1.05683789535435   52.98753829456260   16.88572885030079
H        -0.65258068626897   51.78438102715094   18.97668342813324
C         1.35586777611489   55.93338233955878   15.50950989595137
C         2.01417479920396   58.67227096061244   15.60541157319202
C         1.21293196292495   56.67213535608853   16.67909116744534
C         1.91545500857508   56.57833418310601   14.41293021332812
C         2.23046543016494   57.92196891119779   14.45549730728425
C         1.53341672330487   58.01288152017320   16.72924881222173
H         0.78003845424342   56.19789993871571   17.54346562729661
H         2.09034886007109   56.02895376601778   13.50567196012245
H         2.63088562935961   58.41209893791647   13.58404064471296
H         1.36794078116514   58.57729733252963   17.63143616834343
C         1.62247778035206   51.72822721079313   20.36961866937723
C         1.81579977238554   51.12297905198960   21.41393638684442
C         1.95725967016562   50.40225032451262   22.62263491712119
C         2.07832489379706   48.95197447787349   25.03480460869578
C         2.04796230176786   51.05587825204544   23.84851385105723
C         1.96417850305326   49.01074075049025   22.62330951500659
C         2.02413522627624   48.30106709106290   23.80226596450952
C         2.10882641999744   50.34688476107533   25.02898168881345
H         2.05807062514235   52.13238890093452   23.86234649082480
H         1.90365499115419   48.49207756235209   21.68183684905445
H         2.00122049800596   47.22531937821068   23.77917500732093
H         2.18754366682495   50.87178004097652   25.96569906722686
C         2.09146417063199   48.18555964165730   26.30293823549751
C         2.17985462448984   46.74170320223349   28.72312783850035
C         1.46024124929630   48.66116513678259   27.45336743655201
C         2.74021878547225   46.95524028533423   26.38951152790720
C         2.79062200215343   46.25723499065677   27.57282864058758
C         1.49575880865068   47.95035391664758   28.63172432676587
H         0.92064753498836   49.59084190949333   27.40544081661443
H         3.25182347382491   46.57497041780817   25.52339640657694
H         3.37058264982290   45.35559627424212   27.63786886665237
H         0.96583187249041   48.31325148949309   29.49387826440717
H         3.31873565379450   53.23620186135739   19.04854380435955
C         2.20417137291324   60.07387726550491   15.62402192397792
C         2.25647297631623   61.29488861591223   15.64080665573643
C         2.23513621538715   62.70808671325249   15.67290513377077
C         2.12339705824503   65.52062704032187   15.74477058625048
C         2.21233171127675   63.39352397099011   16.88350960258046
C         2.21654030515763   63.45449644739416   14.49818790948860
C         2.16398106417580   64.83103496057555   14.53279021782797
C         2.15884166048752   64.76926628827194   16.91940006866911
H         2.23584104956975   62.82826819521465   17.79932491039199
H         2.24775911896573   62.93691035019205   13.55451250401841
H         2.17354922699279   65.39050629707492   13.61308089215761
H         2.13006211122204   65.27791977087581   17.86740470341374
C         2.06716692148376   67.00036963448478   15.78385415330703
C         2.08585557236863   69.81753653492467   15.80106851905665
C         2.72847669135055   67.71422486291431   16.78167663687528
C         1.38216776360313   67.73403571503790   14.81410939560691
C         1.38458511131110   69.11025274277982   14.82900210058571
C         2.74452920309072   69.08866793857950   16.78362062793468
H         3.29066837191904   67.17394817438536   17.52257151914472
H         0.83413846005475   67.20784336179852   14.05219338020671
H         0.82108763891385   69.65722036382846   14.09455260995260
H         3.34313644292429   69.61575694526172   17.50369929990138
C         2.11586391023133   51.21764976186380   10.92624050905111
C         2.18645495957054   50.50862561346644    9.93281198212600
C         2.17434000869595   49.72662687495166    8.75432886855228
C         2.06548405672848   48.18923224446807    6.39504382968551
C         2.16418297730588   50.33356794910781    7.50201185695552
C         2.14584210038545   48.33601066325443    8.80552398670684
C         2.09286696742114   47.58376602386335    7.65195445682242
C         2.11378341631807   49.58261311148287    6.34806729103082
H         2.19765680072518   51.40843451700222    7.44763623573998
H         2.16102074826179   47.85234203342029    9.76728381543523
H         2.05681787946063   46.51007074490450    7.71654802798245
H         2.12953584707825   50.07350712784829    5.38999316934964
C         2.00356242936673   47.38494706844560    5.15169617363093
C         2.01680990083379   45.91183357345180    2.74676902889401
C         1.34085136537810   47.84871398437712    4.01427478316564
C         2.63482050959564   46.14510751135395    5.06425684420284
C         2.64812613660979   45.43197903905988    3.88843262945904
C         1.33941147151943   47.12372255143060    2.84449841981748
H         0.81147276101571   48.78412161734788    4.06365509018665
H         3.16923781357651   45.77233200240406    5.91996151730985
H         3.21778424856505   44.52382499973240    3.82109899149200
H         0.78950494794607   47.48090077259319    1.99245822735856
N         2.28001055679235   46.02623138025610   29.96426936963226
C         2.36065426922017   46.60179712565109   31.25818742109957
C         2.51137394493525   47.14398388013471   33.97948167104610
C         2.43505717244235   45.56776586897980   32.20628996317974
C         2.39017296300222   47.92767150167602   31.69527675512609
C         2.45317585137773   48.20137115472630   33.05247791226510
C         2.50967253781453   45.83707692444980   33.57135220925747
H         2.39064839552605   48.73532900943263   30.98849220568677
H         2.57551643950756   45.02766663089648   34.27791400903749
H         2.56918395798168   47.38099309462459   35.02851318471275
C         2.32800702087668   44.61699535935010   30.12342048134458
C         2.47526927023590   41.99556601558668   31.03512189137196
C         2.28183242436509   43.56428425320971   29.20650265016309
C         2.42703515570293   44.32379839511226   31.49393812607964
C         2.50090742983422   43.01063934440582   31.95326805457080
C         2.36533128783999   42.25621214188195   29.65675201217917
H         2.16492915825045   43.75751917659123   28.15766226850054
H         2.59413956642901   42.81256390844162   33.00700151619100
H         2.54163628197080   40.97171667054618   31.36201257965978
N         2.10022417560164   45.20120641199392    1.50126308452633
C         2.16249327825205   45.78773691761609    0.21088783428673
C         2.26469062232126   46.35353100917789   -2.50847120999546
C         2.22083453190209   44.76222825516134   -0.74719260260734
C         2.18424252679748   47.11716109093964   -0.21627836308932
C         2.22100813076722   47.40295567009927   -1.57209475674488
C         2.27230876094410   45.04338171440176   -2.11103691923734
H         2.19573024851515   47.91909483101740    0.49670238081331
H         2.32600604887443   44.24018958595904   -2.82538018354329
H         2.30363654635603   46.59928025556618   -3.55619555200097
C         2.14446557660273   43.79336508965976    1.32906721553182
C         2.26824748357728   41.17978459655828    0.39019127039726
C         2.10977739537844   42.73220319899441    2.23658084837061
C         2.22193316142057   43.51233444832426   -0.04548568694241
C         2.28444298505776   42.20349465385231   -0.51841409980221
C         2.17947072778582   41.42797515855591    1.77232569893283
H         2.01088390472535   42.91646815995134    3.28884789755134
H         2.36115809614795   42.01530206215692   -1.57513022256863
H         2.32583329617510   40.15883597901464    0.05267876249235
N         2.16619665696121   71.25050368058527   15.77422155410955
C         2.22214592499700   72.11140713264406   16.89901451043651
C         2.36743447521511   74.23487668092825   18.68319805225749
C         2.30429245120402   73.43904764431264   16.44645324834031
C         2.19362125701881   71.85987401927814   18.27165000091322
C         2.27369906374919   72.91594194763969   19.16483899680880
C         2.37865115429679   74.50543372901818   17.34063708514276
H         2.09275967933242   70.85746326433959   18.64094887528737
H         2.45857642580088   75.51343180117532   16.97152674766653
H         2.43235411244502   75.03955372268626   19.39564533170737
C         2.22585918782848   72.06425873331511   14.61539209934426
C         2.33740250670019   74.11284125055437   12.74367305536364
C         2.23875503342099   71.75275970960269   13.25499284882787
C         2.29558032144174   73.41007817899902   15.01209439052933
C         2.35238460088525   74.43894925294315   14.07383972297519
C         2.28046906378116   72.77264650844118   12.31791972334073
H         2.23834453319910   70.72978065579045   12.93017737289383
H         2.41599194459474   75.46236566658636   14.40037261112872
H         2.38040784288319   74.88847143022187   11.99809920304101
C         1.92919263424803   61.67610568631575    1.04677152340084
C         1.93600299619992   60.61448148858945    0.44927795586316
C         1.95803593416237   59.38691303236032   -0.24489081895400
C         2.00379926357756   56.95416461044589   -1.62502804602467
C         1.98029509895862   58.17975528940749    0.44426993935273
C         1.96641314594831   59.35827718627164   -1.63455637252208
C         1.98901951592457   58.16134743064099   -2.31452140025517
C         2.00290484562373   56.98209506552082   -0.23473959112154
H         1.98515660748880   58.19413084837831    1.52145024769970
H         2.00397405154037   58.14760614460054   -3.39092335041274
H         2.02646902814992   56.05101825389426    0.30545101064137
C         2.02525461245089   55.72677327468507   -2.31751342422727
C         2.03654002893931   54.65364946158968   -2.89937303042440
C         2.04021233502901   53.39818163458882   -3.54176134486751
C         2.03410204546729   50.92385834516944   -4.79277691233864
C         2.10842389487499   52.23062846022564   -2.79423524915874
C         1.96991438950346   53.30290812684354   -4.92671375794786
C         1.95455000786885   52.07282372594182   -5.56408849803470
C         2.10647567525159   50.98523622467827   -3.40530989823993
H         2.16801813172220   52.29265325144609   -1.72206091339529
H         1.92749658660698   54.20421723684519   -5.51208207906482
H         2.03892366287153   49.96151570577005   -5.27370467899998
C         2.17095185069961   49.80066039651468   -2.64085606752084
C         2.20812224091614   48.72355661116077   -2.06689002118644
C         2.24553136288028   62.62928754706088   31.11270061944266
C         2.24979932145862   61.54918733658774   31.67644278415914
C         2.28095918327472   60.28954966373283   32.31023128151966
C         2.33808991699906   57.78722431164911   33.55949839172991
C         2.30183214005870   59.12055109822028   31.55858060584127
C         2.29807162481451   60.18782697544402   33.69659328728456
C         2.32639045138492   58.95626096413596   34.31223758759589
C         2.33019483654223   57.88893810406878   32.17293020921763
H         2.30204625936762   59.19177572618608   30.48372875453234
H         2.34641842906675   58.88536246647401   35.38635280728798
H         2.35316990135780   56.98801690887115   31.58407813328823
C         2.36269617138685   56.52309305692171   34.18232980918908
C         2.37686378584828   55.41593498111404   34.69643277126318
C         2.37928778963500   54.12474784098943   35.26346049307463
C         2.37119035833420   51.58368147118820   36.37139456481318
C         2.41376610555726   53.00113419138090   34.44874470668079
C         2.34196673639070   53.95132474277676   36.64225674826576
C         2.32565159705291   52.68678739340583   37.20859931670986
C         2.41027041668164   51.72325766648206   34.98843308961422
H         2.44848625706725   53.12348904101800   33.38064005085083
H         2.32570171786325   54.81849001716282   37.27839467335001
H         2.37683119811549   50.59573436315791   36.79713451542204
C         2.43976103559624   50.57812233214339   34.16430781095629
C         2.45796857346720   49.51666749605397   33.56108674531101
C         2.24567363411373   63.81681332071913   30.45563546653793
C         2.23098037703876   64.86713580696737   29.83836172111462
C         2.24405674823460   66.06876106013360   29.09976331072334
C         2.25825999328854   68.44429958287714   27.62226331116916
C         2.26528437875498   66.04123553629535   27.71031638448998
C         2.24085686179033   67.30321621402065   29.73940083747923
C         2.24791717459980   68.47303394609719   29.01248254500479
C         2.27220625267970   67.20978640830712   26.98279151117602
H         2.28153747818881   65.08836451813572   27.20809180596059
H         2.25195141116115   69.42535757936378   29.51459362762074
H         2.29431554747744   67.18016270195504   25.90692283707532
C         2.25957992097464   69.63657704487147   26.87021711769297
C         2.26003127273302   70.65289619199298   26.19388630132600
C         2.25488964067162   71.80833322678971   25.38517007445456
C         2.23631595907160   74.07458401781427   23.78809516859788
C         2.26839031067648   71.69530902041539   24.00142060826831
C         2.23458924219680   73.07707077533095   25.95307904479307
C         2.23190822716234   74.21807002539259   25.16661094562956
C         2.25529480849501   72.81988420037146   23.18909154115034
H         2.29036752423900   70.71857794494959   23.55117499857962
H         2.22667633088933   73.17070913014354   27.02478989219129
H         2.22856691518076   74.95084107829528   23.16408255600783
C         2.25742212692008   72.70703113361321   21.78235547446957
C         2.26635602201408   72.72001547665792   20.56146024021489
C         1.93331022524426   62.86566163523699    1.69992460769285
C         1.95010217488312   63.93803954201410    2.27771467385619
C         1.97804535053680   65.18030830683665    2.94495545429710
C         2.03173685895706   67.64435057210504    4.26770595382016
C         2.02885863919160   65.24052905069303    4.33277555640847
C         1.96273855348199   66.37153341314107    2.22871699979586
C         1.98915872558588   67.58480643116499    2.87918844236233
C         2.05567505065799   66.45312410727671    4.98425738931534
H         2.05350433968251   64.32149885308938    4.89385514673106
H         1.98429156835520   68.50318988953876    2.31760772442143
H         2.10314897649362   66.49194368793449    6.05922371106947
C         2.05728607924058   68.88504714610664    4.93580735865561
C         2.08122617687308   69.95468075742167    5.52360277688725
C         2.10894835952809   71.18151001069685    6.21842044815411
C         2.16186579892298   73.59116675489139    7.58908352119577
C         2.15897071142229   71.20208149511180    7.60538960101317
C         2.08969560460666   72.38979638188732    5.53147781425013
C         2.12230019405996   73.60102329212455    6.20374984777482
C         2.18269436331650   72.39950099634413    8.30541721581228
H         2.18294688932657   70.27319155386901    8.14709890197916
H         2.05507345600378   72.37989899820593    4.45650588991443
H         2.18371409030074   74.52349451616897    8.12529090003107
C         2.22717457680358   72.41524073050446    9.71558307368297
C         2.26323970388256   72.51320317714985   10.93202090494375
C         2.23278240646270   35.71086267384741   15.08751906824861
C         2.19324596512632   35.70728103729409   13.86911883291354
C         2.19821188343061   35.78780792761865   12.46080189978532
C         2.19869467523772   35.98515051950419    9.67016653397677
C         2.23227119318304   37.02903925800695   11.83543191048789
C         2.17482119517282   34.64590569062561   11.66846347776359
C         2.17475661624186   34.74259075773558   10.29420784168669
C         2.23278041199581   37.12665286671640   10.46252231575861
H         2.26390499617214   37.91802823915262   12.44306059515847
H         2.16197799366644   33.85417715484203    9.68632128078757
H         2.26530283719207   38.09172524887906    9.98573993549613
C         2.19165804426119   36.09858723378824    8.26548319597017
C         2.17866290432108   36.23783142212641    7.05275523025059
C         2.14781262235569   36.43616800815931    5.65686916676149
C         2.07297388681491   36.83241088075520    2.91410654281721
C         2.17394357679732   37.72059715504476    5.12961094959434
C         2.08378117529215   35.35566276097443    4.78480472706854
C         2.03527295598926   35.53970855793913    3.41268865053427
C         2.13642096018006   37.93497369309682    3.75941590256257
H         2.22729741253676   38.56439763150062    5.79516532794359
H         2.07341327329627   34.35800197842460    5.18686610849829
H         2.05027843983300   36.99117577394251    1.85029376407627
C         2.15659658414471   39.23904857055530    3.21952076955838
C         2.16471574581714   40.31008733190866    2.63282489190625
C         2.18915258005498   35.80116383995885   16.44247940001082
C         2.24384248162619   35.92232871256109   17.65393655501980
C         2.26103558453642   36.13062603551168   19.04923184301236
C         2.29776804466300   36.57485210303433   21.81156215844238
C         2.27633216245690   37.42254593912568   19.56197934002592
C         2.27191207424321   35.06309324582721   19.93982308578071
C         2.28997498599769   35.28169618979471   21.29977376831916
C         2.29439631631068   37.64214657223393   20.92083691307023
H         2.27853975472130   38.25420705657061   18.87722432073562
H         2.30629160316211   34.45053325719804   21.98386754074498
H         2.31255657030278   38.64622589731655   21.30928817472224
C         2.31282295633795   36.80296663697464   23.20261361400946
C         2.32194399973291   37.00804079977860   24.40608351035215
C         2.32858152743399   37.23833765357151   25.79773722925691
C         2.32750713078466   37.67700115599900   28.53483478343720
C         2.33982128188742   38.53150963157199   26.30335410790241
C         2.32104293968961   36.17085086581449   26.68851412754030
C         2.32692210936102   36.37553564682512   28.05895286851138
C         2.33595700903089   38.76688742406849   27.67080991179107
H         2.35237334497247   39.36502151353337   25.62353181754304
H         2.31552693475597   35.16732714304747   26.30165332772957
H         2.32461309903727   37.85222037135388   29.59639384532094
C         2.33822466907390   40.07715878091069   28.19609494754977
C         2.34648784025587   41.14710260459383   28.78480765251172
C        -0.81915289667925   54.72939727613784   15.14386143433191
C        -3.54070667460707   55.06328438759336   14.51089740375166
C        -1.57947528857281   53.67803370931048   14.65159573042357
C        -1.46009310579488   55.94476600253986   15.33274925128437
C        -2.79203789735370   56.11209064331275   15.02302101040329
C        -2.91326724268352   53.83762920101583   14.34026113656777
H        -1.10488965905517   52.72429937685263   14.48725363003589
H        -0.90387286107338   56.78706528993079   15.70363489358404
H        -3.26450116338906   57.06949929086436   15.15980109266479
H        -3.48042846490303   53.01429842733669   13.94170242358083
C        -4.89583334922151   55.26075259229943   14.14567691513306
C        -6.03559856855639   55.48457055087069   13.78254097370835
C        -7.34403425673556   55.77336697553186   13.31748683097208
O        -8.29281504506617   54.73873721706106   13.44815409659764
C       -19.55841829600376   53.72480029726486   15.61478360693157
C       -18.97142976533934   52.61820839985180   14.89576241983135
C       -17.57069693081305   52.59799950979118   14.65384169995967
C       -17.30153709548734   54.74148995490194   15.83741312541092
C       -18.72827005250174   54.78391325541268   16.07266620947479
C       -19.90717548578206   52.21025946199985   13.85614697526466
C       -17.06744878571600   52.15718105109474   13.34366277354584
C       -16.85634946571441   56.12102046553417   15.54440256352395
C       -19.17634173407674   56.16235408265136   15.94039766356215
C       -20.85710206361959   54.01745290152074   15.02211537014326
C       -15.85868921759698   56.36445829208410   14.59369251123591
C       -15.10444115573022   55.25662809830404   13.87999412603844
C       -19.42239162045962   51.78578112042017   12.59444886375233
C       -15.89566870421173   52.91536369858191   12.98877707586358
C       -17.98843298206971   51.75778383427038   12.33750559101541
C       -18.01913545625793   56.97878429078784   15.60749206058083
C       -20.43853326092009   56.44747936208399   15.36058270134708
C       -21.28983011208599   55.36134762955082   14.89525705318178
C       -21.07187486961149   53.07814341140369   13.93273244224186
C       -20.58010152730796   57.55764879975537   14.42973427665363
C       -21.95253633629569   55.79965862178364   13.67721698272132
C       -21.71948297432995   53.50517478805411   12.74490463326614
C       -18.15720710973777   58.06047320062456   14.69532094842279
C       -17.77268527493406   52.16244829088953   10.96791025275233
C       -21.51418629911000   57.15682701736812   13.38930968794493
C       -22.16509832825656   54.88367509252586   12.61562481292024
C       -21.22196341056499   53.06940929376995   11.44895402979997
C       -21.35965779277046   54.17813956451005   10.51836253892628
C       -16.78146115813827   54.06746093704054    9.70945247936562
C       -21.94388161266891   55.29996514535056   11.23832576106310
C       -21.51605523692150   56.62211794190302   10.95808692128579
C       -20.49343095353549   56.85753838877978    9.95018768688203
C       -21.29973134812527   57.56282349870677   12.04726199629837
C       -17.14065026632476   58.28440838443264   13.69418681623837
C       -18.04296531840061   54.35178547692253    9.12831730835661
C       -19.45505668142632   58.35551640941768   14.10239821166245
C       -19.23303473209118   58.76938536302225   12.72635040152497
C       -19.20102469454883   53.53388469619567    9.46131064701556
C       -15.93093375494525   55.15233405964080   10.17456760083483
C       -16.37086968059117   56.49825244472167   10.04820691425350
C       -20.36121869137046   54.40722075542936    9.53702997063740
C       -19.92279353229961   55.76452887649955    9.24898240817002
C       -20.14421110838705   58.37989690581717   11.71099124254098
C       -19.64633126419009   57.94439671489991   10.41601588116285
C       -18.49100372073468   55.73019306731542    8.99500617127619
C       -17.80091853457478   58.72849076682355   12.47351577356685
C       -16.15687411569482   57.42439768618493   11.13555772364899
C       -17.66564025429307   56.79049405627705    9.44715004955602
C       -17.31595548159669   58.30416036203439   11.21218961413782
C       -18.24974552465078   57.90928243957908   10.16894470674890
C       -16.64106669221244   52.95775788041396   10.64036435722219
C       -15.70099306096179   53.34096856494803   11.67008342693735
C       -15.25423145823659   54.72044498358500   11.37734859769981
C       -20.08921627952097   52.21813056844842   11.37643955342603
C       -19.06810393302043   52.45209872310747   10.36763802314575
C       -16.73382172976489   53.64934090349784   15.17059356511874
C       -15.57899433383810   53.78446366555493   14.19188829911977
C       -15.01695110132378   55.63207415327098   12.41239876158323
C       -16.01240460070031   57.42276545078984   13.63023413880036
C       -15.50771570289965   56.98269204873478   12.31998285115417
C       -14.13194245309875   54.24967393180453   14.58356663286244
C       -12.92817196807516   53.70347845270351   13.80497797936691
H       -13.24429899348475   53.43498663336496   12.79193234029693
H       -12.60102509949556   52.76784814182910   14.26937807489064
C       -11.76311526303977   54.68701641219081   13.73290771088522
H       -12.10333041394255   55.63907927799756   13.30413972617311
H       -11.42170671572437   54.93525513394478   14.74515761024234
C       -10.58939631846729   54.16365869847825   12.91574805782520
H       -10.90581891180458   53.95360618488863   11.88999432465543
C        -9.45909683751744   55.14206545447295   12.87457092247495
C       -13.89082593586391   54.47848258392340   16.05877522748336
C       -13.42546690325970   54.87967967461417   18.76145685570727
C       -13.46835518217581   55.71144342221285   16.52350996680675
C       -14.07009120787974   53.44700426266141   16.96323591073754
C       -13.84158493655605   53.64771434227779   18.30705735736524
C       -13.23985790761991   55.91113770422899   17.86747358790984
H       -13.32650158894243   56.51565663751592   15.82214041735136
H       -14.39667646671237   52.48650518090760   16.60344703274034
H       -13.98763324416444   52.83717883622926   19.00371114602575
H       -12.91323717329085   56.87727813656248   18.21879168817859
H       -13.24464095312561   55.03559713687086   19.81176288767644
O        -9.63236651467640   56.22291077935388   12.35712103091321
C         2.28808616412111   52.51441957434115   38.68701853468463
H         3.29380828008116   52.42353074107545   39.09531059293150
H         1.73354161816402   51.61712962691585   38.96312471962320
H         1.80583180666138   53.36429566225210   39.17069769447683
C         2.29155456593836   35.22232208643973   29.00127179600068
H         2.84093852630290   35.44441520104490   29.91728917650494
H         2.73979988503416   34.33330726288340   28.55516340680035
H         1.26506470259088   34.97880955706236   29.27586720335751
C         1.96875910981965   34.36814512889852    2.49591050901003
H         2.95736243191257   33.93832050647778    2.33847047392181
H         1.56724069046230   34.64981343240886    1.52202067191855
H         1.32765652204229   33.58739899405190    2.90611542805245
C         1.87564218770990   51.99293026453558   -7.04906964076922
H         2.85697632210119   52.12928288080300   -7.50250939925987
H         1.21545950528046   52.76425630629056   -7.44661842659469
H         1.48878341152891   51.02640295680830   -7.37292026462304
C         2.07802973024714   74.88656286981234    5.45349469849984
H         2.55040917950809   74.78841588507832    4.47504800052210
H         2.59995008552039   75.67726284787078    5.99426259436523
H         1.04810771322340   75.20839078746621    5.29867461642045
C         2.18333987432120   75.57007198970364   25.78915764247427
H         2.66670127545487   75.57142606119201   26.76706770468961
H         1.15187689403118   75.89625106269185   25.92366570075000
H         2.69152588086902   76.30964470520269   25.16856929847085
H        -7.76022475347281   56.64391691132217   13.84101763780745
H        -7.32188706355827   56.03592065404838   12.25047471303116
H         1.96229224281381   60.29017212022892   -2.17472201837400
H         1.93590572085703   66.33227273625576    1.15239371449316
H         2.23855417100798   67.33231219731852   30.81619048133539
H         2.29549990562057   61.08995468430533   34.28518295446689
H         2.16148735505181   33.68030030810808   12.14605927458023
H         2.27239427761765   34.05881882571203   19.55042519873859
H       -10.22009361133602   53.22005122535900   13.32635276210790
C         5.45814129452614   63.22384352534270   39.44089073427575
C         5.48911366840327   62.04486360406878   40.11801168769351
C         5.60195348184157   70.69333433869143   26.70725612544594
C         5.56440930543596   71.92085631969893   27.42178680226534
C         5.51928979044880   71.91719432824083   28.83744581948254
C         5.52200950328599   70.68247589606686   29.54387282002366
C         5.56866888224723   69.45789757977371   28.83138418140809
C         5.60156592452090   69.46282423773009   27.41125087275889
C         5.47569296819297   70.67569585788709   30.96132246482456
C         5.47837968233230   69.44810785606016   31.66246867813769
C         5.52686210087153   68.22108238291540   30.95215953170637
C         5.57034971387459   68.22587941585151   29.53601664833825
C         5.43257258102420   69.44313922233336   33.08878490648318
C         5.43786022747785   68.20948708407884   33.79408019215136
C         5.48623606979724   66.97654185874568   33.07601061287150
C         5.52713515938752   66.98513576925706   31.65883879315164
C         5.39632390197640   68.20926774693029   35.20467181623230
C         5.40936038406345   66.95999761201109   35.91969663761382
C         5.46006270493642   65.74393354746427   35.20524899766740
C         5.49494215176477   65.74920582851041   33.77830750630770
C         5.37599170784462   66.91984185629632   37.32165528763168
C         5.39544902829410   65.73981471538318   37.99759657222479
C         5.44923412968981   64.51131466303920   37.32246756765579
C         5.47838515213256   64.51099895630419   35.91144589696056
C         5.47715443379106   63.26292137220880   38.03845136305869
C         5.47179540972458   73.14527436792106   29.54931515479287
C         5.42666954616164   73.14418955763961   30.97516157524832
C         5.42763569203238   71.90944035981914   31.67959895777067
C         5.38248502726158   71.90951787969014   33.08964791603436
C         5.38395813349572   70.65964249251257   33.80338694095079
C         5.33978354480122   70.61862931421244   35.20514020653162
C         5.34580279508114   69.43798494862008   35.88019571529087
C         5.46926494120147   74.37047380315047   28.84896392692719
C         5.42121805123574   75.60236809719125   29.56859158406913
C         5.38010067041028   75.61288994167518   30.97737135619510
C         5.38171627793565   74.36320685945047   31.68932255860569
C         5.33853814281754   74.32089207809936   33.09201948011232
C         5.33846353481024   73.13975183575778   33.76555202723351
C         5.33721883328028   76.85485097960148   31.65107384421813
C         5.33118602791325   78.03201109743426   30.97490181586518
C         5.73732114082457   41.18807979846215   26.60103360953958
C         5.76543338734180   42.41520247207992   27.31444916881606
C         5.77890887062939   42.41049842252075   28.73282335073228
C         5.75242149907086   41.17863144388971   29.43666085592795
C         5.73012633018482   39.95240214139648   28.72398298994743
C         5.73098069526423   39.95644991699632   27.30542642192442
C         5.73348931135851   41.17449904075458   30.85700857261839
C         5.67782031258279   39.94531992713110   31.56052896467450
C         5.66010782022782   38.71437309148524   30.84538320475622
C         5.69285634516202   38.71928267333124   29.42921337039515
C         5.63733050819611   39.94411132317249   32.97767276615255
C         5.58025552825818   38.70655633102913   33.68720717218298
C         5.56812502580336   37.47789398015892   32.97376709007072
C         5.60832287096291   37.48268360807347   31.54740444167694
C         5.53845566228205   38.69678698046636   35.09764718184903
C         5.48653958681044   37.46380681041818   35.76525127629189
C         5.47636543011286   36.28793910607571   35.08233454743039
C         5.51633621511928   36.25687213518792   33.68030977354162
C         5.80142344332037   43.63832020724222   29.44689496440849
C         5.79131024389337   43.63457038637750   30.86534633308327
C         5.75352818749621   42.40147725619169   31.57054655660929
C         5.71351171206781   42.39724957466802   32.98703979011850
C         5.65310272508730   41.16629164666656   33.68830881839197
C         5.60755035776331   41.16153697550545   35.11486234845835
C         5.55049675805617   39.94085858899237   35.82090403497105
C         5.50801745004294   39.97069967946933   37.22276687349322
C         5.81662663125596   44.86956650116893   28.74224300018647
C         5.81060403772177   46.09653700777243   29.45631292786998
C         5.80514759288845   46.09196886618560   30.87491694702828
C         5.79697093494357   44.86047669506178   31.57886188412645
C         5.77032437518755   44.85663071309155   32.99951858738360
C         5.72298532815645   43.62774032315403   33.70318343262750
C         5.67691530494087   43.62661429975675   35.12041476317965
C         5.62048105440344   42.38924733341841   35.82956544520925
C         5.57814801403507   42.37881011333596   37.24027525758238
C         5.52142024967102   41.14583421890013   37.90693578531116
C         5.79242087907676   47.31937385459675   31.58995255382780
C         5.78885641197829   47.31601500552780   33.00879400160586
C         5.77262666999933   46.08308593603579   33.71414977736982
C         5.73344517686269   46.07903205477524   35.13108865911288
C         5.68561408507171   44.84801322140268   35.83242500559817
C         5.64494025047291   44.84289289989107   37.25955420852795
C         5.59430084303504   43.62195924199006   37.96507514713431
C         5.56184718876916   43.65090865312923   39.36754826251402
C         5.76336446463825   48.55025554657517   30.88561892803288
C         5.74420014226099   49.77671820767576   31.60047688733869
C         5.76531756757312   49.77293084114543   33.01911532252554
C         5.77778017408457   48.54154942615595   33.72321581231678
C         5.75759691170381   48.53783512585445   35.14417553626741
C         5.73132839888597   47.30895501710753   35.84828646064879
C         5.69789766419512   47.30746395417788   37.26653440123695
C         5.65718480977535   46.06999195475895   37.97576083948258
C         5.62735909327317   46.05921168410958   39.38722587078992
C         5.57865618270952   44.82528445404952   40.05295247978294
C         5.72922921033592   52.23086575667977   33.03001845195801
C         5.72919094845567   53.45764221666109   33.74464337902409
C         5.74920022994538   53.45312828373727   35.16325385116225
C         5.76067414068953   52.22140946787718   35.86801211008058
C         5.76418911671965   50.99652100216762   35.15370021950023
C         5.75771229142453   51.00021939601240   33.73438729203691
C         5.75222663569510   52.21639303680987   37.28888882469952
C         5.73747760903475   50.98799760773611   37.99366944556655
C         5.73301988240920   49.75920846208931   37.27672325117850
C         5.75354391278481   49.76395066556206   35.85929862020011
C         5.71928252600011   50.98520295467397   39.41392875991012
C         5.69311059491960   49.74969582158866   40.12581334259031
C         5.68122255553930   48.52273739012487   39.40803033096046
C         5.70380176212556   48.52815197954337   37.97972752322062
C         5.67520848246932   49.74012053415758   41.53922258570687
C         5.64579151130482   48.50397377172631   42.20402595959001
C         5.63141951220614   47.33057203048329   41.51739692202589
C         5.64644652776109   47.30161559340319   40.11335008042930
C         5.73455203679898   54.67977413733770   35.87787527869046
C         5.72637024727759   54.67510050264121   37.29887978210080
C         5.73849018851454   53.44320656590219   38.00415749062839
C         5.72190634979809   53.43817355022745   39.42146060544126
C         5.71683155187049   52.20410597932018   40.12573514239785
C         5.69437639502661   52.19636371353678   41.55292808722637
C         5.68095009149816   50.98105616977919   42.26626672108531
C         5.66750597459132   51.01771507939382   43.67931574572692
C         5.71441409558846   55.90959346922750   35.17330743812954
C         5.68725402441058   57.13680385455294   35.88899703693858
C         5.67302007330193   57.13184362381478   37.30681575464078
C         5.69356265678358   55.89791735693406   38.01377267284416
C         5.67886559170208   55.89063411207483   39.43427958587939
C         5.69418381892693   54.66636993317889   40.13570752748019
C         5.67672024247436   54.66343760792910   41.56305426316838
C         5.68047559584595   53.42708708473180   42.26504313776819
C         5.66306230967320   53.42146991834192   43.67565921272792
C         5.65976518142038   52.19148637511775   44.36134164333817
C         5.63363649112160   58.35728363754125   38.01944934655675
C         5.61901644365553   58.35255468022623   39.44821287236334
C         5.64445162481129   57.12079716932811   40.15702470074397
C         5.63239353380462   57.12020939251832   41.57088778727367
C         5.65105304887087   55.87304667015153   42.28660476712501
C         5.63927142388951   55.82500921964233   43.69902450670625
C         5.64548279901202   54.64580941947606   44.37140582083994
C         5.60618453224527   59.58263577724443   37.31444350436585
C         5.55822868385777   60.81487848476487   38.03213879342686
C         5.54118464899991   60.81570625746699   39.44386843923951
C         5.57624357737633   59.56849285755127   40.16166289362096
C         5.56913624151433   59.52962468911066   41.56564476573720
C         5.59706947651063   58.35181461868399   42.24483742342013
C         5.45813477965727   48.61037736381673   13.85270175396791
C         5.45313846474392   49.83704664291629   14.56750028858825
C         5.45981688360011   49.83191141183014   15.98718543460252
C         5.46789657540242   48.59981348979399   16.69270742019443
C         5.47045863633072   47.37290301750380   15.97807394078881
C         5.46674377777765   47.37822905354724   14.55813131737252
C         5.48111227641652   48.59451052440407   18.11261602531748
C         5.49882134841856   47.36249296107354   18.81816120183008
C         5.50244163517041   46.13558777112593   18.10349930050835
C         5.48691750357259   46.14077997354689   16.68358918452143
C         5.52452368017499   47.35739001679204   20.23788348035044
C         5.56078611858694   46.12562383741351   20.94303310781406
C         5.55981128871662   44.89864440213701   20.22846760546107
C         5.52981347543909   44.90359831755174   18.80882604924938
C         5.60787911812087   46.12080796087236   22.36205883372621
C         5.65139151516728   44.88910758349370   23.06676713897076
C         5.63523771803242   43.66195650258148   22.35273066278274
C         5.59363355752859   43.66673350475232   20.93347458114808
C         5.71174985354638   44.88430351945725   24.48522138916512
C         5.73246878277402   43.65240129801311   25.19044006268152
C         5.70218474823927   42.42498243301929   24.47676017006984
C         5.66244081893480   42.42981321284693   23.05774314521529
C         5.77367186158062   43.64752342817457   26.60919646966496
C         5.71190279782151   41.19275016218531   25.18164886610527
C         5.46846341066494   51.05867265674582   16.70157401354466
C         5.48947395611529   51.05314292051589   18.12112722326169
C         5.48775641826039   49.82135907954230   18.82700974333057
C         5.50100159961755   49.81598098835364   20.24674344247522
C         5.52335708596891   48.58416095998277   20.95228163079785
C         5.56016345423181   48.57895619782174   22.37152384442765
C         5.61343042604104   47.34769844468845   23.07616812296783
C         5.67808843394105   47.34304491187407   24.49415881233851
C         5.74053238256862   46.11137302881589   25.19825621483750
C         5.79678716514809   46.10649700396910   26.61694894214945
C         5.80973413090745   44.87410122618169   27.32228782477856
C         5.45388131389272   52.29057385631891   15.99626333509310
C         5.46032921485274   53.51733429511743   16.71004417548888
C         5.49342815934010   53.51219800001387   18.12912810142850
C         5.50751568096911   52.27964300178699   18.83510745526410
C         5.49908719093337   52.27436116166141   20.25508995330055
C         5.50152214274485   51.04260317353234   20.96088917113001
C         5.51329355789028   51.03701582171394   22.38049628002342
C         5.55235173061531   49.80546032114718   23.08573500539352
C         5.59260821571513   49.80023277158340   24.50464235104373
C         5.66343870120623   48.56956292304922   25.20869556827572
C         5.70867549267166   48.56482644063924   26.62768200054659
C         5.77933788063134   47.33408108458489   27.33191004109023
C         5.78676558184387   47.32880123011635   28.75143079746266
C         5.46917478559612   54.73873488468326   18.84376888315814
C         5.46660370236232   54.73292541073731   20.26350631651442
C         5.48137300419925   53.50093421727100   20.96917385843073
C         5.47985995330356   53.49552256164296   22.38907203956837
C         5.50121215628218   52.26360670631988   23.09466600132633
C         5.52161949427892   52.25817892667737   24.51424300812136
C         5.56952009084048   51.02663632763062   25.21910383828945
C         5.60218193539935   51.02153815609783   26.63829548362623
C         5.66642506815408   49.79045285804298   27.34260405417205
C         5.69294805984902   49.78555175149500   28.76177840683954
C         5.74838390217592   48.55454458609054   29.46600038663254
C         5.43864053602504   55.97058551132204   18.13872282920700
C         5.43631275108714   57.19760983714666   18.85275344764869
C         5.44461827374216   57.19227309659015   20.27247073403998
C         5.45239093735559   55.95985639179389   20.97790066202489
C         5.45920165328831   55.95464765535993   22.39784344461550
C         5.47223548114882   54.72244062348506   23.10349467433786
C         5.48766332698362   54.71732525636076   24.52335305234964
C         5.51241133442562   53.48512223114562   25.22859377530608
C         5.54217284050446   53.48016659030773   26.64806247103645
C         5.58330189510610   52.24825007899651   27.35287855547318
C         5.61925497095628   52.24369405635120   28.77228935379453
C         5.66785628445070   51.01227093629324   29.47681113798353
C         5.70071962452047   51.00827432989463   30.89606313844539
C         5.46819542440702   59.65180214136591   20.28094284188420
C         5.49430688519626   60.87895477989298   20.99479227805180
C         5.49925325523757   60.87379842396142   22.41457447527055
C         5.48506547222892   59.64153235240232   23.12031068536729
C         5.46542266437042   58.41430726344370   22.40638445378877
C         5.45507813110041   58.41953879112739   20.98654038047763
C         5.49972709459347   59.63632597086432   24.54006397257446
C         5.49910128356024   58.40409697254850   25.24580495680104
C         5.48258062758625   57.17684915902770   24.53186787521571
C         5.46480050675638   57.18195059656531   23.11202923727049
C         5.52494846732864   58.39901517657420   26.66560591075223
C         5.53876179017093   57.16701072596241   27.37149324333772
C         5.52221821637730   55.93970705818026   26.65731058217114
C         5.49410310680999   55.94459027970437   25.23762222546164
C         5.57518118039712   57.16223834637979   28.79089237452580
C         5.59626698759492   55.92998040461634   29.49619143473650
C         5.58281867263469   54.70287645327576   28.78193542906877
C         5.54549694212338   54.70751345039258   27.36244712152648
C         5.63715467162124   55.92510590543935   30.91532257532359
C         5.66315133336615   54.69370245556502   31.62037854735202
C         5.65579656425825   53.46654805518519   30.90605979703231
C         5.61626378923484   53.47089365938378   29.48691665725899
C         5.70051644319670   54.68914350431641   33.03969620225708
C         5.69388010917909   52.23486104832930   31.61073779827298
C         5.52504284262938   62.10090800215379   23.12844848255958
C         5.53260578887799   62.09581461807336   24.54829822721078
C         5.52220023558429   60.86358724926356   25.25392362536387
C         5.54078791653823   60.85841196254862   26.67342879599756
C         5.54470337826112   59.62601979954045   27.37931164273112
C         5.57520332023733   59.62063533748906   28.79859740331170
C         5.59441386015338   58.38905449286332   29.50433033613511
C         5.63333289829743   58.38374337755944   30.92373255728997
C         5.65491476725554   57.15231924869726   31.62941249361134
C         5.68410668984187   57.14724055466340   33.04816144413305
C         5.70421430251574   55.91508498517257   33.75379294998768
C         5.54911344523120   63.33285490046302   22.42281670348492
C         5.57299285955393   64.55990976060899   23.13694318821173
C         5.57277628171752   64.55508214619380   24.55657478051911
C         5.55635773817342   63.32282874991658   25.26215242826591
C         5.56754087484619   63.31751372848174   26.68152316779184
C         5.56209564647775   62.08547127962116   27.38681789448190
C         5.58182023588490   62.07984086512311   28.80634603363141
C         5.59119068638620   60.84790182422631   29.51195531320141
C         5.61670552016636   60.84235726076809   30.93047944293804
C         5.63943460533041   59.60994552683937   31.63678369441092
C         5.65187922661347   59.60370983276586   33.05569554467714
C         5.67495696905226   58.37349552367549   33.76150011326296
C         5.66713159888230   58.36757151992733   35.18282076465321
C         5.59350283530489   65.78204444895265   25.27040473024103
C         5.59999747410573   65.77680149002830   26.69000989772227
C         5.58878185624779   64.54476755125376   27.39510851292093
C         5.59492322528546   64.53934312137059   28.81356661115862
C         5.59377086050410   63.30636343218362   29.51923591168212
C         5.59575803130036   63.30005465283240   30.93791558592522
C         5.60856271936445   62.06901568980645   31.64293747550416
C         5.59761636660172   62.06277802406874   33.06375333345034
C         5.62048054332287   60.83142754212397   33.76964320556387
C         5.60055133358600   60.82571056351445   35.18690165836774
C         5.62548504179878   59.59104185991171   35.89567971761763
C         5.60848668334338   67.01369223156279   24.56525821628395
C         5.61857504047183   68.24071388009706   25.27946539238475
C         5.61537071484146   68.23587936527692   26.69798859339160
C         5.61083701000629   67.00327049527438   27.40341733267899
C         5.59816550162023   66.99753185377890   28.82198466563344
C         5.59249520422265   65.76631688687510   29.52619887108599
C         5.56570069160691   65.76046383789108   30.94659099913495
C         5.56951763651005   64.52840814093086   31.65162149713706
C         5.53998114812646   64.52263910057529   33.06826649786248
C         5.55510055697036   63.28695934165116   33.77594850821774
C         5.52844704341344   63.27831220770059   35.19365124290022
C         5.55155611732952   62.05176820131597   35.89698502126645
C         5.52824084677872   62.04688730255944   37.32448172849499
C         5.47475193168533   78.10830818290773   13.96923489688436
C         5.42599841928142   79.30129950001589   14.70502012946255
C         5.42829852265694   79.29506779324308   16.06469691363392
C         5.48004720107787   78.09537450463799   16.78975507848583
C         5.53351191983004   76.87437093720932   16.08466270959128
C         5.52920512454788   76.88084711927740   14.66424090135599
C         5.47791203172579   78.09025106616372   18.22835519533658
C         5.52928718887659   76.86405131005027   18.92418955238579
C         5.58872260702285   75.63165085872188   18.20647529879462
C         5.59064131451580   75.63653403520574   16.79274584937766
C         5.52138838007514   76.86022290809747   20.34473655426082
C         5.56704307334716   75.62277739768490   21.05313622764978
C         5.62023256340754   74.39949788498852   20.33679086274759
C         5.63485727552967   74.40364166427494   18.91323761265658
C         5.55800103803823   75.61994301977118   22.46653149741211
C         5.59709845628190   74.39107367783861   23.17238326230375
C         5.63485008873456   73.16651250437796   22.45930526021419
C         5.64867014170222   73.17033067742285   21.04006890535869
C         5.58338616893839   74.38721818990444   24.59471235242252
C         5.59924352903896   73.15768021924889   25.29718470203894
C         5.62812240107698   71.92990748790871   24.58260418705293
C         5.64424610627912   71.93396079443157   23.16497279399252
C         5.56304666700543   73.15298505623869   26.71655910890250
C         5.62471559286363   70.69837793560050   25.28799013731854
C         5.42393998223780   79.28452588515798   18.96250601997159
C         5.41967603657780   79.28083419849199   20.32214841585285
C         5.46748531408235   78.08220948348389   21.04934168675203
C         5.46282227072077   78.07941551075685   22.48811586866426
C         5.50703383541368   76.85366254121004   23.18437558283055
C         5.49909535102935   76.85168343546630   24.60548192842873
C         5.53538479219954   75.61277214084413   25.31076785651599
C         5.50445677635636   75.60909020169001   26.72166064046734
C         5.51466578358612   74.37714580998494   27.42892612085796
C         5.41487114695346   79.27508381321810   23.22304067175166
C         5.40720446718726   79.27325492202107   24.58249508652518
C         5.44661184026575   78.07460146133175   25.31211337475318
C         5.42837858341988   78.07327693442858   26.74996267912003
C         5.44991820587550   76.84319447790996   27.43690347438912
C         5.41377867970772   76.83386371580139   28.85817083161490
C         5.38411630408882   79.27296518815783   27.49634413565095
C         5.35574483370594   79.26672074603437   28.85356771783593
C         5.36689449972738   78.05263876027078   29.56714752594756
C         5.42149497769302   79.31444762384078   11.80462274325485
C         5.40631440834056   79.32010915790335   10.44500607781749
C         5.46649037674677   78.11473245020812   12.53025120819924
C         5.35757947925990   56.03280878286881    1.10494819103615
C         5.33633744957836   57.25958720470729    1.81966908950036
C         5.32450535052957   57.25420765481442    3.23907537038833
C         5.33522375500983   56.02176434509660    3.94414732372575
C         5.36275086445273   54.79504589015963    3.22958599574162
C         5.37254740383155   54.80069599806276    1.80980522092796
C         5.32747008779016   56.01643558621306    5.36393485422412
C         5.34819258029366   54.78410926821875    6.06897591490276
C         5.38440941691304   53.55742273333316    5.35441576617639
C         5.39007806607653   53.56279989575652    3.93466931362287
C         5.34415659418814   54.77901222821129    7.48878522639448
C         5.37655814050561   53.54702362794345    8.19369349500543
C         5.42144267338494   52.32088554716368    7.47901819059831
C         5.42519984980489   52.32566372435119    6.05935131701236
C         5.37465884106328   53.54231318741166    9.61341241243175
C         5.41205818191966   52.31081031576548   10.31813571837776
C         5.45493366326648   51.08473274433540    9.60337660812873
C         5.46533879576612   51.08961283191412    8.18384998719188
C         5.41209860992111   52.30597846989117   11.73774200121157
C         5.44178318805861   51.07415991206219   12.44251223777310
C         5.46124535005314   49.84767678292374   11.72776698067445
C         5.47832607742547   49.85284363137666   10.30826474739700
C         5.44527046177340   51.06906240826562   13.86235809389842
C         5.46648869091036   48.61576301334220   12.43283517040180
C         5.31122154446190   58.48111953668793    3.95369753490206
C         5.30637793554514   58.47597805007129    5.37353976679599
C         5.31082468896804   57.24354182555995    6.07859207147084
C         5.30936356411117   57.23846172883074    7.49841804020298
C         5.32091400292478   56.00598804724726    8.20348394912983
C         5.32390223117230   56.00106484323399    9.62334100558266
C         5.34548010431917   54.76884957288460   10.32832548478707
C         5.35316120993437   54.76407729487721   11.74795020696203
C         5.38306670927917   53.53229173523547   12.45265986713503
C         5.39878753641572   53.52746677455702   13.87212352489303
C         5.43258078416913   52.29577168352536   14.57699894551723
C         5.31054955646634   59.71333042143656    3.24887304387846
C         5.31129259349747   60.94053939216064    3.96347123645088
C         5.31346972352112   60.93553442104648    5.38294996867523
C         5.30756421008739   59.70310752185099    6.08808760234498
C         5.31254268394716   59.69810741688822    7.50787111427869
C         5.30963704533194   58.46570669758689    8.21302537954766
C         5.31995136163668   58.46073928500312    9.63287138440563
C         5.32240006117103   57.22828491920423   10.33795403416383
C         5.34139743793292   57.22333782188542   11.75755230917211
C         5.35081805272976   55.99102329570589   12.46252349110733
C         5.37607400173766   55.98602720341472   13.88179643911721
C         5.39240558499254   54.75407857987360   14.58657718363807
C         5.42189773301554   54.74911228094953   16.00542791646510
C         5.32957978336175   62.16263333760197    6.09722098252025
C         5.34153944630437   62.15757279879787    7.51698238624434
C         5.33104434493602   60.92532127273071    8.22229372520619
C         5.34970327915451   60.92025001811763    9.64199530777788
C         5.34228936066970   59.68790389578042   10.34722205109340
C         5.37109418931355   59.68281247905022   11.76667846602870
C         5.37013911178135   58.45041178350428   12.47152668044367
C         5.40729485530631   58.44521499579518   13.89054295884438
C         5.40136677964242   57.21290709381334   14.59570504968301
C         5.41644078364496   57.20785609953909   16.01479557253466
C         5.42054504810678   55.97575850500950   16.71958450765019
C         5.34234462906410   63.39461288550326    5.39206238636898
C         5.36967639150964   64.62164231483708    6.10608221458317
C         5.38554793691590   64.61654840013956    7.52542985547376
C         5.37200908272709   63.38447930850725    8.23105350045906
C         5.39744532811895   63.37929210412732    9.65071450029899
C         5.38684452632463   62.14714319331978   10.35611567903926
C         5.42341977456983   62.14187538077957   11.77544624979212
C         5.41510689164323   60.90956387975481   12.48048669582204
C         5.45827989719339   60.90414047176289   13.89916633369500
C         5.44759854261027   59.67196984370351   14.60412393842392
C         5.46602381362064   59.66676534858725   16.02332412062989
C         5.43906776659925   58.43486183811398   16.72839407881890
C         5.44229990213479   58.42985996626721   18.14758207594844
C         5.43315895623586   67.07506374018996    7.53368329604115
C         5.47017439400533   68.30162555431217    8.24741398357864
C         5.50255641979671   68.29615432367392    9.66652819039465
C         5.49620585190815   67.06445235907056   10.37260751230329
C         5.45090099162600   65.83801798356127    9.65894466209181
C         5.42122027542086   65.84334565672658    8.23932574895364
C         5.54165081628703   67.05888507608323   11.79202044988506
C         5.54038749441662   65.82691514349671   12.49733051312456
C         5.48428210038258   64.60049270021486   11.78379642727481
C         5.44153777154197   64.60594561240410   10.36465910869345
C         5.59857540415709   65.82127706017422   13.91573533979603
C         5.59014307563012   64.58898341298170   14.62073466688761
C         5.52955358147245   63.36271180833307   13.90748167626691
C         5.47833496682999   63.36830606276608   12.48889930401761
C         5.62340273370697   64.58343923942689   16.03954857944201
C         5.58471233115541   63.35192011719680   16.74487657565822
C         5.54012554482678   62.12530846328035   16.03152657528094
C         5.51451445480879   62.13057293057468   14.61243446198129
C         5.57767846939174   63.34719857192540   18.16425516522608
C         5.53110511099303   62.11577946705263   18.86954931469386
C         5.49786439901322   60.88880777931934   18.15595588805170
C         5.50284500332138   60.89361846666180   16.73681225329740
C         5.52432511519583   62.11086777079121   20.28912774121060
C         5.46516282844984   59.65692645193099   18.86124581736535
C         5.54518407652369   69.52274275907989   10.38030550156614
C         5.58780584023852   69.51713254840018   11.79940423705908
C         5.59286745758498   68.28511866447899   12.50554173940797
C         5.65322125674271   68.27948813245213   13.92368558062510
C         5.66184710796341   67.04739744100485   14.62865382015438
C         5.71489552955132   67.04133708665333   16.04739091187577
C         5.67633286094651   65.80969815070532   16.75299874558834
C         5.66577020625835   65.80515076686093   18.17261470370134
C         5.61209485072911   64.57400208832742   18.87789800311775
C         5.59411083257715   64.56938734816374   20.29733528973491
C         5.55410002955906   63.33781683563488   21.00297357234718
C         5.54817184454849   70.75358451092312    9.67427312163577
C         5.57819060293448   71.97921008609804   10.38811872251966
C         5.61452985465444   71.97358408059009   11.80615067901486
C         5.62675517878812   70.74298965640750   12.51255291750954
C         5.67201300868196   70.73771189379130   13.93239119198262
C         5.69724307891364   69.50645985772930   14.63725066387967
C         5.74748462640127   69.50110983173464   16.05573632111953
C         5.75624220521956   68.26817371757917   16.76153984236877
C         5.73722715872298   68.26346671017124   18.18159272375581
C         5.69211513265522   67.03197813035629   18.88665068447608
C         5.65848170223490   67.02769540058118   20.30613310314443
C         5.61738856154856   65.79635139767105   21.01147792170031
C         5.60088271569314   65.79172108342981   22.43131527478883
C         5.62412848323331   73.20145698111156   12.52101317740214
C         5.65269603143513   73.19590010710266   13.93995348182156
C         5.68437492348112   71.96327604572481   14.64653716306541
C         5.70651953680880   71.95770819729306   16.06471069367331
C         5.73699378377965   70.72725530424563   16.77020956358976
C         5.72691656384785   70.72205632487724   18.19094158096886
C         5.72304913697169   69.49075311185098   18.89599219249677
C         5.68792428862667   69.48632182701071   20.31512426966677
C         5.66307391483840   68.25453177425980   21.02064183034369
C         5.63882700150808   68.25018746160400   22.44000950640731
C         5.61549098634354   67.01851235399711   23.14558265988173
C         5.58060728423652   74.43086246740563   11.81691739052873
C         5.55552586996690   75.65451285839717   12.53298967391595
C         5.57594691688184   75.64861410032302   13.94638370031852
C         5.62952201088660   74.41995846942790   14.65302491664226
C         5.63925572493190   74.41397570920790   16.07658645670802
C         5.68128979786499   73.18468538944860   16.78041101867164
C         5.67860533521637   73.17969960907817   18.19973318769981
C         5.69840874661600   71.94725514954894   18.90589994139655
C         5.67808017315404   71.94293697055454   20.32417705834241
C         5.67418059313640   70.71231680861125   21.02963283276006
C         5.65377298196004   70.70797826405006   22.44989577988515
C         5.64058356939478   69.47707816946570   23.15468023078501
C         5.62850102338457   69.47242727149838   24.57420076127627
C         4.93294822070542   63.39676864905462   -8.78186553571057
C         4.94279737945102   62.22200426705857   -9.46710693661400
C         4.98173919160332   63.42648978195701   -7.37991051242838
C         5.03995851258309   62.20519303611162   -6.67517571341483
C         5.04999928197840   60.97764613117387   -7.39122082560987
C         5.00247019519401   60.98800564045401   -8.80211190527288
C         5.09060891463856   62.19998848163054   -5.24835885311491
C         5.14986893150731   60.96866546767317   -4.54752667687653
C         5.16024774055666   59.73864284117575   -5.26475346977105
C         5.11082620461267   59.74026233851467   -6.68268796429901
C         5.20042912982206   60.96421573008497   -3.13104084909451
C         5.26079280744483   59.73168885240222   -2.42686166718356
C         5.27336402359279   58.50629016275560   -3.14116563059497
C         5.22308538424002   58.51016110411666   -4.56131319301993
C         5.29714180362390   59.72794213359463   -1.00852458038496
C         5.33037365095080   58.49677603353948   -0.30449165517663
C         5.34700437438479   57.27042207332039   -1.01914451678849
C         5.32610181249356   57.27525589620995   -2.43778756550441
C         5.32940686839334   58.49173618652989    1.11518486454185
C         5.36675051909909   56.03814735324340   -0.31442185610019
C         4.92369472563662   65.90421212040835   -7.32063665785668
C         4.97725545530401   64.67032140295396   -6.65509601271303
C         5.03066481437267   64.65990686741029   -5.24475297334349
C         5.08556319183779   63.42180899721221   -4.53633694969131
C         5.13732906472985   63.42012790032641   -3.11914272300426
C         5.19162810525889   62.19067440160931   -2.41626897118730
C         5.23887122706658   62.18669215120379   -0.99615712099536
C         5.28438746512061   60.95526334588288   -0.29334516211952
C         5.30554047717774   60.95053622320792    1.12517517377496
C         5.31580730763970   59.71815000670719    1.82967734104727
C         4.92653955276424   67.07961515594219   -6.63622040418550
C         4.98255363826380   67.10959759532189   -5.23474427936613
C         5.03322014637378   65.88797364156872   -4.52968347422240
C         5.08998679143215   65.88273572683522   -3.10334064324395
C         5.13914764071207   64.65079994547401   -2.40253976986794
C         5.19421796817545   64.64601919566655   -0.98642336932130
C         5.23972076283894   63.41262850886100   -0.28231266602426
C         5.28523885233677   63.40888907615239    1.13545599221923
C         5.30569033691407   62.17731147836330    1.83952397117162
C         5.31618140695876   62.17262129054684    3.25900285062853
C         4.94863537559623   69.58807628728654   -5.17694970912287
C         4.99335059470887   68.35391269830428   -4.51085593707724
C         5.05378931911202   68.34361259570663   -3.10097006081227
C         5.10033446722715   67.10505916175033   -2.39224528658943
C         5.16119769141269   67.10302654381354   -0.97553784408257
C         5.20685061618639   65.87299134382734   -0.27257881434703
C         5.26814462484437   65.86853605749558    1.14670939944885
C         5.30035822565043   64.63665736074839    1.84980199361683
C         5.33586522308134   64.63169422728551    3.26790605867825
C         5.33175939363784   63.39937097874207    3.97287706449251
C         4.96584589712997   70.76385899326863   -4.49359554710688
C         5.02857663269888   70.79437283026883   -3.09233017516969
C         5.07126372583147   69.57223160192592   -2.38695238394050
C         5.13557333479665   69.56650322552606   -0.96127485715785
C         5.17954680335705   68.33389068409573   -0.26003388998669
C         5.24639938045127   68.32808028211143    1.15526666550918
C         5.29052997903376   67.09453987603214    1.85953715515719
C         5.34669482604791   67.08999417407898    3.27711469685790
C         5.36115484072236   65.85847834158767    3.98147799038525
C         5.38372089985591   65.85350829448608    5.40088839908647
C         5.04184725017936   74.45082405730318   -2.35495602856131
C         5.01575219899415   73.27462424500949   -3.03654699782500
C         5.10674058447945   74.48264789654148   -0.95289846109125
C         5.14512107508105   73.25807887036899   -0.24789497627634
C         5.11799902822096   72.02844493265202   -0.96073012559204
C         5.05283171295743   72.03908844327582   -2.36991810438124
C         5.21345671430083   73.24848626478729    1.17694239390937
C         5.25408095314907   72.01480849450995    1.87974429123568
C         5.22596885872834   70.78507678383490    1.16505756707369
C         5.15856686234477   70.78904096228793   -0.25164736485174
C         5.32626969957312   72.00786400882548    3.29439255809346
C         5.36578109187451   70.77494412858043    3.99959986873072
C         5.33647541082763   69.54951884685816    3.28741905436316
C         5.26893772477136   69.55495471605747    1.86846103317119
C         5.43025827277688   70.76981587951062    5.41754567376387
C         5.44416022466412   69.53868925533205    6.12243799600217
C         5.41289191867818   68.31202712186352    5.40895924130372
C         5.37050530208148   68.31743735955995    3.99104295213744
C         5.47824521159805   69.53338385613064    7.54143758363738
C         5.41142896956589   67.08006077910902    6.11435817493993
C         5.09715869729180   76.97438083580818   -0.89680812005349
C         5.13439196188402   75.72719658134021   -0.23249272341889
C         5.19989663750094   75.70620316195958    1.17515261128766
C         5.24165224883739   74.46868307487092    1.88548370206998
C         5.31272509493908   74.46475904132329    3.30456180355053
C         5.35785392017877   73.23501461372175    4.00769064453132
C         5.42834672974025   73.22937747934446    5.42579233221090
C         5.46215913602280   71.99631440296689    6.13109478162652
C         5.50821465800384   71.99033867123923    7.54805594430101
C         5.51467830422654   70.75918669261483    8.25432346664348
C         5.12070252720303   78.14670884308923   -0.21268934115902
C         5.18270200297785   78.15698647047972    1.19416995005682
C         5.22365542739065   76.93267560933512    1.89394382697938
C         5.28588638894616   76.93160825062051    3.31433050263150
C         5.33411091365173   75.69188196013400    4.02019248117074
C         5.39453778152069   75.68536492807810    5.43010918377735
C         5.44264170773425   74.45421822395248    6.13678109176143
C         5.48476944323250   74.44803174674536    7.55860606445150
C         5.52226897987514   73.21806155934364    8.26236109934791
C         5.55539049305758   73.21199736321849    9.68129694266343
C         5.20380784415369   79.36611737371226    1.91593372840954
C         5.25872624552868   79.36258112247181    3.27225397932122
C         5.29831597323480   78.15727958752960    4.00968377406546
C         5.34486512171810   78.14841584258355    5.44694905062669
C         5.39091230237504   76.91979791381102    6.14428883850467
C         5.42503325908824   76.91173810687820    7.56508438480437
C         5.47145368533784   75.67242290863089    8.27353336208190
C         5.50013515093994   75.66545223696160    9.68676790770203
C         5.54780534495831   74.43652791165063   10.39367601066995
C         5.33975583165095   79.34246056186289    6.18531454049202
C         5.37063386759965   79.33458966562098    7.54437660644519
C         5.41007617228598   78.13319073259328    8.27036027526200
C         5.43213676366321   78.12601761936496    9.70901035066632
C         5.47799551081334   76.89857049111299   10.40449707533912
C         5.49983997047090   76.89269080409730   11.82505092780795
C         5.34456477473135   27.73074172651770   18.78008672881364
C         5.35139663996759   27.72591450397420   20.13999821880406
C         5.43104455000190   30.14705922392726   20.17841043291992
C         5.47617483371703   31.38042191274021   20.89529198250377
C         5.48011155695824   31.37431322579735   22.30900356770026
C         5.44007260464762   30.13539300747188   23.01888433782109
C         5.39855246178602   28.91387017199699   22.31447685239648
C         5.39371527237034   28.92007202672888   20.87534569572290
C         5.44191768671603   30.12834434287769   24.44038847395912
C         5.40258284011054   28.90038303232380   25.13943537970747
C         5.36371641636476   27.70642198173672   24.40182071749142
C         5.36184294887462   27.71340152715031   23.04221935985755
C         5.40081381698767   28.89240862776226   26.57769214226757
C         5.36107505920344   27.68807338229443   27.31675677121346
C         5.35481443758294   27.68538007612451   28.67435170500283
C         5.52488861989531   32.59891355608936   23.02310463821902
C         5.52634052503632   32.59350738419171   24.44573184755031
C         5.48332616115729   31.36289252853418   25.15382332500262
C         5.48138378621313   31.35704470472318   26.56516121598987
C         5.43773636183392   30.11792186905990   27.27266145372946
C         5.43051810852794   30.11773679866322   28.69449139148621
C         5.38769279539673   28.89438575971512   29.39586221639843
C         5.37794089796449   28.90555292611702   30.80413370095537
C         5.56892686918128   33.82821911096460   22.31845752218897
C         5.61295968953394   35.05551276832719   23.03261211020329
C         5.61606569421621   35.05021605235216   24.45032192409959
C         5.57216917151589   33.81798594525107   25.15650009106678
C         5.57254307767766   33.81279832353910   26.57634273753464
C         5.52322747546959   32.58391704569319   27.28075649282415
C         5.51415043704554   32.58074589584619   28.70152138482114
C         5.46412646878166   31.34417901278110   29.41307602283123
C         5.44806240735729   31.32407103502752   30.82212135640582
C         5.40660679726764   30.07786451966313   31.48803538024112
C         5.65911943302940   36.27623343209339   25.16429697185368
C         5.66331374038071   36.27150547857414   26.58364144779377
C         5.61970435067609   35.03934893900337   27.28995745717589
C         5.60791233222683   35.03307018048253   28.70623053872810
C         5.55173901843680   33.80058728642245   29.40999480850199
C         5.52364879727620   33.79208467470848   30.83590262190093
C         5.47141681004025   32.56873451778083   31.54213447265223
C         5.43991772057973   32.60156752235186   32.94528568449530
C         5.67982004747530   37.50706941559532   24.45923363918534
C         5.69905733782755   38.73379355009322   25.17311125235457
C         5.71240968692022   38.72874494920544   26.59150244345732
C         5.69264246104553   37.49688368822254   27.29601907301227
C         5.67833848268215   37.49213303910138   28.71636404168285
C         5.63321771981631   36.26283490943010   29.42079327384019
C         5.59631684215446   36.25999418391570   30.83830860360088
C         5.54230593593503   35.02180007699899   31.54830698501881
C         5.50490947275596   35.01215222364703   32.95840283141911
C         5.45545281903331   33.77795682586325   33.62656467927607
C         5.14339089107941   27.78449702623705    1.72340635228064
C         5.16797380629733   27.77743906071675    3.08073220963497
C         5.22099154332955   28.97634763439182    3.82775973714268
C         5.24278415354075   28.97402613109601    5.26587116135601
C         5.21170368590215   27.77485312105561    5.99540229335376
C         5.22972886736815   27.77209245754922    7.35489161574119
C         5.25155022630354   30.20676801473929    3.14118428802350
C         5.30826699291733   31.44064510319251    3.85684931058231
C         5.32938464634564   31.43645372186947    5.26796421867698
C         5.29512106421279   30.19687679657824    5.97300440029515
C         5.31396622883195   30.19375580609371    7.39437846546337
C         5.28039830954129   28.96726186657305    8.09053143508178
C         5.29774685967700   28.96335480856350    9.52957938600490
C         5.26487460538510   27.76415159131413   10.25707996340355
C         5.28013473848720   27.75969409012644   11.61687734501230
C         5.38519432959529   32.66183245062162    5.98412578688663
C         5.40436353771059   32.65705300904432    7.40659593324950
C         5.36759531018558   31.42747120112454    8.11241983718336
C         5.38514041085754   31.42354894897299    9.52598184867112
C         5.34873290859849   30.18534561050582   10.23448941353165
C         5.36439311065337   30.18071189830480   11.65534180585459
C         5.32961417432650   28.95383474616128   12.35171165206270
C         5.34466463819754   28.94821998500209   13.79091338652412
C         5.31290525930034   27.74834420425664   14.51723162852132
C         5.32473303845150   27.74226843267951   15.87719184576730
C         5.42338632787629   33.89118871301358    5.28174152241503
C         5.47844831580510   35.11823749832202    5.99596308543655
C         5.49668299981132   35.11330970843630    7.41351825265659
C         5.46133305484117   33.88109274885005    8.11936626156911
C         5.48081491107328   33.87615900364811    9.53849725413414
C         5.44072808795656   32.64691761206671   10.24208336921034
C         5.45521193097626   32.64203078568791   11.66571883620090
C         5.41563716403686   31.41372065154972   12.37295448259024
C         5.42852927433266   31.40830662105372   13.78697183843856
C         5.39229845658855   30.16967521977509   14.49600535463252
C         5.40492661495762   30.16330210565937   15.91696646059721
C         5.36999056642148   28.93552063341621   16.61314691429282
C         5.37977565403695   28.92980798503777   18.05272998264610
C         5.54946439612705   37.56995665415610    7.42328447591051
C         5.56168283168053   38.79668667537644    8.13752570479997
C         5.56423513219738   38.79135378334406    9.55677233289321
C         5.56782993398596   37.55937446648133   10.26231312838502
C         5.55308936067055   36.33360180128063    9.54814721539100
C         5.53836300239488   36.33885664302120    8.12800989294035
C         5.57220190022779   37.55405359943686   11.68185022158067
C         5.56906686723640   36.32296244928154   12.38701066702068
C         5.54299631855149   35.09783074687453   11.67213630886665
C         5.53213421870059   35.10292514491898   10.25380742250253
C         5.57325992505624   36.31746906787686   13.80758869588219
C         5.55774292361309   35.08683987981045   14.51377142287708
C         5.51616397720161   33.86023117223210   13.79826892142954
C         5.50735356405296   33.86567208375227   12.37878893166901
C         5.56890147033253   35.08091887683661   15.93243453585838
C         5.53899352747330   33.84868122974992   16.63969117221494
C         5.49036510943867   32.62504474195705   15.92689777303250
C         5.47815800088075   32.63115633571709   14.50286885319288
C         5.55001763213414   33.84330624415966   18.05894675428384
C         5.51089678327372   32.61425149288232   18.76368885874129
C         5.46333644823455   31.39046693205000   18.04828915493440
C         5.45349140609488   31.39608175054098   16.63447878739463
C         5.51775840823088   32.60917058537032   20.18737281392981
C         5.42442995371829   30.15213324860653   18.75740466848672
C         5.56005371219748   40.01786586890076   10.27122070344583
C         5.55522752140800   40.01232384920460   11.69120021886289
C         5.56476131058021   38.78056267212700   12.39667365748127
C         5.56587654416214   38.77499189136430   13.81615233134163
C         5.57759893176177   37.54297389286058   14.52195430809994
C         5.58704112402664   37.53735594952489   15.94143167832821
C         5.59374945289035   36.30628566973602   16.64693600640922
C         5.60780069226502   36.30129672113050   18.06743326024926
C         5.59321929502200   35.07071487198006   18.77371250220474
C         5.60466203502620   35.06557226299844   20.19202887648921
C         5.56658566286337   33.83348097276514   20.89913825367855
C         5.56260902096717   41.25005032418094    9.56593077170590
C         5.55209028063230   42.47705085067669   10.28024992658661
C         5.53620434746727   42.47139812410633   11.70000907698021
C         5.54215228643422   41.23902527152448   12.40556030173337
C         5.53916203004268   41.23340749786364   13.82540670621150
C         5.55518894756683   40.00129589317896   14.53077276742203
C         5.56233321859711   39.99582953611169   15.95074720465291
C         5.58224273547347   38.76417506526009   16.65628826911838
C         5.59854334865158   38.75911181562115   18.07565501212051
C         5.61891993136861   37.52733312175544   18.78134577907113
C         5.63762699606461   37.52219003076836   20.20072032075659
C         5.63629495742909   36.29120160726490   20.90613904620329
C         5.64466491187318   36.28610876473008   22.32636258802407
C         5.51841312728667   43.69817988467762   12.41445885122950
C         5.50959330366706   43.69248006816621   13.83444746568965
C         5.52426715606902   42.46024174297708   14.53997410273850
C         5.52930041177730   42.45481015191879   15.95975562656386
C         5.55156036587828   41.22268113246805   16.66520572865973
C         5.56763827095730   41.21754421092023   18.08495950689338
C         5.59358901168389   39.98569404752401   18.79017029883681
C         5.61665329472502   39.98066519541234   20.20989010150243
C         5.64020217758113   38.74903785657922   20.91523074835639
C         5.65965811971223   38.74391002583140   22.33433790203568
C         5.66643338444767   37.51209392304287   23.03982148622087
C         5.51405591049721   44.93043384760485   11.70890111668815
C         5.49178971279677   46.15708983611930   12.42349521735740
C         5.48058520884318   46.15146949200102   13.84344496122896
C         5.49305413697462   44.91922875395644   14.54901646895306
C         5.49649372084255   44.91382873861668   15.96892562326768
C         5.51797009780530   43.68175571765444   16.67434344880689
C         5.53501106222725   43.67663298228425   18.09423576303535
C         5.56267814320666   42.44463002574745   18.79949479872155
C         5.59008007722620   42.43960898101044   20.21903834368454
C         5.61767282952220   41.20751082474641   20.92414865663482
C         5.64844767957419   41.20256314572360   22.34359148086953
C         5.66716981767316   39.97065568835644   23.04861540505645
C         5.69308476510344   39.96587834935323   24.46794764523308
C         5.16213137244923   30.19708607486339   -1.07347616905691
C         5.14053000209985   29.01990653502815   -0.39768448827320
C         5.16965827702991   28.99859650347351    1.01020306492136
C         5.19891715580946   33.91235186923189   -3.18608447337579
C         5.18858181512558   32.73106853210406   -2.51313822062745
C         5.23174936566444   32.68817997412982   -1.11058442769932
C         5.21576464870940   31.43835682341985   -0.39928160115077
C         5.25129671730248   31.44825670347310    1.00950633213807
C         5.22514305155560   30.21675892201325    1.71963933895862
C         5.22715143434156   37.61307882192278   -5.29863534936583
C         5.21663551430415   36.43250971938433   -4.62401957890965
C         5.26365154771322   36.39162095178823   -3.22253749758492
C         5.25351814763564   35.14177681247424   -2.50951885702702
C         5.29980424923306   35.14146033446723   -1.09971522133670
C         5.28919485694475   33.90652377277675   -0.39614686112882
C         5.33488486033690   33.90484700519058    1.02924003667176
C         5.31255886624360   32.67947825000537    1.72916549067568
C         5.34268423560722   32.67244559140578    3.14969665932614
C         5.24779751356333   40.12913259256294   -6.73849378866597
C         5.29673344572479   40.08991015610986   -5.33715688826445
C         5.28660390857078   38.84104909191957   -4.62260715395164
C         5.33621071727687   38.84109932162435   -3.21250315613837
C         5.32337204620803   37.60756261376704   -2.50775588918743
C         5.37147742170916   37.60251269211595   -1.08173823668034
C         5.35819010143703   36.37474636118343   -0.38126674155312
C         5.40571135818174   36.36761952375807    1.03580920755064
C         5.39422517776670   35.13257701876607    1.74127394119895
C         5.43241171188095   35.12839532561556    3.15712553652368
C         5.40216933948165   33.89627284829066    3.86221764757334
C         5.25317003811795   41.30895480102770   -7.41441352039919
C         5.30721246883349   42.53726261421779   -6.73925925485023
C         5.35985161539545   42.53815689390236   -5.32899401081705
C         5.35615653796019   41.30561307185722   -4.62290323375823
C         5.41224038000888   41.30065918966262   -3.19680675415002
C         5.40201120796444   40.07352072221936   -2.49479234353883
C         5.45678082703871   40.06490380919056   -1.07825047704259
C         5.43650524399338   38.82911994246195   -0.37166651821092
C         5.48169147258931   38.82405984413735    1.04414866453242
C         5.46397530258397   37.59185964249075    1.74827854982348
C         5.50267065190919   37.58615625313625    3.16801626313383
C         5.48486746021174   36.35545528444190    3.87158254243864
C         5.50720212884225   36.34966008729479    5.29056897459682
C         5.40504306867587   44.99715968998370   -5.31502970903486
C         5.44896780391925   46.22356036123508   -4.60552635868908
C         5.51131923053574   46.21786139689743   -3.18941432843217
C         5.53049736021861   44.98629655592850   -2.48351836241456
C         5.47759001395332   43.76213708921829   -3.19505164288230
C         5.41510337315579   43.77069854306669   -4.61164028865670
C         5.58045483717878   44.97997072080624   -1.06336165813339
C         5.58841213535869   43.74895385965160   -0.35853294442345
C         5.53804009671965   42.52101813113058   -1.07178559875079
C         5.47814200147549   42.52675212444852   -2.48744741627303
C         5.62529359615575   43.74244492463247    1.05958736453919
C         5.61574722746651   42.50952228761533    1.76516135387543
C         5.56865036261588   41.28294362718391    1.05315702383791
C         5.52790670953920   41.28895058419616   -0.36685675858057
C         5.63260977384647   42.50397923662886    3.18354376119816
C         5.60254126158649   41.27202955800821    3.88841626571737
C         5.56725417166694   40.04562035286162    3.17557964924849
C         5.54371824461765   40.05180040382855    1.75729771727501
C         5.60039116958072   41.26642035208414    5.30781763133887
C         5.57572597762076   40.03435187613935    6.01261343043313
C         5.55603302594285   38.80734638492751    5.29891965177988
C         5.54524707205811   38.81277324184168    3.88072251825833
C         5.57140157447070   40.02874788597840    7.43210353971005
C         5.54022279596497   37.57535083290942    6.00397175531142
C         5.53409434539819   47.44577039624800   -2.47573479424234
C         5.56712469147477   47.43890632014360   -1.05695376473130
C         5.59606186803498   46.20640887166831   -0.35084922817326
C         5.62354607752239   46.20054634805546    1.06770722868022
C         5.65144025159189   44.96872060622445    1.77255809187302
C         5.68389640589831   44.96322348886432    3.19186593548838
C         5.66897856955922   43.73085520069136    3.89720276591788
C         5.65649683779535   43.72565388468047    5.31660479877852
C         5.61958832279065   42.49347608449656    6.02156924304637
C         5.59738253214498   42.48805743801000    7.44092554716881
C         5.57669714161062   41.25565393189397    8.14616250651004
C         5.50177796393394   48.67608983991820   -3.18129270486475
C         5.50087267099026   49.90217534795536   -2.46784264912652
C         5.51276451233508   49.89591261740875   -1.04875528931037
C         5.54999822087853   48.66457855427843   -0.34329889022206
C         5.56044012135416   48.65830765961687    1.07660772482639
C         5.60678223473086   47.42729335950410    1.78191057584583
C         5.62945026171620   47.42217275135094    3.20116608679203
C         5.68179095697194   46.19063825012317    3.90611675513011
C         5.67626514097424   46.18535132926339    5.32619977008776
C         5.66159633703598   44.95244888176641    6.03112662068650
C         5.61544783634788   44.94725137221408    7.45024402976888
C         5.59169526193806   43.71509521336520    8.15521816798183
C         5.56002049197617   43.70941083733698    9.57477583135034
C         5.47832381685348   51.12218320927004   -0.33407396867723
C         5.47751237478952   51.11598989262978    1.08561619547411
C         5.52289033971465   49.88415891402884    1.79079144544132
C         5.52761716275477   49.87873103387662    3.21054586313510
C         5.58219490728111   48.64780254749667    3.91570309499600
C         5.58291932950085   48.64287952397049    5.33541534833396
C         5.62560571145780   47.41170595025698    6.04059135272992
C         5.58940716544122   47.40605049999599    7.45975268105399
C         5.58585088306506   46.17382756758283    8.16456382564995
C         5.54479039947750   46.16830282704826    9.58378296972134
C         5.53878975073915   44.93612261066882   10.28914450307197
C         5.44592180722794   52.35374229706917   -1.03893671459147
C         5.41230838755870   53.57999217378109   -0.32430340701310
C         5.40473729835731   53.57418172674500    1.09515921947127
C         5.43608359117048   52.34206020456426    1.80024202088603
C         5.43224867748868   52.33636201164835    3.22012618608329
C         5.47824824940497   51.10475598437596    3.92510677612438
C         5.47693188985069   51.09972638444413    5.34477332030087
C         5.52711719059101   49.86855483806006    6.04976335807110
C         5.51672946802993   49.86366078985817    7.46929964580261
C         5.54334893757872   48.63201659905314    8.17418167979725
C         5.51348449885957   48.62665758135658    9.59357294980265
C         5.51470493126940   47.39466496641246   10.29846382156619
C         5.48772213830683   47.38924759584679   11.71805455918345
C         5.25056403936223   45.00237341795381   -9.53422528599518
C         5.26019449645175   43.82327321350753   -8.85702646619064
C         5.30604825887877   43.78530693138855   -7.45528526941029
C         5.07540963175958   52.40001275392150  -13.78532465541746
C         5.12106988742831   51.22143493718512  -13.11349342579945
C         5.16759874843137   51.17421877726304  -11.70178902142803
C         5.20772066796558   49.92748538736067  -10.98646202455976
C         5.19095251287506   48.69538662607745  -11.66014071269734
C         5.26014196604073   49.92752244095684   -9.57351437598767
C         5.29199239136131   48.69600313192014   -8.86492512225153
C         5.26642606591246   47.47949254853271   -9.57801353353145
C         5.21907340385206   47.51756243315217  -10.98116538165477
C         5.34524961238769   48.69177228371585   -7.43704655934254
C         5.36896539511361   47.46642279118947   -6.73210335305822
C         5.33512278248655   46.23365704820586   -7.44939997586389
C         5.28528629272249   46.23218392883246   -8.86033820235313
C         5.42435010549582   47.45832478486686   -5.31417276451472
C         5.34862728677228   45.00166673152133   -6.74166922672415
C         5.02098677297057   54.85365588621563  -13.77471682204554
C         5.07236776897575   53.62448512294821  -13.08962190611143
C         5.11981380496796   53.61967598979728  -11.67971721896870
C         5.17114197072378   52.38404063134658  -10.97832397845713
C         5.22500812069860   52.38177265996229   -9.55186800085149
C         5.27572362315455   51.15796839001306   -8.85111720027265
C         5.33480318626572   51.15118484755497   -7.43157483705049
C         5.37096318285046   49.91757299688982   -6.72487364062049
C         5.42300109196037   49.91293168885932   -5.30781142151192
C         5.45264719405984   48.68221941800903   -4.60176494757912
C         5.01426705165462   56.02748411058335  -13.09281069147040
C         5.05787814033861   56.06498131018326  -11.68043087704545
C         5.11363040007246   54.85048564258463  -10.96763499054626
C         5.16280565791418   54.84336253521227   -9.54099750041787
C         5.22365368688524   53.61036691561895   -8.83752804776923
C         5.27971938449361   53.60587919665359   -7.42118213727295
C         5.34221443471541   52.37459890539260   -6.71671258057270
C         5.39030913544487   52.37004217418402   -5.29644429224772
C         5.43398236902449   51.14042209304808   -4.59239542659470
C         5.46630198454486   51.13438765115886   -3.17326722435543
C         4.98816852611177   58.54160025431122  -11.61784271067828
C         5.04585422394632   57.30609532904473  -10.95361316815160
C         5.09070096835869   57.29724589928421   -9.54083540359573
C         5.15150967077971   56.06228511216705   -8.82943771255543
C         5.20003637663237   56.05987917056083   -7.40985103846567
C         5.26573706689985   54.83241758292776   -6.70584882951626
C         5.31514597974961   54.82749620667137   -5.28569630300273
C         5.37770855950633   53.59647408160998   -4.58181618885137
C         5.40803734509311   53.59131531620516   -3.16343725466910
C         5.44590182443618   52.35975752528269   -2.45870807538793
C         4.97430045482337   59.71518179133110  -10.93140292939255
C         5.01680145792581   59.74512960458217   -9.52799179155045
C         5.07662605326436   58.52444738483475   -8.82330592553913
C         5.12341230350209   58.51939586329237   -7.39560270290225
C         5.18557574782646   57.28878752337102   -6.69309979567174
C         5.23483090688555   57.28398498341391   -5.27625342121993
C         5.29822227382466   56.05210598778616   -4.57141151521138
C         5.34049210853234   56.04821225422699   -3.15285354366895
C         5.38485133164790   54.81752377843219   -2.44860059201041
C         5.38926807651425   54.81205760410331   -1.02896343419471
H         5.64841689462056   52.19602466879702   45.43755508204386
H         5.66366317242274   50.10063110468344   44.23812779253176
H         5.63160346530103   48.47224530309598   43.27761089528469
H         5.60952780506406   46.41213705886704   42.07363994790298
H         5.55153635938731   44.79320342438594   41.12621064516534
H         5.52451489895510   42.73324153737606   39.92443209108023
H         5.48700991728754   41.11456408951324   38.97998596518139
H         5.46396513106731   39.05362089879154   37.78013332490658
H         5.45521618433312   37.43323711474105   36.83842129102786
H         5.42928999680463   33.74838205313247   34.69980757000196
H         5.43615443986603   35.37108716690847   35.64040217873364
H         5.39961706435016   31.68433846884098   33.50289883426244
H         5.39881918652575   30.04494924552175   32.56143904177392
H         5.34647468687205   27.96788339957739   31.33169448604394
H         5.32366769001240   26.75639377540354   29.21692582657851
H         5.33489855177878   26.74560130722869   26.80251783671878
H         5.33418724308061   26.76138649216126   24.91158479168737
H         5.33108776980164   26.77250858676197   22.52534028421070
H         5.32326520466243   26.78081996709447   20.64947474365715
H         5.31070370610335   26.78926207922245   18.26428821489903
H         5.29874983264628   26.79671627941856   16.38594650142981
H         5.27859250433219   26.80721645347833   14.00089541491839
H         5.25300824722420   26.81468610476783   12.12660719244604
H         5.22658692368204   26.82264126991775    9.74162845274735
H         5.20417769684332   26.82754772202648    7.86540509124682
H         5.17238388902411   26.83356812323197    5.47938462578014
H         5.14609279558365   26.83134672952704    3.58850373064518
H         5.10257666214538   26.85950463691935    1.17467178637028
H         5.09959104299886   28.08611984382223   -0.93146916435787
H         5.32284338626932   80.19227919173956   29.40189196600895
H         5.29777951996538   78.96632400748591   31.50830485080218
H         5.30900397200273   76.88049952997702   32.72434443510228
H         5.30403324059345   75.23469427329968   33.65563261088972
H         5.30056088759914   71.53175898180521   35.76935425320508
H         5.30495574059534   73.16229934845967   34.83877846672678
H         5.31145577957185   69.46113439857790   36.95346908217702
H         5.33554365169170   67.83301491183794   37.88564692219658
H         5.36835146148795   65.76344346110027   39.07103649616832
H         5.41958653118318   64.13744215954704   40.00429124480718
H         5.47166398656097   62.06943657414294   41.19161230675444
H         5.54214432701676   60.44421431305587   42.12790609621890
H         5.58888682919949   58.37673232110861   43.31859699626223
H         5.62444071411961   56.73766021019009   44.26494665751505
H         5.63457855394899   54.63264151879611   45.44752025002767
H         5.37487386532131   80.21908136297304   26.98824550969070
H         5.36757059700298   80.21467894690741   25.09823927535251
H         5.38376479205102   80.21925162441534   22.71216490167239
H         5.37801440550687   80.22228577863856   20.83743503516073
H         5.38583174271189   80.22905703980192   18.45264706292244
H         5.38992396547145   80.23579174386855   16.58143180850118
H         5.38369135761889   80.24649413089591   14.19673251834759
H         5.40058450696227   80.25581819128550   12.32125799247230
H         5.37140102207412   80.26552378162663    9.93656185215395
H         5.36492154992392   80.27549169744853    8.06209370139148
H         5.30746831773356   80.28804521453935    5.67675300254486
H         5.27355928636420   80.30516507550735    3.78672465440128
H         5.17440729207317   80.29584283797689    1.37454797615857
H         4.98615796126983   54.84845611456726  -14.85041155162770
H         5.09096315296932   79.08511723107432   -0.73902843989859
H         5.04012138108761   52.41258443448393  -14.86092021808852
H         4.97397130098649   56.94396329565480  -13.65117848748694
H         4.95381875902833   58.57273791589424  -12.69098411397128
H         4.92979283974396   60.63302146011658  -11.48728873114138
H         4.90415839776930   62.25386301886328  -10.54001844801929
H         4.88727187265193   64.31429882555565   -9.33838716638161
H         4.88056994230963   65.93585246905340   -8.39337917929443
H         4.88528017401216   67.99715773356675   -7.19306801483700
H         4.90154012540448   69.61940202122653   -6.24953561249919
H         4.93060793388854   71.68144310168391   -5.05081113924194
H         4.96714894065729   73.30524740176401   -4.10898239559957
H         5.01182344281961   75.36898733599490   -2.91167597661533
H         5.04997854846943   77.00798126572754   -1.96917512215329
H         5.12164239055538   50.30863478338667  -13.67935724032666
H         5.15220257247171   48.66998753693024  -12.73321633136008
H         5.20296193525623   46.60247306947221  -11.54299166193358
H         5.21391734665334   44.97723040374608  -10.60732128011830
H         5.23193931783671   42.90901112230481   -9.41991548397294
H         5.21282113210730   41.28515616508810   -8.48741276031095
H         5.20436273597601   39.21584097390586   -7.30202506467948
H         5.18951013665986   37.59021121015154   -6.37177518420381
H         5.17060235327141   35.51973983167508   -5.18827408369231
H         5.16531509496205   33.89042648108975   -4.25930003925544
H         5.14515303892698   31.81781786823014   -3.07701594858026
H         5.13879466059914   30.17192639060368   -2.14686695110276
1435
 energy: -390.359368817732 gnorm: 0.015259985673 xtb: 6.4.0 (91718e8)
C         0.69447422052342   54.54106543166782   15.40953681432248
C         1.25617229368471   53.72209938094333   14.22686670745723
C         1.90271161517476   52.07210736972898   12.03435875027154
C         1.98174115489150   52.55016139526843   14.39896473530290
C         0.89828442140700   54.06789224432091   12.93036973107516
C         1.22009044062001   53.26765493783938   11.85519964148278
C         2.29080397140203   51.73590793582342   13.32635969763381
H         2.27697407135604   52.25391798885674   15.39000398581133
H         0.30014628466071   54.95005216490012   12.77403260806545
H         0.90614292923837   53.54195081588197   10.86251251297571
H         2.82607937054934   50.81496763800304   13.48231660546336
C         0.91484809491331   53.79056889877393   16.73840615357619
C         1.37539574483197   52.41888667300238   19.15914401874080
C         2.14847727590641   53.83811805421718   17.36887964250699
C        -0.08294992805983   53.03833905599445   17.34313414131480
C         0.14021558482513   52.36238253686305   18.52619236065153
C         2.36797101455138   53.17751113752507   18.55931739703690
H         2.94438649701782   54.40262006917156   16.91562154719571
H        -1.05450803143052   52.98689813354842   16.88604611971126
H        -0.64719422656827   51.78256551440922   18.97668082765650
C         1.35755516333337   55.93364059560901   15.50843572680563
C         2.01945697512059   58.67141205585908   15.60621795787850
C         1.22033073621430   56.67071115813432   16.67992850017487
C         1.91351086424015   56.57968604753301   14.41065567784828
C         2.22961001076583   57.92299619950022   14.45406766303415
C         1.54375335880816   58.01076407144330   16.73145011370125
H         0.79023547958651   56.19571996207235   17.54528710155246
H         2.08480995382829   56.03175669292278   13.50182846901863
H         2.62495163728906   58.41522365712849   13.58140539517953
H         1.38391575377979   58.57466701273732   17.63507706981261
C         1.62856984370661   51.72832580720953   20.36835338564845
C         1.82352772964735   51.12235632516089   21.41196815787857
C         1.96562521866119   50.40268521381387   22.62129549786865
C         2.08576582128306   48.95276092063714   25.03404966175534
C         2.05698471166504   51.05642009728966   23.84708856121732
C         1.97262008423028   49.01127207020072   22.62247201658190
C         2.03191785200875   48.30184251944723   23.80156565028798
C         2.11766106146514   50.34769324163003   25.02784594266860
H         2.06689329637122   52.13295798765259   23.86045515784351
H         1.91217538345688   48.49260865958406   21.68097163432637
H         2.00744758681134   47.22611677520713   23.77875177531321
H         2.19636090679134   50.87278105266876   25.96448389227229
C         2.09767070227197   48.18605742103468   26.30204115712344
C         2.18369305715952   46.74177111387647   28.72224987017332
C         1.46813315961974   48.66290714380688   27.45282744026919
C         2.74287891219742   46.95380546655763   26.38822033615397
C         2.79244296714201   46.25575742712866   27.57162500493982
C         1.50230432716649   47.95182444820042   28.63108332442814
H         0.92850769698032   49.59255097374469   27.40430810658243
H         3.25078602223164   46.57071039643274   25.52114193148121
H         3.36944130254436   45.35217218294356   27.63624017554720
H         0.97140418750550   48.31398233841991   29.49298049326175
H         3.31991631435661   53.24306320112496   19.05072662447600
C         2.21006475519766   60.07281088104884   15.62579414104015
C         2.26271361569055   61.29373789484371   15.64332640596636
C         2.24131374763392   62.70700522363869   15.67351339540734
C         2.12903908715069   65.51982733897334   15.74419359049361
C         2.21822867623355   63.39317591193011   16.88352390876313
C         2.22316997788646   63.45304719128909   14.49848827650153
C         2.17050610580065   64.82970883701778   14.53251189285295
C         2.16436722160231   64.76881985719773   16.91891564527863
H         2.24048270744870   62.82812203407763   17.79950521393209
H         2.25365618297847   62.93492320034900   13.55505484923161
H         2.18006125449334   65.38900879955118   13.61266921211377
H         2.13360326138391   65.27771540073121   17.86673213125507
C         2.07297851247730   66.99954679141247   15.78323335833321
C         2.08957497944891   69.81677041684148   15.80145140190940
C         2.73123915212082   67.71367180451793   16.78292795070685
C         1.38986804225325   67.73317637583366   14.81224352081188
C         1.39115861385976   69.10935638151405   14.82761680101984
C         2.74658649413713   69.08817671187603   16.78515497706086
H         3.29010827939486   67.17378930142587   17.52663933136246
H         0.84163128645701   67.20671293985355   14.05064777656714
H         0.82653323809605   69.65662997768874   14.09422714256569
H         3.34257478344467   69.61580415713416   17.50703162188490
C         2.12252895775750   51.21905703665337   10.92637702510510
C         2.19483585564655   50.51243098951378    9.93142842248801
C         2.18211036088747   49.72916530717450    8.75375177298562
C         2.07142421687257   48.18994814765137    6.39558719113443
C         2.17262446467803   50.33499528829118    7.50097402335658
C         2.15303402910261   48.33861421173825    8.80593448206188
C         2.09871755613948   47.58553125108431    7.65296141845747
C         2.12152733537509   49.58324363905272    6.34755645574216
H         2.20621697226993   51.40985531242004    7.44622269022538
H         2.16768632497537   47.85586543234287    9.76819042341114
H         2.06030190244905   46.51195285971411    7.71845624917025
H         2.13792524013520   50.07318162270700    5.38898574217123
C         2.00887143022311   47.38507392011457    5.15265943714654
C         2.02096067175442   45.91190450414860    2.74768063885591
C         1.34822368307385   47.85005241087435    4.01461658404311
C         2.63720952565032   46.14369573936908    5.06574343393953
C         2.65031153353140   45.43071262120895    3.88974623489890
C         1.34588987670279   47.12495823957641    2.84494671049211
H         0.81873030890281   48.78538907218441    4.06438813218077
H         3.16817562969131   45.76839117872178    5.92251736624216
H         3.21740030770001   44.52091011956180    3.82283857843639
H         0.79507495279434   47.48135352685971    1.99314135869586
N         2.28263966397375   46.02659826093917   29.96357733187203
C         2.36377598452898   46.60233315948416   31.25739947425997
C         2.51695602551276   47.14481631893959   33.97856208731411
C         2.43885881751059   45.56845753542633   32.20561816768689
C         2.39409299269643   47.92818054591537   31.69417538424340
C         2.45892900853196   48.20177837641319   33.05120251907876
C         2.51447780313935   45.83788096281526   33.57062724026844
H         2.39522878466438   48.73607827361727   30.98761020685233
H         2.57877445856110   45.02853920772041   34.27743419778634
H         2.57446789391833   47.38245169699162   35.02749376689410
C         2.33036269450834   44.61750151418039   30.12293044182417
C         2.48130995410510   41.99621642502791   31.03425902522813
C         2.28399377519763   43.56490452402333   29.20607946265395
C         2.43114204745014   44.32446702812842   31.49329016659752
C         2.50611889213099   43.01130658182375   31.95246061864567
C         2.37076090983607   42.25701101158157   29.65598864796840
H         2.16282605487111   43.75774465236162   28.15758619260849
H         2.59793565090652   42.81317074277523   33.00633811648839
H         2.54770910169383   40.97225429929859   31.36084186991292
N         2.10325345093616   45.20138471001057    1.50217446389269
C         2.16570465850365   45.78798571884489    0.21188128765981
C         2.26930642422341   46.35419736404626   -2.50730684008819
C         2.22467485889319   44.76256368063520   -0.74624931392593
C         2.18793051268307   47.11738480011638   -0.21495062748136
C         2.22581948240130   47.40321537362738   -1.57058573971433
C         2.27675036802115   45.04397699539156   -2.11007533097674
H         2.19960084848887   47.91943270993800    0.49791340370702
H         2.32865459438068   44.24091291985570   -2.82471539538797
H         2.30790830094856   46.60064287911349   -3.55490878463650
C         2.14711959635517   43.79366563427868    1.33001014132006
C         2.27419359654817   41.18009659119131    0.39184629755354
C         2.11210598087053   42.73274122219443    2.23760878590363
C         2.22612750128273   43.51265983660670   -0.04440594838985
C         2.28972885243658   42.20371452876639   -0.51692176696172
C         2.18447334813758   41.42858641723353    1.77378325838206
H         2.00931352415782   42.91686041938494    3.28959667654293
H         2.36492636832764   42.01543224238605   -1.57373834258454
H         2.33202869655513   40.15895545032653    0.05491168554760
N         2.16903117550716   71.24965719563224   15.77465641342413
C         2.22478124932209   72.11084229835092   16.89919692492012
C         2.37431676432176   74.23428142613093   18.68301681519441
C         2.30869810394511   73.43824382672175   16.44633995508637
C         2.19592547453260   71.85958431122680   18.27179215195971
C         2.27924700520431   72.91555801558999   19.16472755958506
C         2.38485492068317   74.50467813129296   17.34040087488904
H         2.09068839860444   70.85770092978090   18.64152770461646
H         2.46433764096806   75.51269412058127   16.97117943220614
H         2.43905175725011   75.03876755185090   19.39571328066900
C         2.22928387761495   72.06292400048555   14.61559272714962
C         2.34292497918133   74.11060813983821   12.74318300692109
C         2.24285632701172   71.75077994598851   13.25536743410132
C         2.29973756027204   73.40877368213431   15.01191809297665
C         2.35754790170667   74.43717524847698   14.07322389602170
C         2.28573020545596   72.77031463577539   12.31805122712843
H         2.24315563082378   70.72774804138649   12.93061947110967
H         2.41940102956596   75.46081643911486   14.39941225328479
H         2.38510245050591   74.88567043771702   11.99694481215871
C         1.94284393846729   61.67626494751234    1.04638092733875
C         1.94623712344613   60.61558259865798    0.44725756735498
C         1.96650286551408   59.38751112829996   -0.24572215565304
C         2.01048955864681   56.95446283321665   -1.62490748293661
C         1.98959782091603   58.18074018770557    0.44398997229796
C         1.97392054069831   59.35834928093769   -1.63526681074064
C         1.99570198299127   58.16127968047163   -2.31479295848176
C         2.01128586924200   56.98284041118850   -0.23462909250095
H         1.99455617744506   58.19577187875265    1.52119001391644
H         2.00918568028406   58.14692511982702   -3.39122346670041
H         2.03465746216801   56.05172612674332    0.30555354290856
C         2.03014535727790   55.72697481680909   -2.31700215742926
C         2.04414547854860   54.65325763377611   -2.89763754471291
C         2.04688298409894   53.39791456011848   -3.53997480407943
C         2.04177154653097   50.92336930934920   -4.79067711716518
C         2.11587028644096   52.23058510682460   -2.79244202112327
C         1.97559220005467   53.30246442181504   -4.92481733739279
C         1.96089897267950   52.07220755894906   -5.56198340135563
C         2.11413739774284   50.98520538825302   -3.40333042198252
H         2.17488140632221   52.29287784804192   -1.72022348154149
H         1.93129858248281   54.20383614234805   -5.51001888879244
H         2.04741859781808   49.96078197892150   -5.27115952342342
C         2.17882152543820   49.80083636077509   -2.63896398847228
C         2.21439463652323   48.72379160254555   -2.06483131807168
C         2.25540047523270   62.62866937469060   31.11138776343648
C         2.26190523775181   61.54976428832327   31.67705873865702
C         2.28977162529804   60.29055330006313   32.31148608815385
C         2.34473854870694   57.78789170797945   33.55959120152761
C         2.31033831918888   59.12196967831730   31.55948145451559
C         2.30670055046363   60.18848063089342   33.69783268308021
C         2.33384959072747   58.95651458028684   34.31295239599384
C         2.33744972934685   57.89021227041592   32.17319172574174
H         2.31003746131592   59.19412045675369   30.48466311659994
H         2.35314515735620   58.88459644635540   35.38702732829607
H         2.35930350673410   56.98933580273059   31.58418230104042
C         2.36751893718729   56.52344461669228   34.18152898132456
C         2.38596886111478   55.41546456018916   34.69365235001137
C         2.38677828322255   54.12464338252281   35.26107161690308
C         2.37766113155046   51.58375025565842   36.36909222591913
C         2.41996381105983   53.00111182104668   34.44645451518506
C         2.34958340690978   53.95148593041396   36.63985833278130
C         2.33284820453044   52.68690779606936   37.20623602662117
C         2.41599367872440   51.72343942959323   34.98620107771169
H         2.45338847539345   53.12337373383328   33.37826720939837
H         2.33303232234361   54.81897057790847   37.27558955923199
H         2.38392742802556   50.59565286304340   36.79451371163162
C         2.44383489292883   50.57853775493042   34.16210144918284
C         2.46610165918712   49.51699374429702   33.55929433501018
C         2.25597209082074   63.81626890225058   30.45478932787901
C         2.24082866124626   64.86681521899658   29.83814374682333
C         2.25205151423314   66.06856021753630   29.09996343871208
C         2.26464967457036   68.44369442263350   27.62203070073582
C         2.27340437806783   66.04080726469932   27.71060331846286
C         2.24857919977185   67.30302656219902   29.73943745815161
C         2.25489311223989   68.47269706810761   29.01222164578191
C         2.27943703476734   67.20911943328366   26.98287568903641
H         2.28942642180466   65.08763909692155   27.20883680260119
H         2.25791405832412   69.42530213993686   29.51380499623033
H         2.30072503068593   67.17935231110316   25.90696540176970
C         2.26489709285152   69.63578951481831   26.86984116220007
C         2.26949009190967   70.65171517607422   26.19293991683166
C         2.26292017237768   71.80714968792863   25.38445221338919
C         2.24236986355867   74.07359355141047   23.78784176053194
C         2.27437724185995   71.69429531887788   24.00075700205664
C         2.24311736544776   73.07568220860213   25.95266688325758
C         2.23951888045515   74.21685239981367   25.16639624490756
C         2.26002264252624   72.81896991578124   23.18872720066129
H         2.29515544656432   70.71759872627483   23.55030126111879
H         2.23579615425101   73.16860702537437   27.02448137033409
H         2.23529419801965   74.94962895585591   23.16350399320104
C         2.25863990171910   72.70631138984795   21.78208196040316
C         2.27462931614450   72.71953884806845   20.56124411590275
C         1.94567577586480   62.86629949391739    1.69826889211050
C         1.96082562271104   63.93796118310816    2.27731009880505
C         1.98621801881794   65.17997624191783    2.94473764153161
C         2.03863135387934   67.64398001115224    4.26714219367462
C         2.03637789988861   65.24033464586324    4.33250037088186
C         1.97096992430846   66.37096013161542    2.22830569974054
C         1.99661557705021   67.58422246029750    2.87867704943938
C         2.06261689377591   66.45295192089590    4.98388150867312
H         2.05960922902221   64.32125410694458    4.89360080323910
H         1.99090456949561   68.50261930803097    2.31711329270670
H         2.10875883933345   66.49222978586042    6.05892129596309
C         2.06386195405820   68.88447948233789    4.93533091217565
C         2.08872259265928   69.95392169708522    5.52335753724173
C         2.11549641557626   71.18041191356667    6.21852014550100
C         2.16823342770360   73.58955472497000    7.59005005303047
C         2.16524335644266   71.20047020387990    7.60541711509939
C         2.09598770895668   72.38887062971224    5.53204232425634
C         2.12883171069054   73.59986129622781    6.20471361773164
C         2.18840850741623   72.39758691769391    8.30582053017924
H         2.18898820585325   70.27139174010702    8.14687689022605
H         2.06008474349048   72.37897320179695    4.45708624548249
H         2.19068046607296   74.52147164379950    8.12698081539107
C         2.23095984725243   72.41264058943679    9.71591678531355
C         2.26995146141718   72.51074003735285   10.93227909615237
C         2.18223091245425   35.72047334716202   15.08788251312036
C         2.22537845681778   35.71072543820109   13.86977001841388
C         2.21427156771995   35.78933355218537   12.46144653605564
C         2.20427387862279   35.98485520626151    9.67106649262066
C         2.24327510665675   37.02993996885770   11.83531116670560
C         2.18653757276347   34.64656722754247   11.67010282868934
C         2.18128859742424   34.74259432572320   10.29565091520146
C         2.23867167456122   37.12686730553182   10.46251011443886
H         2.27491934540165   37.91900916424706   12.44273886277766
H         2.16663556401729   33.85434291750138    9.68745810729073
H         2.26876835454903   38.09148472479559    9.98465905059174
C         2.19645975608631   36.09781130705140    8.26647852111651
C         2.18538973487868   36.23791987489175    7.05377614675347
C         2.15560259141159   36.43710499385288    5.65809941833241
C         2.08007865150459   36.83427007169863    2.91555746802014
C         2.18250293918531   37.72173184636384    5.13145477642100
C         2.09117843133426   35.35691446215771    4.78571934294376
C         2.04259529199224   35.54141469716613    3.41367059022724
C         2.14437935627519   37.93632084454070    3.76136388540317
H         2.23650125199401   38.56542718149057    5.79716430777384
H         2.08007857479455   34.35923525995335    5.18780648415644
H         2.05637756353446   36.99393190649412    1.85187979764966
C         2.16364516580651   39.24027912057323    3.22163398637217
C         2.17166833228185   40.31129799839291    2.63490129790759
C         2.25192891588175   35.78635305346135   16.44308815194387
C         2.24111807974239   35.91832705168933   17.65440830698871
C         2.26477709007762   36.13169071473913   19.04886657616533
C         2.30631384747386   36.57463136192509   21.81133189017731
C         2.28309386311417   37.42377841173392   19.56175663825845
C         2.27819477044942   35.06437786177231   19.93924696382859
C         2.29850196031677   35.28192415892274   21.29898613051455
C         2.30393863119458   37.64240338892148   20.92109531200953
H         2.28380274265648   38.25571357684021   18.87730016245567
H         2.31454008157078   34.45034365887462   21.98260283941329
H         2.32331718707723   38.64591953893808   21.31105359811320
C         2.32036922198077   36.80220626875401   23.20240662521143
C         2.32904725703010   37.00803219703906   24.40573822031367
C         2.33492922105969   37.23928843369984   25.79714639820635
C         2.33357577715469   37.67889932931045   28.53413097702599
C         2.34588641642561   38.53267047000734   26.30215285511145
C         2.32737867612021   36.17232796141315   26.68834756316126
C         2.33330022502074   36.37728836339383   28.05867610487233
C         2.34198147605415   38.76829838008793   27.66956578733265
H         2.35760984421808   39.36601641031513   25.62202444875327
H         2.32056582012220   35.16885670308890   26.30138913885216
H         2.33144298127629   37.85516964103605   29.59552214382912
C         2.34366342678473   40.07853057548251   28.19457333351654
C         2.35447211469341   41.14839497269586   28.78349247941630
C        -0.81688091911118   54.73020062249480   15.14278293665964
C        -3.53815911266474   55.06612274610913   14.50955094560383
C        -1.57764065327701   53.67964079307177   14.64950022112506
C        -1.45682535034182   55.94608321348558   15.33055564959806
C        -2.78863168258341   56.11416323820464   15.02102983528176
C        -2.91139063077750   53.84030636281805   14.33865156343966
H        -1.10355430788814   52.72591893331515   14.48348266494332
H        -0.89973461568208   56.78857355924626   15.69995772108232
H        -3.26124674354208   57.07141909598508   15.15827857045599
H        -3.47993648270772   53.01747085488977   13.94082832258239
C        -4.89394163101537   55.26318659338697   14.14769188556958
C        -6.03390956677745   55.47529999711208   13.77876740120434
C        -7.34584361636927   55.75833448370908   13.32049064465438
O        -8.28620352748672   54.72063521908721   13.45526297988140
C       -19.55610095616022   53.72440445791354   15.61534894672727
C       -18.96929512587411   52.61827069237141   14.89581790223565
C       -17.56846646352554   52.59794272082310   14.65379423643194
C       -17.29888714635716   54.74098512345562   15.83788718328304
C       -18.72561276255530   54.78359574315017   16.07293667463009
C       -19.90519712108072   52.21030245021082   13.85673232771549
C       -17.06568125398803   52.15696689650925   13.34371489754029
C       -16.85387574351234   56.12059323213265   15.54465878646807
C       -19.17371424942280   56.16192197140428   15.94055319848326
C       -20.85507183459834   54.01694272556882   15.02312175735185
C       -15.85654100725574   56.36424698756040   14.59350567287807
C       -15.10356383872626   55.25638913676486   13.87892158517698
C       -19.42066221915013   51.78542683414479   12.59476790088475
C       -15.89372398162991   52.91469329509393   12.98854230426210
C       -17.98691198480005   51.75756121576534   12.33755528525943
C       -18.01673937009782   56.97818766467473   15.60779528872357
C       -20.43637046611166   56.44723742895172   15.36133452079017
C       -21.28787171518787   55.36107565225115   14.89631081842280
C       -21.06986578056844   53.07790359681916   13.93359209241734
C       -20.57804626581004   57.55712454848859   14.43059244266931
C       -21.95034138571435   55.79945940206743   13.67831496218662
C       -21.71782761877741   53.50492452473295   12.74573278729497
C       -18.15488424957263   58.06010427210204   14.69553034359593
C       -17.77141043288898   52.16218600689228   10.96800193913775
C       -21.51235636030287   57.15643565121484   13.39034149071387
C       -22.16327110336475   54.88343635724839   12.61660265787625
C       -21.22074815683036   53.06904678714562   11.44958940220803
C       -21.35854887739150   54.17793692311059   10.51951945929766
C       -16.78031452462980   54.06729935539971    9.70935423265571
C       -21.94280518843631   55.29975144249538   11.23920493335110
C       -21.51475692473131   56.62217423620866   10.95895429040873
C       -20.49248550008146   56.85732716047094    9.95102167132123
C       -21.29848192498210   57.56283238583762   12.04803731141113
C       -17.13867000062667   58.28433819091382   13.69437487782670
C       -18.04226045091488   54.35173655083756    9.12868020713382
C       -19.45286828231892   58.35504093452737   14.10282064445295
C       -19.23135201362910   58.76889102232989   12.72699276094775
C       -19.20017055590005   53.53357845973100    9.46161413582069
C       -15.92980635915751   55.15196390343272   10.17421018510708
C       -16.36975719416269   56.49818134244610   10.04806488689897
C       -20.36008778968588   54.40696309296448    9.53772520643924
C       -19.92202011159934   55.76411238786083    9.24943964315456
C       -20.14289479318215   58.37982180035488   11.71146065902032
C       -19.64536575917852   57.94431215059392   10.41663851814495
C       -18.49023598057524   55.72982455926816    8.99518660346394
C       -17.79926760718769   58.72829764234927   12.47387424971499
C       -16.15552946446033   57.42428548226852   11.13523197368359
C       -17.66472596614315   56.79046583625301    9.44723369623666
C       -17.31462810716983   58.30384802436356   11.21228990201740
C       -18.24860326888090   57.90883809058933   10.16929512230216
C       -16.63976347062803   52.95763030662675   10.64029078675961
C       -15.69932925448146   53.34059123317906   11.66972036973475
C       -15.25273667486198   54.72009806866261   11.37677979517566
C       -20.08776164653337   52.21762921166232   11.37710862649055
C       -19.06703111870909   52.45154037086244   10.36801403587792
C       -16.73120709282826   53.64864858610160   15.17092285391618
C       -15.57708188140128   53.78362534692441   14.19136441457009
C       -15.01541341068634   55.63195501254415   12.41171420756818
C       -16.01016964584050   57.42271707447270   13.63010409453091
C       -15.50595988328184   56.98269681050093   12.31970889838824
C       -14.13023246439113   54.25042513286937   14.58113006048812
C       -12.92665018449405   53.70693120615586   13.80172569253033
H       -13.24165319745164   53.43946840079447   12.78803596715509
H       -12.59865360327366   52.77131245195847   14.26544121728775
C       -11.76304630374073   54.69133941035810   13.73201967068370
H       -12.10004910732978   55.64258490220934   13.29849845546957
H       -11.42535088694216   54.94223710210090   14.74485145860045
C       -10.58730898239253   54.16346865498482   12.92113644347675
H       -10.89710965150423   53.96195378040479   11.89134391120992
C        -9.45275428763883   55.13483297792571   12.89226571387943
C       -13.88955103278552   54.47934072051957   16.05590441851528
C       -13.42750780543700   54.88005524834155   18.75863940603072
C       -13.46816253732075   55.71258211046599   16.52098983047726
C       -14.07045862891311   53.44772321817614   16.95979485893938
C       -13.84356256919784   53.64836780091758   18.30374619887038
C       -13.24145232713935   55.91182662228285   17.86523621798281
H       -13.32611412298973   56.51712920207606   15.81993943529298
H       -14.39726706135289   52.48748856696812   16.59936863104702
H       -13.99047339688343   52.83775462239582   19.00015321100875
H       -12.91541014738960   56.87793525911199   18.21729322290327
H       -13.24753165482974   55.03565987353796   19.80916421255789
O        -9.62286714147216   56.22477947113384   12.39045051528044
C         2.29307505732408   52.51450077316164   38.68440147007394
H         3.29722345810141   52.42019829373950   39.09579755491198
H         1.73499276208280   51.61899818013966   38.95931744084511
H         1.81216067268318   53.36554796078163   39.16734746634839
C         2.29674409068178   35.22403231081611   29.00066786589935
H         2.84356242925418   35.44515439649466   29.91851292482807
H         2.74522461330051   34.33453376504990   28.55563312432330
H         1.26967148112719   34.98033094378793   29.27277367807111
C         1.97338207489542   34.37018791150923    2.49689382082271
H         2.95957361504967   33.93419691370577    2.34085611087196
H         1.57486161009915   34.65343340110824    1.52219056282568
H         1.32737140811404   33.59281203104384    2.90593066189069
C         1.87965191165558   51.99221790690492   -7.04660342579974
H         2.85857523833360   52.13383996849277   -7.50386185290005
H         1.21412317480618   52.76010810962397   -7.44204436083372
H         1.49633035268855   51.02402105009036   -7.36977418400919
C         2.08316013069492   74.88537829684711    5.45487140030445
H         2.55533507459665   74.78890053961641    4.47610026345732
H         2.60285794738160   75.67756564483396    5.99571963349103
H         1.05262570407077   75.20510605761190    5.29990168349671
C         2.18874691071275   75.56825112601049   25.78974962615156
H         2.67034249706638   75.56998251592285   26.76858865927947
H         1.15645676481749   75.89205799162532   25.92354947647262
H         2.69548140374187   76.31038900464770   25.17092361563594
H        -7.76956444869476   56.62577575814270   13.84427880548090
H        -7.33685984396503   56.01935725873864   12.25228861612757
H         1.96812652362409   60.29025207990609   -2.17545215377730
H         1.94404498094996   66.33115982210286    1.15196876817254
H         2.24553655520438   67.33212434578535   30.81622849273430
H         2.30375069816721   61.09057107988951   34.28650603915971
H         2.17413522591255   33.68142977022783   12.14887292309729
H         2.27707432378513   34.06047433753092   19.54887499913053
H       -10.22338872646230   53.21696894095565   13.33021407008257
C         5.45758614468120   63.22338009769571   39.43943131044227
C         5.48884076947713   62.04457828253743   40.11668395487585
C         5.59991466486761   70.69159480767959   26.70605340413206
C         5.56197757531383   71.91899144324850   27.42048235290958
C         5.51579584301163   71.91529077770481   28.83597195825483
C         5.51884998642726   70.68075481848878   29.54244651731402
C         5.56638754087881   69.45628491483922   28.83008929877184
C         5.59945735820592   69.46122714109079   27.41006582587520
C         5.47263363901764   70.67393085989653   30.95978162631146
C         5.47545074263618   69.44650246456094   31.66094653584415
C         5.52419096707281   68.21959186659851   30.95076603497431
C         5.56816560697062   68.22441132991541   29.53473957339546
C         5.43062831932368   69.44158775310774   33.08717335087193
C         5.43599543870163   68.20812233928864   33.79248511216415
C         5.48344678061316   66.97526258742056   33.07452457246431
C         5.52413959401912   66.98381527610891   31.65745746244958
C         5.39536018737310   68.20796875933301   35.20300633821034
C         5.40829382114642   66.95894808328320   35.91804219853968
C         5.45813477543027   65.74291292095107   35.20375507118221
C         5.49193352975440   65.74810789672271   33.77688030135933
C         5.37572222989584   66.91890293067401   37.31987927562489
C         5.39520830143536   65.73905295654568   37.99591169827382
C         5.44816319966881   64.51057124179727   37.32101701204419
C         5.47615665146127   64.51016439244260   35.91003554924293
C         5.47577294961376   63.26238333311529   38.03708665572749
C         5.46836526666499   73.14321637306338   29.54781567267537
C         5.42421292541917   73.14212412363635   30.97358968511590
C         5.42529043722921   71.90754596563181   31.67802761883686
C         5.38106740815872   71.90764802899197   33.08799943622479
C         5.38259837065347   70.65801031146067   33.80168635875650
C         5.33906067773252   70.61707109588525   35.20330026252861
C         5.34524749776205   69.43658075233202   35.87837623900090
C         5.46615280789006   74.36826487237177   28.84745485316043
C         5.41861740008109   75.60000499310436   29.56712339817267
C         5.37833387033111   75.61051570711628   30.97585632729525
C         5.38001690154146   74.36102554754994   31.68778113467336
C         5.33771856936455   74.31874771118800   33.09037631056790
C         5.33767125308540   73.13771907967435   33.76386368800825
C         5.33623612234420   76.85231881647567   31.64957318448905
C         5.33012605094687   78.02934949511564   30.97335190639736
C         5.73297174591392   41.18907805684428   26.60001548892165
C         5.76175363319111   42.41608346343516   27.31339660392806
C         5.77658239046190   42.41139152620796   28.73163788156002
C         5.75019289082653   41.17962019057668   29.43539604131330
C         5.72768820586287   39.95352907462752   28.72273816979100
C         5.72794059709502   39.95753884327054   27.30429293501575
C         5.73138804776312   41.17550065660211   30.85562976189608
C         5.67487360199224   39.94644785342469   31.55905408444373
C         5.65692260278121   38.71564687493483   30.84392259854380
C         5.69036140983950   38.72052733589419   29.42788712777995
C         5.63451024023653   39.94528084715189   32.97609360312807
C         5.57807442904752   38.70785282511954   33.68562592585815
C         5.56596117210511   37.47933223937960   32.97222694465230
C         5.60522107356512   37.48411800250901   31.54594209482860
C         5.53717363653855   38.69810102849189   35.09600233239263
C         5.48596108734486   37.46523406494632   35.76354089949419
C         5.47566602102854   36.28947096942672   35.08065421894448
C         5.51484079554089   36.25840253697365   33.67874706662003
C         5.79995847416299   43.63909080699878   29.44566008859348
C         5.79021618614420   43.63533971907050   30.86399702782730
C         5.75187305142738   42.40234806722507   31.56912062445817
C         5.71142335473213   42.39815296876964   32.98549267896106
C         5.65038581552528   41.16732055687985   33.68668464200468
C         5.60532464990419   41.16261450347641   35.11312984531833
C         5.54894975695166   39.94201956805203   35.81914789343649
C         5.50716170805340   39.97190725712734   37.22087977647533
C         5.81519250400682   44.87025156988550   28.74109543135897
C         5.80928014996331   46.09713122942567   29.45512682105106
C         5.80403224743378   46.09256749754535   30.87361342571092
C         5.79601489753378   44.86114012420729   31.57744475174773
C         5.76887455147681   44.85730573294460   32.99796861749816
C         5.72082371597198   43.62853085017632   33.70153997199217
C         5.67404839058810   43.62748693124401   35.11862072125408
C         5.61810091737289   42.39021945088957   35.82774042385793
C         5.57660579251116   42.37980116485892   37.23837859530362
C         5.52059918434231   41.14695269695081   37.90498398762735
C         5.79083352359979   47.31987574077394   31.58861399986733
C         5.78722342787027   47.31653110578878   33.00733060238423
C         5.77086045369996   46.08365471448526   33.71252914636612
C         5.73083076510634   46.07965430826278   35.12932652683897
C         5.68260666307970   44.84874534639551   35.83055216630301
C         5.64266766652668   44.84361751596322   37.25757228321792
C         5.59272914012209   43.62277572582646   37.96306659333481
C         5.56144891339937   43.65174228322869   39.36541830299336
C         5.76041882818047   48.55068474820116   30.88446274191905
C         5.74041094771951   49.77704367716695   31.59932601857045
C         5.76258452639131   49.77329828880035   33.01781418037785
C         5.77567771349960   48.54196791389912   33.72171407828886
C         5.75500688918015   48.53828046426801   35.14253309507348
C         5.72835058665630   47.30945699685213   35.84642902278804
C         5.69472158080598   47.30796733501221   37.26450084612324
C         5.65491814274645   46.07059228085506   37.97369428723529
C         5.62636628169419   46.05979723235087   39.38508805467925
C         5.57861910014502   44.82600569321288   40.05076851585682
C         5.72532229482835   52.23107604001540   33.02896999454122
C         5.72602052159437   53.45776747326104   33.74361071155170
C         5.74689243589867   53.45328539880806   35.16210212856922
C         5.75836404595144   52.22158397699287   35.86659640704305
C         5.76182715452279   50.99680265852696   35.15227410656229
C         5.75487989386595   51.00048681285184   33.73308675081311
C         5.74954962486739   52.21655910201284   37.28734435514038
C         5.73432293527671   50.98816755034201   37.99187338617359
C         5.72981972168780   49.75951168016039   37.27493005665773
C         5.75079494480529   49.76426270760519   35.85764226152475
C         5.71605747535619   50.98532641212759   39.41200352644426
C         5.69059657850104   49.74986693178948   40.12368529780458
C         5.67893564413411   48.52304991369866   39.40591536568151
C         5.70058453679709   48.52849700110455   37.97772326946403
C         5.67395983425877   49.74019451015119   41.53702526730539
C         5.64571754661533   48.50411764065034   42.20171603018734
C         5.63128287751252   47.33086633762038   41.51505866830723
C         5.64524611859085   47.30198660251743   40.11114742567819
C         5.73237495371355   54.67980723028267   35.87681750651254
C         5.72378556700604   54.67516139285175   37.29771330860476
C         5.73552482641609   53.44325229453550   38.00264835493525
C         5.71839388591492   53.43818860418571   39.41981724591778
C         5.71357923673187   52.20410244803123   40.12380889148954
C         5.69190745117385   52.19628683735058   41.55088011184687
C         5.67965260228587   50.98094663891224   42.26406064754391
C         5.66753161471451   51.01746399010490   43.67698642687789
C         5.71255728894656   55.90959508274211   35.17252494525894
C         5.68571059194111   57.13664472275627   35.88842463322807
C         5.67123377577530   57.13170364329172   37.30612646216622
C         5.69094758349345   55.89781986633729   38.01276892668817
C         5.67606511251458   55.89058303725265   39.43315136989285
C         5.69060468001502   54.66622650335765   40.13413042477062
C         5.67423981481847   54.66332398725091   41.56134858838808
C         5.67845009751821   53.42690845309517   42.26300720068364
C         5.66228212217334   53.42115915103999   43.67352841713712
C         5.65975290913841   52.19117938710555   44.35895425250383
C         5.63225383672283   58.35721887495780   38.01885520083876
C         5.61819204462499   58.35247691881064   39.44752019888673
C         5.64311458261800   57.12059040260855   40.15619180485116
C         5.63149058657613   57.12011666041620   41.56995245576297
C         5.64961804916001   55.87281349971234   42.28507364305901
C         5.63886449510051   55.82465758171273   43.69734996338835
C         5.64534045966133   54.64531723975129   44.36936350404024
C         5.60405825846362   59.58233941405855   37.31364408204247
C         5.55645862843022   60.81453439152316   38.03113271992304
C         5.54038912063854   60.81540589504358   39.44283072909095
C         5.57546183143980   59.56838440817077   40.16078165447421
C         5.56855352475279   59.52937069967509   41.56466776365281
C         5.59671149445650   58.35169790389822   42.24398247123346
C         5.45704224352647   48.61043615119246   13.85272586373087
C         5.45254864883573   49.83704081287814   14.56750837689660
C         5.45913813348249   49.83187644829175   15.98709709915177
C         5.46687865357768   48.59985742957171   16.69256325025436
C         5.46999038717121   47.37296310226039   15.97792936809532
C         5.46623407112049   47.37830547256354   14.55815080452548
C         5.47883216639833   48.59465068334642   18.11240855111880
C         5.49621236103595   47.36271277504693   18.81788153242856
C         5.50105424629495   46.13584429090172   18.10320620290760
C         5.48646004241811   46.14092639763781   16.68338767194085
C         5.52056596155201   47.35767015632271   20.23754136387063
C         5.55715489071914   46.12601842069139   20.94261272225817
C         5.55727303201743   44.89909552015049   20.22802239777594
C         5.52840738298130   44.90395519168050   18.80846399482621
C         5.60393141234526   46.12125965303231   22.36154099824784
C         5.64781274118838   44.88968164140560   23.06616617459646
C         5.63181301254001   43.66259561782951   22.35211496820121
C         5.59095990836119   43.66728975456314   20.93295067410708
C         5.70850303391954   44.88492892706590   24.48448176160227
C         5.72882463934179   43.65312500343079   25.18962357491386
C         5.69776620838498   42.42580334369944   24.47595558006969
C         5.65842314041471   42.43054602626970   23.05704047324494
C         5.77026099300518   43.64831031573859   26.60825565142385
C         5.70697364478197   41.19366830234765   25.18074963618826
C         5.46767825860047   51.05859972010899   16.70152558273030
C         5.48797194743744   51.05316614295941   18.12103474269411
C         5.48478969607001   49.82146776876304   18.82683829761988
C         5.49733932324447   49.81613092761160   20.24649395460189
C         5.51923958719710   48.58439316778576   20.95194287091148
C         5.55661235645893   48.57924774923924   22.37108273111443
C         5.60996082090772   47.34809784119922   23.07562829347720
C         5.67551442745472   47.34351047685673   24.49347566864478
C         5.73815234696019   46.11193733492615   25.19745515845212
C         5.79498909870077   46.10710586028193   26.61601922719580
C         5.80770608369047   44.87478387943214   27.32125773884548
C         5.45340194961828   52.29047990298384   15.99617492783381
C         5.45922541147910   53.51721788007381   16.70991766584363
C         5.49189474752888   53.51208489413425   18.12898354608818
C         5.50662661777918   52.27959082261067   18.83503392251107
C         5.49808400061657   52.27434801419454   20.25494256682354
C         5.49920544213373   51.04269700340217   20.96065065178623
C         5.51091137099522   51.03717018232837   22.38017457805675
C         5.54954471869394   49.80570411712211   23.08529842428086
C         5.58976425045706   49.80051609993649   24.50411550456171
C         5.66088349027844   48.56996109656966   25.20803033655682
C         5.70572958541320   48.56525228413461   26.62693393850341
C         5.77729437415370   47.33461730985871   27.33098539862723
C         5.78460796088840   47.32933511207878   28.75040245087174
C         5.46613899252743   54.73856591538599   18.84355817030472
C         5.46417461263650   54.73267539821352   20.26327321337140
C         5.48009476587599   53.50081685952624   20.96907211518629
C         5.47864255237411   53.49552709792877   22.38890143699398
C         5.49932151445143   52.26370631938973   23.09438229160507
C         5.51890155646232   52.25830073882548   24.51388611832430
C         5.56624836723935   51.02683667526441   25.21861828153486
C         5.59755756438664   51.02172522291661   26.63774808994808
C         5.66177118404181   49.79073451179213   27.34191019312942
C         5.68744152198542   49.78582503045607   28.76097936913280
C         5.74476649161172   48.55494226355961   29.46497726843747
C         5.43432054092038   55.97034782857936   18.13848415110877
C         5.43121166443999   57.19730998897127   18.85242519942129
C         5.44116395742858   57.19188616927433   20.27212771283315
C         5.45013081747707   55.95954615378818   20.97764107641452
C         5.45839925481409   55.95435519144692   22.39758492853089
C         5.47158854226289   54.72230984936944   23.10339671541585
C         5.48678096259679   54.71730402562476   24.52319887733022
C         5.50977505079941   53.48516714690287   25.22829675452439
C         5.53854781495557   53.48021879826615   26.64768221998932
C         5.57832403874349   52.24835942655530   27.35236561181535
C         5.61361294081024   52.24381035568225   28.77168860165849
C         5.66194025553139   51.01245351325662   29.47604025166171
C         5.69511770683474   51.00850327182938   30.89516811636570
C         5.46499740722586   59.65126267109775   20.28051343950149
C         5.49223733492456   60.87829090747175   20.99431674553857
C         5.49838906923963   60.87307338441514   22.41403468470871
C         5.48488493429551   59.64090126613989   23.11982173397177
C         5.46476376351788   58.41378525032831   22.40596515092968
C         5.45267384717723   58.41905586765503   20.98616304024037
C         5.49983068579358   59.63568662034032   24.53952969025599
C         5.49938353203940   58.40361964810413   25.24539823422776
C         5.48291673332622   57.17648243758570   24.53154448163101
C         5.46461269779094   57.18155953227328   23.11171376958794
C         5.52471093946360   58.39857779251607   26.66519961620871
C         5.53842516063208   57.16682843973107   27.37134642342235
C         5.52154277239429   55.93967483599676   26.65713933281859
C         5.49399495513503   55.94442868723255   25.23749640831833
C         5.57384103507388   57.16212765881209   28.79068746036071
C         5.59333500559350   55.92990530867213   29.49580715929755
C         5.57913523035783   54.70288042740773   28.78150700087468
C         5.54293152764488   54.70751412114181   27.36210140192059
C         5.63384006340360   55.92506284608790   30.91484141791833
C         5.65849926658949   54.69372094903336   31.61972912747310
C         5.65022364394493   53.46663586588947   30.90538388042332
C         5.61117388348844   53.47095137994805   29.48633719316489
C         5.69698886338337   54.68921828031852   33.03890671623993
C         5.68844497465135   52.23501275329124   31.60985971961475
C         5.52402572745640   62.10007435790601   23.12784020710139
C         5.53131080185490   62.09496404970501   24.54762187354581
C         5.52150264290801   60.86285024131364   25.25329347970277
C         5.53916446320669   60.85767668955744   26.67275434093216
C         5.54336446033054   59.62547334460258   27.37878132216641
C         5.57286646515084   59.62010529733277   28.79805844342444
C         5.59291503200509   58.38878864383923   29.50403114832766
C         5.63209103878194   58.38347246683146   30.92335846619775
C         5.65331005505124   57.15218727504774   31.62902460335732
C         5.68277386246138   57.14713442668629   33.04769917132153
C         5.70210863716152   55.91503480874155   33.75309976700908
C         5.54741432175729   63.33194352743597   22.42219394615797
C         5.57056435525115   64.55889476153253   23.13624546042469
C         5.56977706948668   64.55403798592504   24.55579537861741
C         5.55378580419620   63.32189112391578   25.26139730484898
C         5.56421515477649   63.31656067965519   26.68069446144897
C         5.55918423864825   62.08464078105433   27.38601726052638
C         5.57819643015349   62.07897580657182   28.80547021839228
C         5.58796500213979   60.84725024711047   29.51124648854579
C         5.61397406834455   60.84173448384200   30.92971632491750
C         5.63770398461669   59.60956089831626   31.63620736418687
C         5.65027449559702   59.60331199485620   33.05506054800656
C         5.67396962731902   58.37333186472656   33.76108933882374
C         5.66586434247033   58.36739643329671   35.18233138622115
C         5.58989404635215   65.78090538436206   25.26952039782457
C         5.59696531986253   65.77558329658103   26.68903001408655
C         5.58557533228079   64.54367854964818   27.39416339435165
C         5.59184907860886   64.53821378642488   28.81253118840456
C         5.59024317088826   63.30539096455738   29.51823430724919
C         5.59233863805180   63.29911471438130   30.93686589499638
C         5.60543802704373   62.06828370516662   31.64200988163406
C         5.59433954643178   62.06204501020142   33.06276497095472
C         5.61790075539847   60.83092093290463   33.76880023508048
C         5.59769104644941   60.82519702782327   35.18598638541109
C         5.62318296561851   59.59077301484479   35.89495783545700
C         5.60468168810976   67.01241036654677   24.56430361955719
C         5.61521990798681   68.23929079414251   25.27844973431242
C         5.61295026879412   68.23439802189507   26.69687730485572
C         5.60848491901353   67.00193206377932   27.40233966555488
C         5.59608051199912   66.99616495390958   28.82081679952817
C         5.58991636047922   65.76509035046416   29.52505205701499
C         5.56264852315748   65.75923961544581   30.94535168876510
C         5.56591058311414   64.52736446813708   31.65044232341490
C         5.53616725060329   64.52160570800515   33.06700937853412
C         5.55107498511351   63.28610741678285   33.77478978305250
C         5.52508219882630   63.27751958218924   35.19242723591880
C         5.54840948345177   62.05117126011761   35.89586955688270
C         5.52618464143581   62.04634447206990   37.32331234486304
C         5.47371245446656   78.10726781211066   13.96905275256665
C         5.42455966031088   79.29994761101317   14.70493341236207
C         5.42616947143347   79.29347678141741   16.06454532428292
C         5.47765851113801   78.09384439905374   16.78955728088995
C         5.53145407417844   76.87303876066126   16.08442147531734
C         5.52786771012052   76.87989942637829   14.66410301473577
C         5.47550390373726   78.08851596520311   18.22801795571962
C         5.52661483649132   76.86232152326042   18.92375537524534
C         5.58678698493792   75.63016648235303   18.20603644367653
C         5.58914218814373   75.63529187856176   16.79244821948342
C         5.51867412888469   76.85835237168997   20.34415662565348
C         5.56430081793418   75.62097100974239   21.05247268194296
C         5.61814406624816   74.39789386813160   20.33614933355241
C         5.63325332353630   74.40222217640189   18.91275572714502
C         5.55562814681694   75.61801467501546   22.46569827046024
C         5.59541858155067   74.38922158262375   23.17146454204003
C         5.63287803783049   73.16479643509230   22.45843814175995
C         5.64650290958982   73.16877074490020   21.03935463871452
C         5.58213755216308   74.38524473125774   24.59364199116034
C         5.59794568914365   73.15578541993899   25.29606534678572
C         5.62633602582000   71.92813250163999   24.58154889778632
C         5.64187152231030   71.93229540933947   23.16405055062315
C         5.56121648934337   73.15099875832506   26.71528973194484
C         5.62247078732439   70.69669712467476   25.28690357655994
C         5.42203569526928   79.28258785657677   18.96226353273314
C         5.41811235851203   79.27875804692566   20.32179641845497
C         5.46545943297520   78.08018013667848   21.04880309987195
C         5.46100082148370   78.07728921098658   22.48735300415236
C         5.50482899094945   76.85157461553202   23.18349855100328
C         5.49714009983033   76.84947021335081   24.60442323131063
C         5.53378978947622   75.61065185536602   25.30964142479260
C         5.50251712158383   75.60686502175037   26.72039274784903
C         5.51232979423905   74.37501778022920   27.42758638508188
C         5.41347323776143   79.27279481390886   23.22225149990893
C         5.40571387341381   79.27087701688696   24.58158673681152
C         5.44451206333248   78.07223515295854   25.31102120576044
C         5.42618787703124   78.07078574216638   26.74865993605327
C         5.44757028767060   76.84081140754725   27.43559623964897
C         5.41140388679353   76.83138992517728   28.85673457238200
C         5.38236963295492   79.27033842379151   27.49501358416219
C         5.35414826820386   79.26397521065670   28.85214700427733
C         5.36502039477102   78.05003798222521   29.56571851388900
C         5.42062860017228   79.31307601583711   11.80470526244603
C         5.40509458001224   79.31854694460642   10.44517093866374
C         5.46564799404212   78.11365429226899   12.53041478419618
C         5.35416666977935   56.03233661093757    1.10571276761360
C         5.33320048851495   57.25904514284696    1.82043748041451
C         5.32146566882570   57.25370015552417    3.23972290750296
C         5.33283487480835   56.02133476388315    3.94465222920979
C         5.35985320665163   54.79467344066681    3.23006816801758
C         5.36865794500538   54.80027189124188    1.81039412075334
C         5.32625269275285   56.01606025045899    5.36434048045975
C         5.34717797677766   54.78381398610527    6.06922809700097
C         5.38305362781464   53.55719594330034    5.35461308810173
C         5.38781820974667   53.56250070614436    3.93496970437015
C         5.34358960915163   54.77876461858721    7.48894119330241
C         5.37571834184227   53.54684561120696    8.19368761946535
C         5.42071917396089   52.32084827496333    7.47896944640520
C         5.42422680508200   52.32553000874844    6.05936762617826
C         5.37357771566498   53.54225028110073    9.61335758555281
C         5.41081693950475   52.31084540913282   10.31813593406313
C         5.45369357667263   51.08484766803819    9.60340725842385
C         5.46434022896420   51.08970370926446    8.18388714628018
C         5.41102194202586   52.30603204312085   11.73773694724897
C         5.44069230528394   51.07425976897973   12.44254580957604
C         5.45944437284727   49.84785232167642   11.72781093868869
C         5.47660487895461   49.85302389076985   10.30834435642498
C         5.44465065301454   51.06907324619490   13.86236206798542
C         5.46445362010892   48.61598436966741   12.43289501504493
C         5.30839116734725   58.48054622258953    3.95435428916860
C         5.30495365199841   58.47544895715490    5.37409779381359
C         5.31024905458307   57.24310380563046    6.07902537130713
C         5.30957112635404   57.23807866201041    7.49874793411921
C         5.32082936744357   56.00568505796888    8.20368497159360
C         5.32360740855702   56.00081468344601    9.62344716549761
C         5.34439472596620   54.76867748395022   10.32834310180679
C         5.35207059399591   54.76402845797386   11.74790542207505
C         5.38213563802826   53.53229285425524   12.45263568873710
C         5.39825928896043   53.52744211647315   13.87206588151145
C         5.43224401368758   52.29575577521839   14.57695871959826
C         5.30699753648863   59.71268799567596    3.24967757660366
C         5.30782714279669   60.93980616725967    3.96428682919218
C         5.31108387599595   60.93485095394750    5.38365690435143
C         5.30636131301068   59.70250432626017    6.08866814405008
C         5.31218724331371   59.69757890184722    7.50834382329401
C         5.30989009663641   58.46526387392534    8.21337387767545
C         5.31981580329796   58.46037743579159    9.63311991240992
C         5.32211169731969   57.22799743437848   10.33807362817944
C         5.34051007649478   57.22313328760244   11.75758339770043
C         5.35020403203700   55.99091410006123   12.46249509558921
C         5.37589984154750   55.98598357008355   13.88169712957978
C         5.39202602247636   54.75403667281756   14.58647843892775
C         5.42066862353239   54.74897572358220   16.00529787618993
C         5.32701483897355   62.16187703353364    6.09794097645793
C         5.33952617502510   62.15691148385785    7.51758890929802
C         5.32999934517831   60.92473934000613    8.22278648501058
C         5.34819390402853   60.91978006620909    9.64238733882582
C         5.34116314087880   59.68750795151494   10.34749677870954
C         5.36903965414990   59.68254309236814   11.76686698475862
C         5.36878493332782   58.45018297296453   12.47159830069560
C         5.40626939416580   58.44506329296977   13.89051884962462
C         5.40080590366073   57.21281496267482   14.59561670993241
C         5.41447975532742   57.20769552824844   16.01463410039017
C         5.41784779825949   55.97558352197338   16.71939100406116
C         5.33928621374381   63.39377000203866    5.39289671948784
C         5.36668903533501   64.62072289079900    6.10689860771270
C         5.38195575773127   64.61576057444337    7.52613300528909
C         5.36917875611524   63.38377445372375    8.23166160999353
C         5.39416792677819   63.37872296180112    9.65122103236669
C         5.38414804811666   62.14665106877560   10.35652500643821
C         5.41995628112350   62.14153666486337   11.77577182507506
C         5.41230338089364   60.90927994155159   12.48069833483493
C         5.45637860315308   60.90393375257000   13.89922544795045
C         5.44642332111686   59.67180953180090   14.60407888670325
C         5.46409828944682   59.66656427715279   16.02315460696926
C         5.43591640858352   58.43465126568108   16.72816866686318
C         5.43732509575465   58.42952530111487   18.14728024021559
C         5.42924720119314   67.07413276332078    7.53442352552872
C         5.46595049473057   68.30062161700205    8.24812958547054
C         5.49701881047856   68.29535023442997    9.66715750772901
C         5.49042200785011   67.06376499706492   10.37318498555193
C         5.44593076911611   65.83735425619548    9.65952779122182
C         5.41695943335615   65.84252439729121    8.24000108946214
C         5.53541572348690   67.05838983592830   11.79248917605534
C         5.53523684270790   65.82650612525572   12.49767653658763
C         5.47941469479956   64.60008217917068   11.78418631032365
C         5.43709086017834   64.60536697601606   10.36515597642224
C         5.59525520211946   65.82100156336247   13.91588561104320
C         5.58841378204921   64.58874583187226   14.62077148656951
C         5.52727731910982   63.36246873399931   13.90759623526911
C         5.47463235463327   63.36796140122378   12.48918160903875
C         5.62242868966591   64.58309428000005   16.03937971239623
C         5.58336261607926   63.35153378133332   16.74465093240681
C         5.53886481663754   62.12504132406154   16.03136208870467
C         5.51314797078778   62.13036877559410   14.61243922076964
C         5.57547245041528   63.34659540207755   18.16393449650007
C         5.52816537030401   62.11517797742238   18.86916581251188
C         5.49419669546507   60.88833375876641   18.15561755825389
C         5.50047104763292   60.89333111315290   16.73657645627177
C         5.52186082492304   62.11016032734187   20.28864988518438
C         5.46052518918865   59.65646958801021   18.86086239746013
C         5.54000294051698   69.52189751042506   10.38087804971884
C         5.58241476339030   69.51649771066846   11.79983808356743
C         5.58680455793089   68.28460855996930   12.50595087658417
C         5.64905435826493   68.27913841181446   13.92384835389210
C         5.65916846080026   67.04711821669683   14.62871033563082
C         5.71381773544366   67.04090954080880   16.04720823598936
C         5.67508467743174   65.80921699549353   16.75275250553931
C         5.66359512083919   65.80441474196343   18.17225535411663
C         5.60959167787940   64.57328202332036   18.87750206772477
C         5.59156468312586   64.56852123458870   20.29681087961251
C         5.55200290557028   63.33698858986467   21.00243469638815
C         5.54504521425249   70.75256780467126    9.67482125196354
C         5.57607572467765   71.97818095319957   10.38854763881064
C         5.61256374821723   71.97282795795542   11.80642206486789
C         5.62370951720390   70.74235293582143   12.51280298907796
C         5.67024519577164   70.73731347247414   13.93244902850892
C         5.69512178507558   69.50611354239125   14.63727175244746
C         5.74655920373447   69.50056919600983   16.05555884776483
C         5.75503437104842   68.26758376176588   16.76129190461216
C         5.73500938209891   68.26259827330755   18.18121706471721
C         5.68941538639886   67.03111999475712   18.88619726293187
C         5.65531527194053   67.02666445236261   20.30552665821774
C         5.61451500903837   65.79537010053011   21.01086437104629
C         5.59794125529930   65.79061894208516   22.43059160395620
C         5.62327901562473   73.20080013309158   12.52108402567508
C         5.65245411942561   73.19541875359444   13.93988096811499
C         5.68404247398191   71.96287937066987   14.64643414040733
C         5.70608106975011   71.95695728795022   16.06447728112916
C         5.73614512043024   70.72652153753766   16.76995034082882
C         5.72522923661351   70.72103072135583   18.19052931822109
C         5.72035711347292   69.48973403847711   18.89552307116521
C         5.68409599476707   69.48512485897953   20.31447025249708
C         5.65925513641346   68.25337589337322   21.01994752711598
C         5.63478650537020   68.24888799989493   22.43918167584706
C         5.61176881930603   67.01729910550441   23.14475722845963
C         5.57935870718175   74.43002342678408   11.81706330324538
C         5.55451079207552   75.65369792529444   12.53304041054292
C         5.57527257520018   75.64788922040709   13.94630646814322
C         5.62917811812038   74.41928852953593   14.65288876454670
C         5.63860971634200   74.41297034538744   16.07630839608630
C         5.68074164654636   73.18373353554925   16.78011111568096
C         5.67750636200798   73.17847647121209   18.19928636948338
C         5.69663874705852   71.94605543205532   18.90540668938625
C         5.67550378486529   71.94153648958104   20.32351714617718
C         5.67035046509722   70.71097077401279   21.02891342914974
C         5.65008291542517   70.70644384884935   22.44902742664497
C         5.63653673371034   69.47561568054270   23.15377683090168
C         5.62510728798407   69.47087365445852   24.57317407293251
C         4.93232255163100   63.39575337670181   -8.77990820766720
C         4.94212630055111   62.22109625604177   -9.46509895544187
C         4.98119310099717   63.42551485853071   -7.37811995704937
C         5.03917965030999   62.20431613990507   -6.67343871012728
C         5.04907665187871   60.97689087318835   -7.38941055230472
C         5.00185173601989   60.98724956603732   -8.80019941297570
C         5.08909286791645   62.19912055217150   -5.24672524582667
C         5.14765003215961   60.96788571608609   -4.54595465919285
C         5.15805166382577   59.73796444699461   -5.26312069151093
C         5.10934973394059   59.73960870994637   -6.68095247917652
C         5.19782782673898   60.96347045587842   -3.12958636803648
C         5.25886125692496   59.73103115273540   -2.42556540038627
C         5.27158259066156   58.50571872569261   -3.13982882081925
C         5.22086125934440   58.50955718680368   -4.55983476353578
C         5.29523386341839   59.72728236484818   -1.00733863623370
C         5.32858812948837   58.49617728246851   -0.30345172062226
C         5.34526111616045   57.26990574379943   -1.01809139398831
C         5.32452689935510   57.27474326532118   -2.43662765921313
C         5.32688140250263   58.49114517006656    1.11611942498636
C         5.36403061695092   56.03766136314398   -0.31354054262601
C         4.92307851456645   65.90292463440480   -7.31882870539788
C         4.97684444366589   64.66917022670378   -6.65340656873056
C         5.03004869290200   64.65881669126544   -5.24316073436836
C         5.08423075334711   63.42082846932869   -4.53477322271519
C         5.13505603057502   63.41916888273687   -3.11766407874977
C         5.18864253048243   62.18980870307488   -2.41484054208579
C         5.23548638953955   62.18582162838208   -0.99482838607016
C         5.28182945395376   60.95449201533727   -0.29216817605354
C         5.30277804202787   60.94979840285007    1.12625283990833
C         5.31281642534291   59.71747349672707    1.83060290475429
C         4.92599089342752   67.07822863507137   -6.63446201461715
C         4.98203232830103   67.10828181423125   -5.23314480759853
C         5.03256456227178   65.88675075302631   -4.52812980377950
C         5.08845100674420   65.88153258383269   -3.10186986958489
C         5.13681006607222   64.64970216373786   -2.40108099995942
C         5.19101126058723   64.64493031206499   -0.98504597610251
C         5.23624010144974   63.41163794095033   -0.28100281699016
C         5.28226655571803   63.40795189987919    1.13662411595211
C         5.30266957975116   62.17646707433900    1.84060641661731
C         5.31275964003428   62.17179336852117    3.25998043813008
C         4.94771918984700   69.58646113736765   -5.17532507867864
C         4.99257043973070   68.35242176118703   -4.50932645638393
C         5.05266027494869   68.34215296906036   -3.09952953739880
C         5.09849361312411   67.10371736135100   -2.39079475512667
C         5.15839761670925   67.10169782363143   -0.97415680175230
C         5.20371465007542   65.87177356214248   -0.27121866288399
C         5.26564917555399   65.86737655477617    1.14790741129537
C         5.29794455356842   64.63560791493309    1.85092739730902
C         5.33363719097340   64.63067993187273    3.26892304668504
C         5.32876262182718   63.39845446419569    3.97382134034555
C         4.96507444523069   70.76214735880723   -4.49202485677306
C         5.02767786161518   70.79269473280087   -3.09091890070668
C         5.06996167648752   69.57064629363535   -2.38555572400068
C         5.13349442778999   69.56494126252845   -0.95997263686407
C         5.17671186406865   68.33245117090448   -0.25871262492695
C         5.24382504915494   68.32670144878956    1.15644591732755
C         5.28852514681941   67.09328175556985    1.86066135444385
C         5.34529030452609   67.08878235773746    3.27810923813764
C         5.35948435227737   65.85737373312119    3.98244371515872
C         5.38147220698271   65.85248421174659    5.40176340187431
C         5.04109351729345   74.44875559897666   -2.35365192325242
C         5.01474744146267   73.27264372348726   -3.03517145092821
C         5.10572629176954   74.48058441552485   -0.95172787765208
C         5.14368989091514   73.25612498858568   -0.24668557256928
C         5.11662214773370   72.02662507088448   -0.95949426735073
C         5.05170744037447   72.03724687891724   -2.36858396050263
C         5.21148200013798   73.24657598875478    1.17805238146186
C         5.25172659855990   72.01303453263868    1.88087076533908
C         5.22354526590746   70.78343620190303    1.16620869647896
C         5.15655354743174   70.78735227564044   -0.25038863018025
C         5.32425424676676   72.00617524893447    3.29536290183521
C         5.36427483258599   70.77340286624521    4.00053781048389
C         5.33467314177867   69.54808623759982    3.28840789723361
C         5.26647476723701   69.55345358473808    1.86959997101922
C         5.42935959020384   70.76837794043122    5.41834507037861
C         5.44269740505425   69.53738287656569    6.12324624215439
C         5.41133161676489   68.31080709716471    5.40981069691952
C         5.36922361539835   68.31613098295905    3.99198999864708
C         5.47565502293800   69.53222027615429    7.54215627400273
C         5.40902332618559   67.07897760840801    6.11519026794854
C         5.09634379616013   76.97202171348692   -0.89564963209805
C         5.13314224206755   75.72497666669442   -0.23134044224220
C         5.19834883496829   75.70401346717583    1.17622977014530
C         5.23959630013359   74.46664061552715    1.88659495825661
C         5.31060508415187   74.46281156492610    3.30554102977226
C         5.35610684417153   73.23320818415407    4.00863736077516
C         5.42735185354233   73.22771378062856    5.42657606003399
C         5.46147379743870   71.99479396111465    6.13185622012806
C         5.50728144556395   71.98897766752117    7.54870235856897
C         5.51265554321702   70.75796456698369    8.25497583365511
C         5.12029843095955   78.14421377647065   -0.21147322904826
C         5.18173167937286   78.15456211354105    1.19524520161272
C         5.22213443743006   76.93036253003201    1.89503274042396
C         5.28393105603606   76.92940738620955    3.31529568950637
C         5.33196691413925   75.68983877206425    4.02114005851912
C         5.39258589701350   75.68348718894060    5.43090586315990
C         5.44128186376549   74.45249397474441    6.13753597985685
C         5.48311450238687   74.44648512581310    7.55922526715213
C         5.52101512163080   73.21666805315753    8.26294982317887
C         5.55375002302837   73.21082793714582    9.68174466927360
C         5.20296803206088   79.36357187455202    1.91697441224961
C         5.25797119815346   79.36022102087942    3.27317890122498
C         5.29684258565411   78.15506300658008    4.01056582996307
C         5.34286441194123   78.14637245556308    5.44764786404169
C         5.38863683280368   76.91787731582085    6.14499645143853
C         5.42244874868531   76.90996866369349    7.56563836303938
C         5.46885667438953   75.67084010548426    8.27407841838025
C         5.49733771576245   75.66409511118806    9.68715080666046
C         5.54584350632369   74.43536357505573   10.39401627875997
C         5.33842095259252   79.34040668010506    6.18583301825251
C         5.36953523877688   79.33264175427460    7.54476280548530
C         5.40826225391435   78.13143232839758    8.27080049522945
C         5.43032904723250   78.12447402513358    9.70927679441045
C         5.47576029642376   76.89720894675533   10.40481603616014
C         5.49827318012269   76.89164694704121   11.82521528070300
C         5.34409303781945   27.73201386416468   18.77984007478911
C         5.35075293227139   27.72738463107424   20.13967339335560
C         5.42993924996451   30.14832862459604   20.17794805691550
C         5.47411842601500   31.38170503336166   20.89473953047292
C         5.47801055806913   31.37580996040676   22.30829013439284
C         5.43894066694096   30.13703042737827   23.01815978948044
C         5.39791859191844   28.91551167300915   22.31386650072111
C         5.39304061623642   28.92150320455190   20.87491355552718
C         5.44088465423937   30.13014439116094   24.43950878406456
C         5.40205505563074   28.90231133384223   25.13857181723979
C         5.36339332338892   27.70838042739150   24.40113509267882
C         5.36150557154639   27.71523486660104   23.04164644472374
C         5.40022802116985   28.89450281327117   26.57663874688159
C         5.36055467476139   27.69033369283766   27.31566322247171
C         5.35429945661275   27.68783183375836   28.67317714923649
C         5.52196127923236   32.60039099665995   23.02230654438593
C         5.52373594131559   32.59514529565134   24.44477569723456
C         5.48156215988753   31.36465651613252   25.15284616750098
C         5.47969806278668   31.35895524380739   26.56405189397409
C         5.43676160258933   30.11997317489261   27.27153688912489
C         5.42966184810577   30.11993678006651   28.69324714603552
C         5.38708518029011   28.89671437004973   29.39462706088793
C         5.37749047730787   28.90796983081587   30.80276004906908
C         5.56583273896569   33.82954228266875   22.31769701569036
C         5.61002868567281   35.05677605101027   23.03176250862586
C         5.61316102583681   35.05163809908029   24.44932365067853
C         5.56924928774283   33.81955795784798   25.15547753443975
C         5.56996530374000   33.81447492629889   26.57518076283563
C         5.52085501660227   32.58574542817961   27.27958555454335
C         5.51189858693663   32.58273597234318   28.70023919577094
C         5.46278229207323   31.34627932804834   29.41180931309660
C         5.44722364092358   31.32619894905171   30.82080323721685
C         5.40641409116460   30.08013673617969   31.48672328354098
C         5.65688484550613   36.27755214701688   25.16325361426164
C         5.66154561784012   36.27292090613355   26.58247549810532
C         5.61770790659456   35.04090305812483   27.28875418359052
C         5.60588344344237   35.03473932702621   28.70492332325825
C         5.54933616609190   33.80242632037452   29.40868132150363
C         5.52140301949127   33.79398482807774   30.83447161120431
C         5.46993646154710   32.57073023515404   31.54075006236723
C         5.43906755252907   32.60352329094274   32.94379996599491
C         5.67705979400184   37.50828646096450   24.45825377260324
C         5.69573368798646   38.73493545487232   25.17209487109393
C         5.70986376160022   38.72995376100404   26.59036569277785
C         5.69091426545474   37.49818988971683   27.29482531551381
C         5.67640833053761   37.49351230192106   28.71506191514898
C         5.63106485384939   36.26436296130961   29.41946439180388
C         5.59366718939854   36.26158389031164   30.83686988292085
C         5.53991754458836   35.02354696913882   31.54685498040377
C         5.50341673245064   35.01386980891742   32.95689662449382
C         5.45466352543337   33.77981100120362   33.62503652354035
C         5.14282552566048   27.78710039869559    1.72456107262842
C         5.16754002527647   27.77991133594536    3.08179518469606
C         5.22027029872701   28.97868655937214    3.82873931614002
C         5.24180697542966   28.97629532611085    5.26666790640174
C         5.21112702179282   27.77717997366433    5.99606944847017
C         5.22914007416965   27.77437637057263    7.35543631357015
C         5.25031518327557   30.20904176628123    3.14219925670670
C         5.30630733133052   31.44280741535318    3.85780820823371
C         5.32692907243440   31.43856331504432    5.26880582483746
C         5.29336724460878   30.19905532829364    5.97377452047817
C         5.31195521247626   30.19585641798066    7.39499569855242
C         5.27927217576332   28.96938666788036    8.09103953552863
C         5.29651085354226   28.96534199633448    9.52988111672238
C         5.26418084246507   27.76617680346845   10.25720450635684
C         5.27945848973664   27.76154666422757   11.61689514427473
C         5.38202361345218   32.66381764705343    5.98493751586605
C         5.40106206383629   32.65894066461181    7.40728288739233
C         5.36468484510580   31.42942057578763    8.11303948056149
C         5.38219915092009   31.42532887165771    9.52645545340501
C         5.34672720047870   30.18715353647235   10.23486599077197
C         5.36232991564214   30.18234739080704   11.65558828769688
C         5.32844206231179   28.95545826853316   12.35185669801246
C         5.34355479508312   28.94962933028599   13.79093324162498
C         5.31215579550123   27.74980637570254   14.51719715240554
C         5.32420852321313   27.74353891596314   15.87709386538976
C         5.42099116870331   33.89299634478718    5.28254919093395
C         5.47649709348075   35.11986150893203    5.99672438413539
C         5.49438764293489   35.11484827496604    7.41416557686327
C         5.45846250944016   33.88278062497381    8.12004191201098
C         5.47830070081017   33.87766260642216    9.53902659700286
C         5.43786364908398   32.64847637422178   10.24256174023142
C         5.45232002639678   32.64341106378336   11.66603782079700
C         5.41270260541125   31.41517461328741   12.37323673676629
C         5.42590692635601   31.40951491428250   13.78711984465716
C         5.39079449801592   30.17089287806883   14.49610934770249
C         5.40401711109518   30.16421363700171   15.91695989907702
C         5.36965820691348   28.93648381466433   16.61316782371603
C         5.37948730625940   28.93079965031586   18.05243259186066
C         5.54627809136603   37.57125004509967    7.42386637678639
C         5.55705860874546   38.79784809964800    8.13805790972317
C         5.55992251196781   38.79240525310349    9.55718801285776
C         5.56478194149687   37.56049715588090   10.26272374002754
C         5.55078285471438   36.33486968677600    9.54861271611341
C         5.53599696333763   36.34024666958999    8.12860179610570
C         5.56949924586975   37.55498558381549   11.68213654951213
C         5.56715747308796   36.32391833486556   12.38725815611444
C         5.54112097785057   35.09895312694059   11.67245126219125
C         5.53018053092926   35.10424971817564   10.25426319119440
C         5.57165783034741   36.31815581701046   13.80769127059573
C         5.55619810485091   35.08754029016587   14.51384163023019
C         5.51378359119903   33.86114993850223   13.79840505108636
C         5.50502900633351   33.86684744808057   12.37906883096690
C         5.56768179586186   35.08128032030262   15.93237805187486
C         5.53731146234808   33.84916986406995   16.63960148216531
C         5.48836027587272   32.62574598362865   15.92687382499434
C         5.47542429188187   32.63216980985492   14.50298898789486
C         5.54829115751075   33.84392860927554   18.05873829808176
C         5.50879076404964   32.61506096078023   18.76338877263531
C         5.46226963556315   31.39123270423007   18.04810492136979
C         5.45239768520575   31.39679217294905   16.63439873411621
C         5.51496344419510   32.61033162329301   20.18687345335739
C         5.42371590130038   30.15308317570663   18.75709874758334
C         5.55578900743340   40.01874206042311   10.27159529939944
C         5.55173964349263   40.01302869665130   11.69147694876380
C         5.56165147503363   38.78131442911057   12.39691979053172
C         5.56367193907934   38.77549287826189   13.81626263951123
C         5.57595138598792   37.54345996322649   14.52200448539697
C         5.58547422224187   37.53767927011717   15.94133889898687
C         5.59257180514360   36.30664348513171   16.64677811947746
C         5.60615488953564   36.30190591557525   18.06711831857194
C         5.59149487300647   35.07141952506272   18.77332310006553
C         5.60243362765042   35.06654623247913   20.19148362040178
C         5.56375463090867   33.83460531434003   20.89854064110340
C         5.55886852604515   41.25085433641384    9.56628891196722
C         5.54968819236192   42.47773023818429   10.28056719550659
C         5.53483974959817   42.47197865349855   11.70024162707185
C         5.54024135116410   41.23961934603904   12.40577537157410
C         5.53822397189442   41.23378325652912   13.82550565599727
C         5.55394394098253   40.00163183848998   14.53081467149683
C         5.56098756764192   39.99607768007044   15.95061995077337
C         5.57989020560423   38.76451657283585   16.65610972269440
C         5.59557025622700   38.75965633936516   18.07532061437632
C         5.61647598341511   37.52798578262600   18.78092113778924
C         5.63499365075961   37.52304845044050   20.20014888340675
C         5.63396184651623   36.29217045547732   20.90549576474681
C         5.64205194286751   36.28724331534735   22.32557523302333
C         5.51796446304581   43.69865987469684   12.41462820895538
C         5.50962441306121   43.69276499362736   13.83451882857920
C         5.52414008282783   42.46049732972657   14.54000272256342
C         5.52907606430711   42.45501631289900   15.95959749596177
C         5.55051451943449   41.22297754577373   16.66498222343933
C         5.56565963926397   41.21801152211903   18.08460660484218
C         5.59042198800815   39.98624996201225   18.78974705200928
C         5.61284818753296   39.98140332492120   20.20933217333050
C         5.63664914833406   38.74988265013490   20.91459158359675
C         5.65563697891581   38.74487915715746   22.33356995784820
C         5.66335330765457   37.51318637479123   23.03897834765824
C         5.51309728578337   44.93089220073470   11.70907922145688
C         5.49066223352741   46.15744724222871   12.42361270564976
C         5.48019430898328   46.15165146051047   13.84349062725728
C         5.49313480617468   44.91940160675121   14.54903725935036
C         5.49650058460687   44.91397134183573   15.96875951307462
C         5.51779333363559   43.68199127114983   16.67411657676477
C         5.53415716536224   43.67701037947852   18.09389388618283
C         5.56106872082157   42.44510224567928   18.79908704581953
C         5.58746009232850   42.44020656843294   20.21852675174947
C         5.61393017074159   41.20820204815307   20.92356520524286
C         5.64397833675953   41.20335958234652   22.34289459863930
C         5.66214984572057   39.97154346078734   23.04781019017374
C         5.68831542302989   39.96690598875792   24.46700894821435
C         5.16181391634335   30.19941115730137   -1.07228257260071
C         5.14011153390198   29.02238962980863   -0.39639798202513
C         5.16891777911426   29.00104741359629    1.01136429724579
C         5.19804525815397   33.91419610458129   -3.18474739304712
C         5.18764739721186   32.73302830720897   -2.51183728662330
C         5.23031425113188   32.69019637432319   -1.10939505914076
C         5.21483795562256   31.44054432160277   -0.39812755576888
C         5.24983662303013   31.45046002925394    1.01061070073190
C         5.22418145231012   30.21909736535876    1.72076266410994
C         5.22637722907865   37.61432379861903   -5.29717412478399
C         5.21567854433324   36.43390529351576   -4.62254282506879
C         5.26234360523998   36.39308337490654   -3.22120780116405
C         5.25215952813205   35.14347069616667   -2.50824180627640
C         5.29770596973881   35.14320342517418   -1.09851996902572
C         5.28707617435233   33.90844342545905   -0.39495128603050
C         5.33250073350459   33.90676583411977    1.03032148912121
C         5.31045988549738   32.68154638632489    1.73024173327202
C         5.34041688974674   32.67446364471404    3.15066859766358
C         5.24706264293996   40.12995831867600   -6.73701718621268
C         5.29564657707281   40.09080867536947   -5.33582487786881
C         5.28563102891610   38.84217934261653   -4.62129155628206
C         5.33472511732084   38.84228004694999   -3.21127454079682
C         5.32183674357554   37.60893245775668   -2.50651850582665
C         5.36919398828241   37.60395472933102   -1.08059528018452
C         5.35568092822758   36.37635972480723   -0.38012487229705
C         5.40333313697018   36.36923077070816    1.03682316074669
C         5.39210918382570   35.13435476138302    1.74228654350377
C         5.43072036809633   35.13010385727657    3.15802784376721
C         5.40011688157494   33.89813647527020    3.86314325434164
C         5.25231286518480   41.30962808967971   -7.41298974237373
C         5.30590420712659   42.53788837084038   -6.73802782467465
C         5.35802002691397   42.53883041166657   -5.32782981214188
C         5.35464268947356   41.30645800570998   -4.62171213067678
C         5.41032438131980   41.30155078408558   -3.19572107844232
C         5.40013538119564   40.07458458936809   -2.49367251888117
C         5.45497198349555   40.06601314716614   -1.07723480115500
C         5.43430785949552   38.83042325794057   -0.37062530424347
C         5.47966295276360   38.82538072553207    1.04507403919372
C         5.46208124371338   37.59333030126206    1.74920082205663
C         5.50110859686453   37.58757250652481    3.16882750426367
C         5.48349164533052   36.35701211344212    3.87241962466907
C         5.50561569738463   36.35114160321682    5.29130493750753
C         5.40215695406748   44.99758322914796   -5.31406302544385
C         5.44624072816733   46.22390920863542   -4.60474933782928
C         5.50950231214786   46.21819586638485   -3.18876345721002
C         5.52902311802587   44.98681430510013   -2.48277392151166
C         5.47561741175555   43.76274551086780   -3.19413049191445
C         5.41254537783736   43.77128968962231   -4.61060161190512
C         5.57957083816160   44.98049954915182   -1.06270320512077
C         5.58775201417609   43.74965455450262   -0.35781142149466
C         5.53708088512505   42.52183018721691   -1.07093906608758
C         5.47648809739126   42.52754317965255   -2.48649120553809
C         5.62444302459822   43.74316426555578    1.06025516180618
C         5.61460421818990   42.51040600048222    1.76588204088837
C         5.56751141487721   41.28394927267045    1.05396565359404
C         5.52686176431260   41.28993070363668   -0.36597527154625
C         5.63035104107335   42.50486888003616    3.18421152937885
C         5.59926391962415   41.27309418558524    3.88911086482105
C         5.56495504380868   40.04679119621591    3.17633624369815
C         5.54212993178731   40.05297572312436    1.75813042850044
C         5.59577879726433   41.26740793407644    5.30840537936450
C         5.57088224044983   40.03542920688103    6.01318449470533
C         5.55289307440862   38.80856366093426    5.29956770820712
C         5.54309798847039   38.81406784343197    3.88147106548692
C         5.56622496374533   40.02977133557634    7.43256539064713
C         5.53776469721245   37.57670502176455    6.00465960689263
C         5.53285506694566   47.44601620791715   -2.47528654175579
C         5.56609815414088   47.43913630946135   -1.05656500074857
C         5.59507618351193   46.20683648433998   -0.35032852019052
C         5.62223980896316   46.20097824494596    1.06818516835115
C         5.65022101210370   44.96933154316636    1.77312119032843
C         5.68211476105747   44.96382972701803    3.19238769107217
C         5.66658531481310   43.73160667853205    3.89778418541692
C         5.65316911480897   43.72636462291018    5.31711331900310
C         5.61525899681963   42.49433100913870    6.02208347741770
C         5.59331622825243   42.48884497712501    7.44135857083289
C         5.57221007807571   41.25653681634172    8.14659906837715
C         5.50068686405360   48.67612565081055   -3.18103854253088
C         5.49980648297374   49.90214883495354   -2.46753108066008
C         5.51115592065331   49.89587692875057   -1.04850814745228
C         5.54898821014156   48.66469680007319   -0.34307744741117
C         5.55914313821245   48.65840461739291    1.07675941157135
C         5.60505459686910   47.42761341981179    1.78225058006956
C         5.62725994620457   47.42249825579197    3.20147413651493
C         5.67975705286562   46.19114267242032    3.90652724561310
C         5.67396203180944   46.18582370156623    5.32657828490623
C         5.65859750942662   44.95303192387867    6.03155020917091
C         5.61215018993021   44.94780723467837    7.45058805662046
C         5.58833670271919   43.71575784474866    8.15558923161885
C         5.55758906075722   43.71002510564536    9.57508515503599
C         5.47531100776114   51.12198828247714   -0.33370180531866
C         5.47488723242266   51.11583105741724    1.08590348210432
C         5.52137828790363   49.88409526348668    1.79089543542441
C         5.52604094782385   49.87871982845143    3.21058514178359
C         5.58003062917563   48.64799607399164    3.91588732829885
C         5.58106590736267   48.64311221050642    5.33559578383939
C         5.62345694351798   47.41207570525432    6.04086524878795
C         5.58712428101124   47.40641172408071    7.45998832824796
C         5.58284080704431   46.17427528490207    8.16483142853565
C         5.54186644438510   46.16874450244027    9.58398779768508
C         5.53672764138979   44.93663294123591   10.28938564686389
C         5.44255350473389   52.35349011453145   -1.03833112330253
C         5.40822256089164   53.57961781524009   -0.32362882789119
C         5.40069699558359   53.57383886949370    1.09571422545822
C         5.43287837783701   52.34178706668938    1.80059556785355
C         5.42997189851826   52.33613689856657    3.22037566347618
C         5.47680113293840   51.10461040653419    3.92515810529097
C         5.47604860437749   51.09972771439642    5.34475961209555
C         5.52588536812295   49.86870632687865    6.04986435234734
C         5.51550305318940   49.86383628706326    7.46939634412200
C         5.54150221424784   48.63228797875279    8.17434365912403
C         5.51139790377906   48.62692136503210    9.59370184832098
C         5.51204522290957   47.39499506156506   10.29861719249362
C         5.48548083039908   47.38956691335326   11.71815425260728
C         5.25015867334276   45.00258057874960   -9.53306485606561
C         5.25984268430611   43.82364213615783   -8.85575478835433
C         5.30472407309318   43.78572784270272   -7.45410972925019
C         5.07507617574769   52.40028580453480  -13.78342445149260
C         5.12128112714182   51.22158941755126  -13.11197502991521
C         5.16721874956026   51.17425459224945  -11.70041342486530
C         5.20722532644684   49.92741688891402  -10.98563688987275
C         5.19085671401525   48.69537588268078  -11.65940693945990
C         5.25934339050563   49.92756620437864   -9.57279873685543
C         5.29129557800577   48.69596000516572   -8.86435590143309
C         5.26599517445083   47.47948312473227   -9.57727600398232
C         5.21923342186190   47.51769244515689  -10.98032362893633
C         5.34390931938005   48.69171577647560   -7.43658293548137
C         5.36690047719714   47.46658403767741   -6.73141366147481
C         5.33336348081700   46.23387351011610   -7.44852969183458
C         5.28437587800838   46.23238412240071   -8.85943198607493
C         5.42178964425888   47.45845416473070   -5.31356423186704
C         5.34652354063123   45.00207134978802   -6.74064103028998
C         5.02042406359014   54.85371980360839  -13.77248325081112
C         5.07190547192204   53.62458484032973  -13.08763734351360
C         5.11916381369000   53.61965533608002  -11.67784497381636
C         5.17028231329920   52.38396164673390  -10.97678394625137
C         5.22346002209056   52.38168677126561   -9.55046508526588
C         5.27430632563366   51.15782878718552   -8.85013114312092
C         5.33347010970569   51.15115055684534   -7.43071071082343
C         5.36987869764336   49.91759500838948   -6.72433474940373
C         5.42212911001137   49.91297581411155   -5.30738518931138
C         5.45113888306669   48.68228172434095   -4.60141074696631
C         5.01383076851424   56.02751243535489  -13.09066575869520
C         5.05732398300224   56.06488569064319  -11.67842280020035
C         5.11292920462475   54.85038793725199  -10.96577741566297
C         5.16150147396574   54.84318452184490   -9.53925832503171
C         5.22194484374819   53.61018663976284   -8.83606757281588
C         5.27777653164572   53.60569874125052   -7.41983494356229
C         5.34072484261739   52.37443119783222   -6.71569453192965
C         5.38898196986088   52.36989691944730   -5.29553489384231
C         5.43303868242508   51.14031685361311   -4.59176559778660
C         5.46497401866343   51.13430446877287   -3.17271225741226
C         4.98773060517977   58.54125452780695  -11.61572527246358
C         5.04543916875078   57.30584186518550  -10.95163415934755
C         5.08989092380908   57.29690860642537   -9.53893913149394
C         5.15020659151247   56.06199879037661   -8.82770384552003
C         5.19798977526810   56.05954280895116   -7.40822170858788
C         5.26349210878114   54.83211986052870   -6.70446877194119
C         5.31289890950687   54.82717339005386   -5.28443010909951
C         5.37607871073593   53.59620291859326   -4.58081074395898
C         5.40606755708326   53.59103856428243   -3.16252010369387
C         5.44375751521633   52.35952488881178   -2.45801577696296
C         4.97366886371449   59.71468230814657  -10.92925251721613
C         5.01607784067960   59.74457301699587   -9.52600042385189
C         5.07584049674286   58.52397268283460   -8.82142663033647
C         5.12192859986485   58.51886478348099   -7.39382585999347
C         5.18359745298853   57.28832097504324   -6.69147255691447
C         5.23237317173918   57.28347540288974   -5.27474475030259
C         5.29580324326772   56.05165420139208   -4.57010105404834
C         5.33851154738659   56.04777659294806   -3.15167368789851
C         5.38264232182582   54.81712743584487   -2.44762074912437
C         5.38618338441941   54.81164222430808   -1.02808506654833
H         5.64926253897041   52.19594309767808   45.43518588370964
H         5.66471495649887   50.10024327512824   44.23559078011974
H         5.63226524487500   48.47254580551738   43.27529885508237
H         5.61020117232011   46.41225338541572   42.07103019291496
H         5.55236827507834   44.79416410292317   41.12405074652175
H         5.52479646810221   42.73391517190007   39.92207776144964
H         5.48683877637963   41.11592732575229   38.97806360969962
H         5.46379299511226   39.05466721420077   37.77803417496487
H         5.45536095807874   37.43486482568332   36.83673852265588
H         5.42919959418238   33.75042905631587   34.69829698570118
H         5.43598178471373   35.37245512011435   35.63847976723795
H         5.39916036565881   31.68615794702732   33.50118480532909
H         5.39903032201681   30.04734672769933   32.56012745238092
H         5.34605867628837   27.97017611862397   31.33011061139489
H         5.32320538400333   26.75900446276887   29.21601778659181
H         5.33444050794606   26.74794608574028   26.80126967746473
H         5.33410777028180   26.76352410119540   24.91121239085060
H         5.33096273291627   26.77443949690817   22.52460166051043
H         5.32248919189383   26.78248140770060   20.64948259279013
H         5.31010337696648   26.79066875772265   18.26376246965840
H         5.29835948245406   26.79809057708635   16.38609523714180
H         5.27777078020723   26.80886596710860   14.00053624842007
H         5.25289950778857   26.81659301539658   12.12673403345723
H         5.22627076859790   26.82485948641154    9.74139070518144
H         5.20409970967444   26.82994127939078    7.86616225345690
H         5.17219596315140   26.83605152889736    5.47977563817141
H         5.14598844674823   26.83390487482266    3.58974008319514
H         5.10227538126451   26.86223533471385    1.17560130370731
H         5.09946396324168   28.08844308023838   -0.92992914964157
H         5.32189428041975   80.18940575453907   29.40071565654655
H         5.29738063099518   78.96380133785574   31.50655575977364
H         5.30890108052541   76.87782355378265   32.72286478093808
H         5.30366001457314   75.23268757110168   33.65375424184540
H         5.29999662296502   71.53039350824022   35.76719528486189
H         5.30487786706877   73.16001486574912   34.83711166055137
H         5.31126566019456   69.45951868800809   36.95165922186551
H         5.33569047971805   67.83230306146942   37.88352939138937
H         5.36848921452385   65.76255093589651   39.06935827854176
H         5.41947381193555   64.13719731670669   40.00251229649163
H         5.47177117663230   62.06903718994388   41.19029357093015
H         5.54145683694981   60.44411780568338   42.12667390389925
H         5.58841454012257   58.37648238316670   43.31774517102198
H         5.62478045186568   56.73739652802605   44.26317926482469
H         5.63524131757551   54.63167116644719   45.44549625682638
H         5.37364859151186   80.21638601751155   26.98678058758449
H         5.36667272040869   80.21213755222374   25.09763278888294
H         5.38292213975190   80.21686325127071   22.71117355823051
H         5.37741330844574   80.22003515167067   20.83746421617987
H         5.38457832873552   80.22706248470770   18.45227610326851
H         5.38789423353877   80.23400766903924   16.58162221747984
H         5.38271805268983   80.24504291939469   14.19637476828987
H         5.40020899123708   80.25432921046466   12.32161850742997
H         5.37054513161535   80.26378542915249    9.93638746035486
H         5.36477896762998   80.27345133939380    8.06264171567356
H         5.30668960699169   80.28582201491511    5.67695188470084
H         5.27346804812780   80.30273243053024    3.78777341250447
H         5.17406994766425   80.29316792035574    1.37533768286713
H         4.98548116818379   54.84825304398642  -14.84818437561931
H         5.09127771945906   79.08276256267695   -0.73761627557394
H         5.03990451348909   52.41334858415683  -14.85903501448277
H         4.97356813121166   56.94413582206835  -13.64880700032376
H         4.95338457419837   58.57221663964005  -12.68885546292418
H         4.92902161739211   60.63270418857141  -11.48481807515025
H         4.90331313043505   62.25268195898714  -10.53800764448082
H         4.88657388096639   64.31344637504662   -9.33614838655356
H         4.87981251884758   65.93429133399709   -8.39157507377258
H         4.88445631536429   67.99592616855065   -7.19102887101794
H         4.90080222485608   69.61752992660954   -6.24792511028957
H         4.92975024313042   71.67988741603597   -5.04897010439860
H         4.96671135068691   73.30300237792778   -4.10763516879148
H         5.01134873092889   75.36704575247715   -2.91014987755028
H         5.04986562818697   77.00546547019989   -1.96804644655731
H         5.12244673054887   50.30870527377004  -13.67773587083462
H         5.15253294121128   48.67015092473231  -12.73250090244593
H         5.20337559595753   46.60242618294378  -11.54187227845621
H         5.21440174216616   44.97758148190640  -10.60619375383404
H         5.23242025143833   42.90916519014817   -9.41833666147721
H         5.21237776098033   41.28599974615292   -8.48600074298148
H         5.20416496347113   39.21643784734692   -7.30021485703120
H         5.18913435539293   37.59168233691194   -6.37032678980739
H         5.16977958945101   35.52093641636341   -5.18646776066983
H         5.16511952129283   33.89251506605449   -4.25798355972045
H         5.14468193902079   31.81961483097231   -3.07544910849982
H         5.13898047436466   30.17436905381534   -2.14568343606383
1435
 energy: -390.360042204255 gnorm: 0.006562834660 xtb: 6.4.0 (91718e8)
C         0.69617817424328   54.54100620195834   15.40969686755296
C         1.25744873248906   53.72323272206925   14.22618907463736
C         1.89996808811586   52.07186125401668   12.03408078589244
C         1.98232837575823   52.55115768953761   14.39812791246957
C         0.89842141353095   54.06898582107365   12.92990441674629
C         1.21716112943307   53.26763987352980   11.85483752904195
C         2.28988148196591   51.73632619179043   13.32585830873695
H         2.27898139463959   52.25601619894599   15.38874214101942
H         0.30287432668755   54.95253574948977   12.77348588760139
H         0.90279507145097   53.54237995319661   10.86220288328929
H         2.82654139777930   50.81641946630427   13.48177956125912
C         0.91512659246278   53.78978060472406   16.73790760823507
C         1.37282703795763   52.41850328271348   19.15901953877841
C         2.14837481725905   53.83633924770702   17.36851332606357
C        -0.08382250865813   53.03810379085504   17.34183139832364
C         0.13766069275945   52.36231640422767   18.52530987852185
C         2.36654770793473   53.17638744929825   18.55921499845698
H         2.94484914942401   54.40041819261505   16.91560336415058
H        -1.05475305889731   52.98719446514775   16.88392545682387
H        -0.65075155517264   51.78296780356407   18.97496216159187
C         1.35724080751316   55.93385857632107   15.50842158483260
C         2.01654121476332   58.67196422526835   15.60504489686159
C         1.21701979967395   56.67133204848533   16.67879600748037
C         1.91368882976030   56.57943891688685   14.41105096595307
C         2.22906807966005   57.92264876720031   14.45378071478474
C         1.53801615075660   58.01170039173151   16.72968513622160
H         0.78646037983312   56.19629364228801   17.54375363648641
H         2.08598392678981   56.03101916585867   13.50318857850592
H         2.62676699361395   58.41340014285319   13.58186123683135
H         1.37579949447202   58.57501841411977   17.63299914653940
C         1.62484853517349   51.72932891210223   20.36933018339303
C         1.81985419574670   51.12359688736148   21.41303514384960
C         1.96254812531047   50.40287574411229   22.62154204742446
C         2.08304655086428   48.95232843672725   25.03366705223566
C         2.05351301233879   51.05623522013603   23.84758848903163
C         1.96917893397505   49.01119129984529   22.62201298358485
C         2.02890560404838   48.30141113411663   23.80093947404248
C         2.11402646041663   50.34717854846249   25.02785132657560
H         2.06449508230103   52.13250473504128   23.86154103089037
H         1.90907666651311   48.49271624232779   21.68055481399549
H         2.00551870199858   47.22578528653646   23.77772674257433
H         2.19291702359860   50.87183341266731   25.96428118035490
C         2.09517450886803   48.18604344291473   26.30194677481712
C         2.18216230367242   46.74206945810254   28.72246308873483
C         1.46463262059486   48.66276904287844   27.45257475252849
C         2.74084069292359   46.95404206436264   26.38818154564357
C         2.79085365376868   46.25612631206575   27.57145342432334
C         1.49956195959743   47.95214149152592   28.63114354264467
H         0.92658356496077   49.59335119035514   27.40470514794164
H         3.25120181299314   46.57274217179341   25.52206332891552
H         3.36883262813629   45.35317330592544   27.63594400187526
H         0.96975653093421   48.31546839049344   29.49326299800678
H         3.31914430019036   53.23997333056185   19.04953062039177
C         2.20687613620753   60.07355978288411   15.62348694088900
C         2.25966762688659   61.29435252465035   15.64212300507694
C         2.23859430167492   62.70727001898778   15.67350878585040
C         2.12692431292563   65.51960024919906   15.74478268794351
C         2.21536016333108   63.39281591091370   16.88412296287223
C         2.22013016536467   63.45340512112413   14.49870384094128
C         2.16762587896231   64.82969664243814   14.53296717634873
C         2.16186266332830   64.76850991037682   16.91974831007047
H         2.23901610265550   62.82764714371269   17.79994943395114
H         2.25207640362447   62.93578319077522   13.55542192435493
H         2.17756898705511   65.38876590306158   13.61336691545799
H         2.13253970254202   65.27727143088599   17.86756893722113
C         2.07033066397848   66.99919109576869   15.78356403825128
C         2.08814268097843   69.81661026728457   15.80113339771006
C         2.72898125530774   67.71312141432793   16.78302803789704
C         1.38612065953568   67.73264685661226   14.81283009299174
C         1.38798962364877   69.10893561199100   14.82779279023870
C         2.74490476414616   69.08748729144142   16.78524267570223
H         3.29016680599424   67.17298683141706   17.52453560218331
H         0.83948064145260   67.20624383103495   14.05002431185471
H         0.82457936018869   69.65580731653128   14.09315650752309
H         3.34207697923374   69.61448957606665   17.50663859229706
C         2.11824656031283   51.21772681528270   10.92674295276857
C         2.18971063168661   50.50982223613975    9.93278793393129
C         2.17841143109635   49.72803172831158    8.75438136910988
C         2.06955052476331   48.19005897022222    6.39576490146124
C         2.16890449353607   50.33467524705185    7.50181692767059
C         2.14946625122764   48.33749548717046    8.80598654980300
C         2.09668596943871   47.58495627562822    7.65279335310851
C         2.11861250639853   49.58340121722743    6.34830006521222
H         2.20350919336537   51.40920893148384    7.44707086079892
H         2.16477733525025   47.85430328608615    9.76772622310856
H         2.06000388624783   46.51144853470000    7.71776616196534
H         2.13512078519085   50.07373989139547    5.39040492249236
C         2.00654213951189   47.38555106434229    5.15280443788626
C         2.01874008607889   45.91219821883037    2.74778462397636
C         1.34427308396842   47.85014994745237    4.01523749934820
C         2.63476778932115   46.14413634637243    5.06611999408872
C         2.64786703905898   45.43097226209342    3.89041538616576
C         1.34240754557189   47.12531095994336    2.84530691197223
H         0.81644779182002   48.78648757155295    4.06441857821946
H         3.16824146100226   45.77071544384525    5.92192509950494
H         3.21575723788394   44.52163680111521    3.82375984167279
H         0.79245950248665   47.48272941149720    1.99334249998905
N         2.28219262150396   46.02650132847861   29.96387204889278
C         2.36310776443249   46.60192698065315   31.25768964942576
C         2.51176905290747   47.14436305279170   33.97892951108716
C         2.43771924951083   45.56801128287498   32.20602438154123
C         2.39225543628518   47.92764672657126   31.69452159621138
C         2.45209427549247   48.20150095370727   33.05164577504356
C         2.51269043589777   45.83756024458758   33.57092721582877
H         2.39375378576196   48.73501101611945   30.98797694097355
H         2.57886273550955   45.02861622039296   34.27739026536405
H         2.57416388646033   47.38155800491202   35.02704708254218
C         2.33032579719715   44.61724116408541   30.12319007783936
C         2.47569294871015   41.99577166532651   31.03523433823800
C         2.28358205660377   43.56461160093183   29.20624317785908
C         2.42955481048880   44.32401706591993   31.49386561014934
C         2.50386841483851   43.01088890466742   31.95316794227370
C         2.36439958996572   42.25642922914391   29.65676378120957
H         2.16694014972444   43.75782209317769   28.15759276117902
H         2.59704276330541   42.81282502578070   33.00668788060162
H         2.54776630197194   40.97254858813219   31.36154198862564
N         2.10239606058299   45.20142463042492    1.50196470942055
C         2.16482627822218   45.78775940152850    0.21147559277863
C         2.26631919614693   46.35329835591716   -2.50793717733808
C         2.22290200302955   44.76215276641680   -0.74672493196756
C         2.18682449964255   47.11708564067197   -0.21564890789773
C         2.22290935373557   47.40275321709414   -1.57141663086324
C         2.27432470358471   45.04327223776678   -2.11048186009113
H         2.19945968803978   47.91891558958253    0.49701991536049
H         2.32742384187799   44.24025446832623   -2.82471848572337
H         2.30857704085899   46.59903840043266   -3.55506607588305
C         2.14655772318473   43.79352613058730    1.32969047556757
C         2.26987689369617   41.17990007704720    0.39064762788728
C         2.11163337778835   42.73248928461283    2.23729106317808
C         2.22398807056212   43.51235309911335   -0.04505750730492
C         2.28677314445838   42.20348968639853   -0.51790469934317
C         2.18091906133710   41.42823164761232    1.77295722294996
H         2.01304420852624   42.91675268315797    3.28940865841372
H         2.36304078456359   42.01524346462853   -1.57456969421577
H         2.33222786067146   40.15949620551828    0.05362861676910
N         2.16848530740508   71.24998258135878   15.77439080262935
C         2.22441905273902   72.11112910927741   16.89907223599435
C         2.36730983107853   74.23504212099647   18.68287841449050
C         2.30714776266404   73.43886810198838   16.44634485096270
C         2.19463837826963   71.85970404465927   18.27168977295513
C         2.27096200286515   72.91618796318795   19.16475370997506
C         2.38263257016286   74.50513352021538   17.34038640478424
H         2.09424144227032   70.85747962202903   18.64099349821658
H         2.46359562845416   75.51264123478951   16.97135935397506
H         2.43896177122011   75.03898156902486   19.39494439500387
C         2.22869211656449   72.06371620986393   14.61554286200244
C         2.33830658279276   74.11214423103067   12.74344260784014
C         2.24140287424308   71.75202622842745   13.25538588224310
C         2.29849253154188   73.40975686058889   15.01204579848339
C         2.35543356402138   74.43845192214094   14.07351884484115
C         2.28063081570015   72.77164920108012   12.31813165001424
H         2.24174237335062   70.72938622957325   12.93073878524933
H         2.41876683147284   75.46184136030013   14.39974791735553
H         2.38503320647723   74.88706552589537   11.99791027179100
C         1.93000724642931   61.67943556281479    1.04050331470379
C         1.94373927813478   60.61339345973984    0.45095639459578
C         1.96389019573879   59.38666191250569   -0.24445112882937
C         2.00730860720157   56.95444895064576   -1.62499394650458
C         1.98583320461620   58.17947190717176    0.44437733105724
C         1.97069373132633   59.35859995899229   -1.63444038842660
C         1.99211797229979   58.16174091402127   -2.31458420736840
C         2.00728709445199   56.98213896436956   -0.23466079808052
H         1.99211499447649   58.19382930754860    1.52123341374983
H         2.00626466145619   58.14797895124565   -3.39083630198905
H         2.03103115909286   56.05124191108133    0.30530511284217
C         2.02726946169729   55.72711430345581   -2.31738443613373
C         2.04085421495292   54.65351886576830   -2.89839970849611
C         2.04413214337106   53.39814487456118   -3.54082040220121
C         2.03765845092889   50.92374248218447   -4.79175150319521
C         2.11213786883035   52.23062766215646   -2.79314773464653
C         1.97271322091451   53.30281409400963   -4.92592548423790
C         1.95753510595849   52.07259427150780   -5.56321424700819
C         2.11024566448604   50.98532334836474   -3.40422115373068
H         2.17286957111342   52.29272106790334   -1.72121142603252
H         1.93015994125048   54.20397781744808   -5.51120144185917
H         2.04542464062442   49.96177802335792   -5.27243088202324
C         2.17353181785316   49.80076991108516   -2.63972804268973
C         2.20977976672234   48.72353958336478   -2.06575988819184
C         2.24188649965030   62.62832752971963   31.11083013968270
C         2.26650885592711   61.55058605409665   31.67819004164517
C         2.28908398906661   60.29054535895716   32.31136743828694
C         2.34188499815766   57.78756500753576   33.55898750722321
C         2.30739195968375   59.12186941215554   31.55877317165391
C         2.30372166059602   60.18802692783300   33.69773461320077
C         2.32975322731661   58.95620829546363   34.31252511147801
C         2.33344252759387   57.88989279141993   32.17231655420006
H         2.30853793194294   59.19383389103883   30.48416215642268
H         2.34935357431279   58.88460838365253   35.38635121375565
H         2.35581090544418   56.98934336457385   31.58300973219664
C         2.36654544273485   56.52330971901650   34.18136614118747
C         2.37897389450667   55.41627160990284   34.69589690917914
C         2.38238944083925   54.12490348390852   35.26247962319995
C         2.37546142486831   51.58381894183109   36.37034421824242
C         2.41768915091621   53.00139538739537   34.44757319680962
C         2.34492246631437   53.95133932895268   36.64137792098654
C         2.32869033756903   52.68677908191713   37.20757739964841
C         2.41571341651638   51.72352880253074   34.98740681881217
H         2.45278668861611   53.12380104461023   33.37971849417766
H         2.32896396263870   54.81830221183979   37.27739620206751
H         2.38257374226722   50.59613906616630   36.79584827332246
C         2.44874053706954   50.57832214722394   34.16360946679416
C         2.45119011528444   49.51711771906682   33.55938002000376
C         2.21889507321350   63.81367939721507   30.44992955767968
C         2.25361545582128   64.86866575593287   29.84110141907728
C         2.25417356627579   66.06917079779898   29.10071501238589
C         2.26193693924513   68.44354456914752   27.62171159365458
C         2.27171913827893   66.04050697056449   27.71094500793690
C         2.24702195579277   67.30393169297858   29.73944573698320
C         2.25065586115240   68.47307601809791   29.01193720508338
C         2.27521483315139   67.20865230914168   26.98266694411488
H         2.28925250722379   65.08753421548951   27.20941178323687
H         2.25372989890766   69.42549419966983   29.51341337604955
H         2.29654545551548   67.17851810979438   25.90684182255164
C         2.26400712559886   69.63561812833642   26.86961930243424
C         2.25958597273809   70.65228700054020   26.19373249760736
C         2.25732809717850   71.80768221832035   25.38502018868005
C         2.24130447111174   74.07418495621100   23.78853925768871
C         2.27277608049278   71.69478165924302   24.00132868917402
C         2.23761636421442   73.07640288375394   25.95311772019973
C         2.23516063567372   74.21740207195289   25.16687573605628
C         2.26227339712364   72.81955892346680   23.18927216244600
H         2.29450815622435   70.71837254363216   23.55109273066880
H         2.22995796637938   73.16978252392045   27.02441593058495
H         2.23326441912603   74.95027937550273   23.16487864635098
[truncated: 1,813,098 more chars]
