# Supplementary material for: Supramolecular Nanopatterns of Molecular Spoked Wheels with Orthogonal Pillars: The Observation of a Fullerene Haze
Source: Angew Chem Int Ed Engl. 2021 Nov 23;60(52):27264–70. doi: 10.1002/anie.202111869 (PMC9298702; doi:10.1002/anie.202111869)
Supplement: Supplementary file 4 — Supporting Information [file ANIE-60-27264-s002.zip › 3_opt.xyz]

1434
 energy: -384.505876551723 gnorm: 0.008216821080 xtb: 6.4.0 (91718e8)
C       -26.55329300000000   10.38206200000000   -1.97944500000000
C       -25.46830500000000   12.52808600000000   -2.00791600000000
C       -24.40560800000000   14.68533100000000   -2.02213700000000
C       -26.27999900000000    6.11503500000000   -1.95701000000000
C       -25.21656900000000    8.27744000000000   -2.02653200000000
C       -24.12395100000000   10.47774300000000   -2.07311800000000
C       -23.02192900000000   12.68546400000000   -2.09126700000000
C       -21.92037100000000   14.88210700000000   -2.09339500000000
C       -20.83141000000001   17.03315700000000   -2.08301500000000
C       -26.01485500000000    1.86111400000000   -1.92789600000000
C       -24.94946400000000    4.02133400000000   -2.00201600000000
C       -23.86089300000000    6.23125300000000   -2.07893700000000
C       -22.75930500000000    8.43325100000000   -2.14526900000000
C       -21.66178800000000   10.62692800000000   -2.17132300000000
C       -20.56764700000000   12.82265300000000   -2.16889900000000
C       -19.46995300000000   15.02815000000000   -2.15553600000000
C       -18.35805500000000   17.22819000000000   -2.13260400000000
C       -17.27142000000000   19.37938200000000   -2.09968000000000
C       -25.75866400000000   -2.39061100000000   -1.96688600000000
C       -24.68938800000000   -0.23170500000000   -2.01663800000000
C       -23.59774400000000    1.97800500000000   -2.07948000000000
C       -22.49588300000000    4.18249900000000   -2.14671300000000
C       -21.40279300000000    6.37663700000000   -2.20871800000000
C       -20.30834100000000    8.57639200000000   -2.25345300000000
C       -19.20944300000000   10.77628500000000   -2.25383800000000
C       -18.10848800000000   12.97371700000000   -2.23934300000000
C       -17.01168600000000   15.16751000000000   -2.21756700000000
C       -15.91146700000000   17.37445600000000   -2.18469600000000
C       -14.79989800000000   19.57575600000000   -2.14261200000000
C       -13.71361200000000   21.72660600000000   -2.09276800000000
C       -25.51183800000000   -6.64174300000000   -2.08817100000000
C       -24.43838500000000   -4.48373200000000   -2.09971000000000
C       -23.34251700000000   -2.27461100000000   -2.13289800000000
C       -22.23739700000000   -0.07031100000000   -2.18645600000000
C       -21.14327300000000    2.12488300000000   -2.24348800000000
C       -20.04871300000000    4.32643100000000   -2.28374300000000
C       -18.95104300000000    6.52627000000000   -2.31632900000000
C       -17.85337600000000    8.72416500000000   -2.32611700000000
C       -16.75522500000000   10.92214300000000   -2.31818400000000
C       -15.65585400000000   13.12192000000000   -2.30278100000000
C       -14.55281800000000   15.32026800000000   -2.27264400000000
C       -13.45442100000000   17.51465600000000   -2.23160200000000
C       -12.35386900000000   19.72159500000000   -2.17973200000000
C       -11.24241500000000   21.92293700000000   -2.12621900000000
C       -10.15739500000000   24.07474600000000   -2.07466700000000
C       -25.26838200000000  -10.89549500000000   -2.19160800000000
C       -24.19222100000000   -8.73665700000000   -2.20412400000000
C       -23.09354500000000   -6.52760100000000   -2.21649800000000
C       -21.98526400000000   -4.32297700000000   -2.24856700000000
C       -20.88852300000000   -2.12743000000000   -2.29963900000000
C       -19.79236200000000    0.07466600000000   -2.35037700000000
C       -18.69330200000000    2.27480100000000   -2.38039900000000
C       -17.59609100000000    4.47307200000000   -2.38045400000000
C       -16.49851200000000    6.67265500000000   -2.36690200000000
C       -15.39967100000000    8.87201100000000   -2.35615400000000
C       -14.29972900000000   11.07067800000000   -2.35426500000000
C       -13.20034200000000   13.26844600000000   -2.34168600000000
C       -12.10011300000000   15.46890800000000   -2.31152300000000
C       -10.99591100000000   17.66753200000000   -2.26890400000000
C        -9.89706300000000   19.86194900000000   -2.21572400000000
C        -8.79693800000000   22.07004200000000   -2.15569200000000
C        -7.68651200000000   24.27282200000000   -2.09452600000000
C        -6.60250000000000   26.42710800000000   -2.03188700000000
C       -25.02417100000000  -15.16216200000000   -2.22465600000000
C       -23.94905700000000  -12.99309300000000   -2.26115900000000
C       -22.84827600000000  -10.78187300000000   -2.29526200000000
C       -21.73723000000000   -8.57615600000000   -2.32068800000000
C       -20.63714100000000   -6.38048400000000   -2.34682500000000
C       -19.53922900000000   -4.17772100000000   -2.39119800000000
C       -18.43854500000000   -1.97683000000000   -2.42951600000000
C       -17.34031900000000    0.22169000000000   -2.46097500000000
C       -16.24193400000000    2.42143000000000   -2.46131400000000
C       -15.14291800000000    4.62045900000000   -2.41646000000000
C       -14.04406600000000    6.81961400000000   -2.37432500000000
C       -12.94496900000000    9.01883600000000   -2.35481700000000
C       -11.84541300000000   11.21827600000000   -2.35118400000000
C       -10.74471200000000   13.41741700000000   -2.34616400000000
C        -9.64426600000000   15.61536000000000   -2.33420900000000
C        -8.54343700000000   17.81594600000000   -2.30191900000000
C        -7.43950600000000   20.01533600000000   -2.25011500000000
C        -6.34161400000000   22.21114600000000   -2.18226300000000
C        -5.24168300000000   24.42169800000000   -2.11003800000000
C        -4.13125600000000   26.62735100000000   -2.03339600000000
C        -3.03906600000000   28.78671700000000   -1.94983800000000
C       -23.67165200000000  -17.21243700000000   -2.23782400000000
C       -22.59303300000000  -15.02940000000000   -2.28700600000000
C       -21.48875900000000  -12.82540600000000   -2.34262900000000
C       -20.38735700000001  -10.63171600000000   -2.39781500000000
C       -19.28778800000000   -8.43033300000000   -2.42562800000000
C       -18.18574200000000   -6.22950500000000   -2.44304700000000
C       -17.08613000000000   -4.03021600000000   -2.45828700000000
C       -15.98681700000000   -1.82991000000000   -2.48560500000000
C       -14.88701800000000    0.36926500000000   -2.53040000000000
C       -13.78746300000000    2.56834300000000   -2.48028100000000
C       -12.68872400000000    4.76696500000000   -2.39923600000000
C       -11.58958200000000    6.96648600000000   -2.34785100000000
C       -10.49006400000000    9.16605600000000   -2.32834400000000
C        -9.39052700000000   11.36522900000000   -2.32841700000000
C        -8.29036900000000   13.56469600000000   -2.33713200000000
C        -7.18888500000000   15.76399300000000   -2.34405700000000
C        -6.08871600000000   17.96256000000000   -2.32958300000000
C        -4.98827500000000   20.16349000000000   -2.27636600000000
C        -3.88551700000000   22.36220500000000   -2.20252500000000
C        -2.79017300000000   24.55807300000000   -2.12046600000000
C        -1.68808400000000   26.76180900000000   -2.02806800000000
C        -0.58723200000000   28.93214200000000   -1.93197600000000
C       -21.25435500000000  -17.07738000000000   -2.28797400000000
C       -20.13234900000000  -14.88088100000000   -2.34858700000000
C       -19.03554200000000  -12.68135500000000   -2.41240100000000
C       -17.93370800000000  -10.48095500000000   -2.46175900000000
C       -16.83301000000000   -8.28260800000000   -2.46619200000000
C       -15.73319400000000   -6.08213500000000   -2.45003700000000
C       -14.63281400000000   -3.88182400000000   -2.44888800000000
C       -13.53237700000000   -1.68305800000000   -2.48187700000000
C       -12.43178300000000    0.51588100000000   -2.49467100000000
C       -11.33339600000000    2.71464000000000   -2.41663300000000
C       -10.23445800000000    4.91360500000000   -2.34394100000000
C        -9.13499100000000    7.11321300000000   -2.30510100000000
C        -8.03527100000000    9.31289200000000   -2.29719400000000
C        -6.93529300000000   11.51237600000000   -2.31064000000000
C        -5.83525100000000   13.71155800000000   -2.33343800000000
C        -4.73504800000000   15.91147500000000   -2.34942700000000
C        -3.63405700000000   18.11087600000000   -2.33841600000000
C        -2.53472400000000   20.30930700000000   -2.29240900000000
C        -1.43444300000000   22.50947800000000   -2.21517800000000
C        -0.33191100000000   24.70449900000000   -2.11573500000000
C         0.75352800000000   26.91721100000000   -2.00250500000000
C       -19.84473800000000  -19.11689300000000   -2.26506800000000
C       -18.78827200000000  -16.93556700000000   -2.33524700000000
C       -17.68218700000000  -14.73045500000000   -2.40060400000000
C       -16.57916200000000  -12.53300100000000   -2.45463900000000
C       -15.47962900000000  -10.33404700000000   -2.46702600000000
C       -14.37940500000000   -8.13436400000000   -2.43522600000000
C       -13.27926500000000   -5.93451500000000   -2.40526900000000
C       -12.17897600000000   -3.73448500000000   -2.40122000000000
C       -11.07855900000000   -1.53571900000000   -2.41217900000000
C        -9.97888800000000    0.66259500000000   -2.38995100000000
C        -8.87970700000000    2.86114500000000   -2.33500200000000
C        -7.78003500000000    5.06052300000000   -2.28853900000000
C        -6.68005100000000    7.26011900000000   -2.26858400000000
C        -5.58010200000000    9.45964500000000   -2.27824500000000
C        -4.48025500000000   11.65924100000000   -2.30754900000000
C        -3.38025900000000   13.85874100000000   -2.33991300000000
C        -2.28055200000000   16.05817500000000   -2.35510300000000
C        -1.18051500000000   18.25776200000000   -2.34114700000000
C        -0.08028900000000   20.45557000000000   -2.29289500000000
C         1.01651300000000   22.65422000000000   -2.19624200000000
C         2.11765000000000   24.85868100000000   -2.07065400000000
C         3.23028300000000   27.00969100000000   -1.94713400000000
C       -17.43628000000000  -18.97770300000001   -2.30097100000000
C       -16.32316200000000  -16.78181300000000   -2.37449200000000
C       -15.22587500000000  -14.58478400000000   -2.43690500000000
C       -14.12519700000000  -12.38501000000000   -2.46537400000000
C       -13.02486900000000  -10.18657900000000   -2.43212800000000
C       -11.92526300000000   -7.98706800000000   -2.38180200000000
C       -10.82513400000000   -5.78700400000000   -2.34779100000000
C        -9.72494600000000   -3.58747500000000   -2.33911800000000
C        -8.62474800000000   -1.38886800000000   -2.33971500000000
C        -7.52479300000000    0.80947500000000   -2.32169600000000
C        -6.42502900000000    3.00825300000000   -2.28474900000000
C        -5.32501000000000    5.20750700000000   -2.25141300000000
C        -4.22486400000000    7.40710900000000   -2.24995100000000
C        -3.12486200000000    9.60661900000000   -2.28084000000000
C        -2.02512900000000   11.80577000000000   -2.32779200000000
C        -0.92551300000000   14.00516800000000   -2.36798300000000
C         0.17422800000000   16.20445200000000   -2.37721500000000
C         1.27298100000000   18.40329600000000   -2.34463900000000
C         2.37269200000000   20.60171300000000   -2.26417200000000
C         3.47191400000000   22.79410500000000   -2.13627200000000
C         4.56147600000000   24.99862600000000   -1.99940100000000
C       -16.02848900000000  -21.01761100000000   -2.25254900000000
C       -14.97272200000000  -18.83668900000000   -2.32752800000000
C       -13.87163400000000  -16.63298200000000   -2.40211200000000
C       -12.76904400000000  -14.43613200000000   -2.45465800000000
C       -11.67011300000000  -12.23816800000000   -2.44143700000000
C       -10.57060200000000  -10.03919000000000   -2.38345600000000
C        -9.47067400000000   -7.83976500000000   -2.32783600000000
C        -8.37064200000000   -5.64000900000000   -2.29565300000000
C        -7.27037800000000   -3.44063100000000   -2.29369100000000
C        -6.16985000000000   -1.24204400000000   -2.30853700000000
C        -5.06984900000000    0.95674600000000   -2.30383600000000
C        -3.96988100000000    3.15531700000000   -2.25526800000000
C        -2.86973800000000    5.35467500000000   -2.23357400000000
C        -1.76967100000000    7.55420300000000   -2.25715800000000
C        -0.66980600000000    9.75320200000000   -2.31243300000000
C         0.42960200000000   11.95193400000000   -2.37935700000000
C         1.52868700000000   14.15130300000000   -2.42448200000000
C         2.62839100000000   16.35070300000000   -2.40936200000000
C         3.72736000000000   18.54736700000000   -2.33892700000000
C         4.82309400000000   20.74463700000000   -2.21798800000000
C         5.92513600000000   22.94334100000000   -2.06617000000000
C         7.03662600000000   25.09274600000000   -1.91643500000000
C       -13.62185400000000  -20.87975400000000   -2.27547300000000
C       -12.50961500000000  -18.68372700000000   -2.35208000000000
C       -11.41428800000000  -16.48799700000000   -2.42040300000000
C       -10.31478600000000  -14.28882800000000   -2.44310300000000
C        -9.21506600000000  -12.09086500000000   -2.39908900000000
C        -8.11571500000000   -9.89213000000000   -2.33710900000000
C        -7.01583200000000   -7.69271400000000   -2.28566400000000
C        -5.91566000000000   -5.49304800000000   -2.26253700000000
C        -4.81521700000000   -3.29373500000000   -2.27559000000000
C        -3.71479100000000   -1.09543800000000   -2.31465700000000
C        -2.61468400000000    1.10384400000000   -2.27028800000000
C        -1.51503900000000    3.30251600000000   -2.22730800000000
C        -0.41487800000000    5.50202600000000   -2.23969200000000
C         0.68501700000000    7.70101400000000   -2.28966300000000
C         1.78443700000000    9.89950200000000   -2.36798700000000
C         2.88315200000000   12.09796200000000   -2.45381700000000
C         3.98238200000000   14.29780500000000   -2.48810900000000
C         5.08159200000000   16.49638100000000   -2.41920700000000
C         6.18107300000000   18.69332200000000   -2.31300200000000
C         7.27998700000000   20.88305300000000   -2.15909200000000
C         8.36899200000000   23.08582200000000   -1.99355200000000
C       -12.21586100000000  -22.92094300000000   -2.22729800000000
C       -11.15930800000000  -20.74027600000000   -2.30187500000000
C       -10.05909800000000  -18.53686800000000   -2.37855700000000
C        -8.95770300000000  -16.34035800000000   -2.43362300000000
C        -7.85940400000000  -14.14287900000000   -2.41955800000000
C        -6.76022000000000  -11.94406100000000   -2.36504800000000
C        -5.66037100000000   -9.74507200000000   -2.30740300000000
C        -4.56048400000000   -7.54573400000000   -2.26425400000000
C        -3.46042600000000   -5.34616800000000   -2.24603400000000
C        -2.36017300000000   -3.14694400000000   -2.24969200000000
C        -1.26019100000000   -0.94834700000000   -2.23522200000000
C        -0.16088900000000    1.25052900000000   -2.19438800000000
C         0.93955700000000    3.44973700000000   -2.20442200000000
C         2.03935200000000    5.64910100000000   -2.24896200000000
C         3.13901200000000    7.84777600000000   -2.32292400000000
C         4.23832600000000   10.04597300000000   -2.41083900000000
C         5.33787300000000   12.24464800000000   -2.48870400000000
C         6.43764300000000   14.44475000000000   -2.47499500000000
C         7.53628900000000   16.64087300000000   -2.38854100000000
C         8.63246500000000   18.83726300000000   -2.26038700000000
C         9.73436900000000   21.03473700000000   -2.09455500000000
C        10.84431100000000   23.18434500000000   -1.93252500000000
C        -9.80963900000000  -22.78475300000000   -2.25736400000000
C        -8.69715300000000  -20.58892100000000   -2.33615800000000
C        -7.60251100000000  -18.39332200000000   -2.41023200000000
C        -6.50382400000000  -16.19408500000000   -2.43830900000000
C        -5.40427500000000  -13.99596400000000   -2.40300300000000
C        -4.30492400000000  -11.79714100000000   -2.34882200000000
C        -3.20505700000000   -9.59791700000000   -2.29799200000000
C        -2.10510500000000   -7.39865000000000   -2.25718400000000
C        -1.00531700000000   -5.19924600000000   -2.22687900000000
C         0.09420500000000   -2.99996800000000   -2.19288600000000
C         1.19323100000000   -0.80104500000000   -2.14974800000000
C         2.29299200000000    1.39814200000000   -2.13059000000000
C         3.39330100000000    3.59779800000000   -2.16585000000000
C         4.49335300000000    5.79695300000000   -2.23505400000000
C         5.59294300000000    7.99556000000000   -2.32051700000000
C         6.69248100000000   10.19405800000000   -2.39903600000000
C         7.79228300000000   12.39262000000000   -2.44154400000000
C         8.89125600000000   14.59104400000000   -2.42206900000000
C         9.99128600000000   16.78830300000000   -2.34680500000000
C        11.09069500000000   18.97832300000000   -2.20671500000000
C        12.17931800000000   21.18189000000000   -2.04869800000000
C        -8.40478500000000  -24.82721500000000   -2.21635300000000
C        -7.34755700000000  -22.64685500000000   -2.29265700000000
C        -6.24760600000000  -20.44330200000000   -2.37523600000000
C        -5.14691200000000  -18.24628800000000   -2.44127700000000
C        -4.04900600000000  -16.04812000000000   -2.44167600000000
C        -2.94970000000000  -13.84894000000000   -2.40066700000000
C        -1.84972300000000  -11.64966200000000   -2.35484500000000
C        -0.74972900000000   -9.45045800000000   -2.31077200000000
C         0.35000400000000   -7.25131900000000   -2.26679900000000
C         1.44922400000000   -5.05224600000000   -2.21847400000000
C         2.54845500000000   -2.85345700000000   -2.16532500000000
C         3.64782900000000   -0.65443300000000   -2.11336000000000
C         4.74764200000000    1.54555500000000   -2.10716000000000
C         5.84773500000000    3.74568300000000   -2.15254900000000
C         6.94766000000000    5.94500000000000   -2.22697900000000
C         8.04741600000000    8.14348500000000   -2.30887600000000
C         9.14728200000000   10.34185900000000   -2.37755000000000
C        10.24774400000000   12.54023600000000   -2.41191500000000
C        11.34735900000000   14.73701000000000   -2.39558000000000
C        12.44435700000000   16.93433700000000   -2.29969700000000
C        13.54679400000000   19.13379900000000   -2.16467900000000
C        14.65608600000000   21.28614800000000   -2.04162700000000
C        -5.99844800000000  -24.69296000000000   -2.24991200000000
C        -4.88627700000000  -22.49678800000000   -2.33023400000000
C        -3.79238500000000  -20.29995500000000   -2.41188900000000
C        -2.69394900000000  -18.09997500000000   -2.45736600000000
C        -1.59443600000000  -15.90107500000000   -2.44406500000000
C        -0.49490200000000  -13.70141300000000   -2.41694900000000
C         0.60520500000000  -11.50163300000000   -2.38875500000000
C         1.70510400000000   -9.30237600000000   -2.35011500000000
C         2.80413800000000   -7.10358700000000   -2.29536200000000
C         3.90349500000000   -4.90524100000000   -2.22429900000000
C         5.00302300000000   -2.70685600000000   -2.15210300000000
C         6.10282800000000   -0.50726800000000   -2.11365400000000
C         7.20281800000000    1.69300500000000   -2.12589100000000
C         8.30273400000000    3.89289900000000   -2.17590800000000
C         9.40257200000000    6.09204400000000   -2.24629000000000
C        10.50259500000000    8.29074000000000   -2.32037700000000
C        11.60295000000000   10.48902800000000   -2.38136600000000
C        12.70261100000000   12.68762300000000   -2.40983400000000
C        13.80336400000000   14.88625700000000   -2.36846400000000
C        14.90421300000000   17.07820500000000   -2.26446300000000
C        15.99342700000000   19.28419100000000   -2.14754500000000
C        -4.59386900000000  -26.73800400000000   -2.20576900000000
C        -3.53732900000000  -24.55669700000000   -2.27943500000000
C        -2.43810600000000  -22.35067600000000   -2.36197200000000
C        -1.33780200000000  -20.15272700000000   -2.43524800000000
C        -0.23992300000000  -17.95360400000000   -2.46097000000000
C         0.85975100000000  -15.75336300000000   -2.46090100000000
C         1.95968900000000  -13.55313400000000   -2.46324500000000
C         3.05916700000000  -11.35297600000000   -2.45702000000000
C         4.15863700000000   -9.15399700000000   -2.40440000000000
C         5.25796500000000   -6.95633100000000   -2.31867400000000
C         6.35767300000000   -4.75877600000000   -2.22802600000000
C         7.45778900000000   -2.55979800000000   -2.16732100000000
C         8.55787500000000   -0.35985900000000   -2.15148800000000
C         9.65773800000000    1.84020300000000   -2.17484200000000
C        10.75758000000000    4.03993800000000   -2.22557000000000
C        11.85756500000000    6.23901100000000   -2.29177100000000
C        12.95747500000000    8.43789300000000   -2.35545000000000
C        14.05782700000000   10.63705900000000   -2.40171000000000
C        15.15863200000000   12.83492800000000   -2.40555000000000
C        16.25672600000000   15.03435200000000   -2.34087600000000
C        17.36182800000000   17.23643800000000   -2.23922600000000
C        18.47247200000000   19.38960300000000   -2.14135500000000
C        -2.18642800000000  -26.60616900000000   -2.22440300000000
C        -1.07846900000000  -24.40532100000000   -2.30241000000000
C         0.01522300000000  -22.20586000000000   -2.38515700000000
C         1.11473900000000  -20.00511000000000   -2.44716600000000
C         2.21422400000000  -17.80572900000000   -2.47109600000000
C         3.31379600000000  -15.60520100000000   -2.49842700000000
C         4.41324700000000  -13.40463900000000   -2.53836000000000
C         5.51265400000000  -11.20404300000000   -2.52850200000000
C         6.61230800000000   -9.00699400000000   -2.42434900000000
C         7.71213800000000   -6.80996900000000   -2.32149300000000
C         8.81240700000000   -4.61171700000000   -2.24644300000000
C         9.91263900000000   -2.41230600000000   -2.21114000000000
C        11.01242500000000   -0.21235500000000   -2.21274600000000
C        12.11218800000000    1.98751800000000   -2.24215600000000
C        13.21180900000000    4.18694600000000   -2.29160900000000
C        14.31151400000000    6.38644200000000   -2.34745600000000
C        15.41206900000000    8.58557800000000   -2.38448600000000
C        16.51196600000000   10.78474000000000   -2.39438100000000
C        17.61316600000000   12.98537900000000   -2.36833300000000
C        18.71660100000000   15.18034500000000   -2.29893200000000
C        19.81235500000000   17.38667100000000   -2.20919300000000
C        -0.77418500000000  -28.66067200000000   -2.15796700000000
C         0.26668100000000  -26.46277100000000   -2.23229500000000
C         1.37007300000000  -24.25576500000000   -2.31438600000000
C         2.46975800000000  -22.05810300000000   -2.39004500000000
C         3.56702700000000  -19.85720500000000   -2.43934700000000
C         4.66793900000000  -17.65659500000000   -2.48348000000000
C         5.76773800000000  -15.45719000000000   -2.53912600000000
C         6.86756800000000  -13.25693900000000   -2.58020800000000
C         7.96729800000000  -11.05808900000000   -2.51246800000000
C         9.06675700000000   -8.86110900000000   -2.41151200000000
C        10.16705400000000   -6.66307500000000   -2.33351500000000
C        11.26733300000000   -4.46407200000000   -2.28831500000000
C        12.36708100000000   -2.26454100000000   -2.27523400000000
C        13.46642200000000   -0.06494500000000   -2.28441800000000
C        14.56563300000000    2.13504400000000   -2.30968900000000
C        15.66572900000000    4.33454400000000   -2.34291100000000
C        16.76551700000000    6.53374800000000   -2.36185300000000
C        17.86535700000000    8.73465900000000   -2.35615300000000
C        18.96769800000000   10.93325900000000   -2.33802300000000
C        20.06648300000000   13.13201500000000   -2.30078000000000
C        21.17021000000000   15.33917400000000   -2.24028900000000
C        22.30382900000000   17.49095700000000   -2.17721200000000
C         1.62555400000000  -28.50301900000000   -2.15449000000000
C         2.72983600000000  -26.31412800000000   -2.22502600000000
C         3.81875100000000  -24.11017800000000   -2.29706000000000
C         4.92217600000000  -21.90695100000000   -2.35321200000000
C         6.02115000000000  -19.70865100000000   -2.41292200000000
C         7.12037000000000  -17.50795800000000   -2.48555300000000
C         8.22199800000000  -15.30870600000000   -2.53795900000000
C         9.32210900000000  -13.11054000000000   -2.53760500000000
C        10.42167800000000  -10.91225900000000   -2.47970700000000
C        11.52215200000000   -8.71414100000000   -2.41520700000000
C        12.62223500000000   -6.51552400000000   -2.37039200000000
C        13.72163500000000   -4.31637500000000   -2.34758100000000
C        14.82059200000000   -2.11679100000000   -2.33959500000000
C        15.92004300000000    0.08264500000000   -2.33713500000000
C        17.01930900000000    2.28190700000000   -2.33382100000000
C        18.11848900000000    4.48290800000000   -2.32889700000000
C        19.22014800000000    6.68275200000000   -2.31623400000000
C        20.31976100000000    8.88103700000000   -2.29660300000000
C        21.42019300000000   11.08616800000000   -2.27257500000000
C        22.53024300000000   13.28022900000000   -2.23655300000000
C        23.61863800000000   15.47753000000000   -2.18809000000000
C         4.02676600000000  -28.37081500000000   -2.13716000000000
C         5.18186700000000  -26.16142100000000   -2.19426300000000
C         6.27701700000000  -23.96463600000000   -2.24783100000000
C         7.36932500000000  -21.75796800000000   -2.30639000000000
C         8.47531600000000  -19.55684800000000   -2.38305600000000
C         9.57547700000000  -17.36043900000000   -2.46066700000000
C        10.67527700000000  -15.16131400000000   -2.51027600000000
C        11.77715500000000  -12.96294000000000   -2.51161400000000
C        12.87732700000000  -10.76522100000000   -2.48032000000000
C        13.97712000000000   -8.56669100000000   -2.44457300000000
C        15.07650500000000   -6.36769000000000   -2.41444500000000
C        16.17577500000000   -4.16877800000000   -2.39158800000000
C        17.27439400000000   -1.97024800000000   -2.35972400000000
C        18.37257600000000    0.23022800000000   -2.32422500000000
C        19.47352500000000    2.43005900000000   -2.29629900000000
C        20.57225300000000    4.62845300000000   -2.27484800000000
C        21.67071200000000    6.83422400000000   -2.25435700000000
C        22.78072400000000    9.03258000000000   -2.23481200000000
C        23.88080700000000   11.22743600000000   -2.21379500000000
C        24.95469800000000   13.47789400000000   -2.18312800000000
C         7.58711200000000  -26.00281000000000   -2.14756000000000
C         8.73575700000000  -23.80405600000000   -2.19343500000000
C         9.83004700000000  -21.61154800000000   -2.25657900000000
C        10.92388700000000  -19.40800700000000   -2.33615100000000
C        12.03104000000000  -17.20968400000000   -2.41535900000000
C        13.13180200000000  -15.01463800000000   -2.47276300000000
C        14.23160200000000  -12.81568900000000   -2.49377600000000
C        15.33281600000000  -10.61719500000000   -2.49173600000000
C        16.43217700000000   -8.41944000000000   -2.46312300000000
C        17.53073400000000   -6.22138800000000   -2.41786500000000
C        18.62886000000000   -4.02183900000000   -2.36898000000000
C        19.72870100000000   -1.82311600000000   -2.31539900000000
C        20.82628600000000    0.37465000000000   -2.26991800000000
C        21.92328400000000    2.58007200000000   -2.23580000000000
C        23.03142800000000    4.77790600000000   -2.20979000000000
C        24.12937900000000    6.96949200000000   -2.19120600000000
C        25.19852600000000    9.20856900000000   -2.17945200000000
C        11.14016600000000  -23.64853500000000   -2.14096000000000
C        12.29004500000000  -21.45347400000000   -2.20807600000000
C        13.38596700000000  -19.26407400000000   -2.28851100000000
C        14.48100800000000  -17.06256400000000   -2.36547900000000
C        15.58832200000000  -14.86456400000000   -2.42512700000000
C        16.68845300000000  -12.66962700000000   -2.46466900000000
C        17.78687600000000  -10.47116400000000   -2.46867000000000
C        18.88599200000000   -8.27244000000000   -2.42008600000000
C        19.98581500000000   -6.07516200000000   -2.36109800000000
C        21.08284100000000   -3.87862600000000   -2.30393600000000
C        22.17859600000000   -1.67398800000000   -2.24949100000000
C        23.28523700000000    0.52353400000000   -2.20283000000000
C        24.38169800000000    2.71462500000000   -2.16747300000000
C        25.44859100000000    4.95271000000000   -2.14538700000000
C        14.69481200000000  -21.30137200000000   -2.16444800000000
C        15.84712500000000  -19.10876100000000   -2.25099300000000
C        16.94417800000000  -16.92006500000000   -2.32504700000000
C        18.03972500000000  -14.71920400000000   -2.38419100000000
C        19.14457200000000  -12.52126000000000   -2.41985000000000
C        20.24321900000000  -10.32560700000000   -2.39975400000000
C        21.34050700000000   -8.12959000000000   -2.34625900000000
C        22.43728100000000   -5.92729300000000   -2.28955000000000
C        23.54226000000000   -3.73062400000000   -2.23251600000000
C        24.63695600000000   -1.53947600000000   -2.17828100000000
C        25.70224500000000    0.69864500000000   -2.13332200000000
C        18.25272200000000  -18.95855300000000   -2.22339700000000
C        19.40661000000000  -16.76625000000000   -2.29629600000000
C        20.50545300000000  -14.57825200000000   -2.34132800000000
C        21.59501200000000  -12.37857600000000   -2.34993700000000
C        22.69644900000000  -10.17623900000000   -2.32018600000000
C        23.80334200000000   -7.98508900000000   -2.27353600000000
C        24.89598800000000   -5.79355400000000   -2.22038100000000
C        25.95924200000000   -3.55492800000000   -2.16277400000000
C        21.81439100000000  -16.61829900000000   -2.26708700000000
C        22.97080900000000  -14.42576200000000   -2.29069000000000
C        24.05589200000000  -12.23301400000000   -2.28123900000000
C        25.15982600000000  -10.04963400000000   -2.25152900000000
C        26.22119300000000   -7.80941800000000   -2.20862600000000
C        25.38694900000000  -14.27217000000000   -2.23896700000000
C        26.48558400000000  -12.07539300000000   -2.22027700000000
C       -26.63459500000000   11.73778600000000   -1.97135300000000
C       -25.53789400000000   13.93562800000000   -1.99355700000000
C       -26.36586900000000    7.47218500000000   -1.96555000000000
C       -25.30770300000000    9.71330400000000   -2.02719200000000
C       -24.20588200000000   11.89772600000000   -2.05832200000000
C       -23.12247400000000   14.09166600000000   -2.06935600000000
C       -21.96760400000000   16.28583200000000   -2.06919900000000
C       -26.09852900000000    3.21858700000000   -1.92797700000000
C       -25.03927800000000    5.45779900000000   -2.01065600000000
C       -23.95033800000000    7.65009500000000   -2.08435100000000
C       -22.84614800000000    9.84218000000000   -2.13271100000000
C       -21.74596700000000   12.04543500000000   -2.14472100000000
C       -20.65765000000000   14.24650700000000   -2.13896900000000
C       -19.56007400000000   16.43620800000000   -2.12344600000000
C       -18.40703700000000   18.63063000000000   -2.09472400000000
C       -25.83924700000000   -1.03313800000000   -1.94352800000000
C       -24.77633100000000    1.20470400000000   -2.00419300000000
C       -23.68499700000000    3.39620300000000   -2.07412600000000
C       -22.58363000000000    5.59356100000000   -2.14410500000000
C       -21.49024000000000    7.79661800000000   -2.20651900000000
C       -20.39427500000000    9.99375300000000   -2.22929500000000
C       -19.29608900000000   12.19008600000000   -2.22103700000000
C       -18.19229500000000   14.38952600000000   -2.20438000000000
C       -17.09785600000000   16.59204700000000   -2.17830600000000
C       -16.00151900000000   18.78282600000000   -2.14298100000000
C       -14.84921800000000   20.97773000000000   -2.09761300000000
C       -25.59049100000000   -5.28435500000000   -2.05376300000000
C       -24.52216500000000   -3.04748500000000   -2.06443500000000
C       -23.42668400000001   -0.85671800000000   -2.10970500000000
C       -22.32261900000000    1.34083000000000   -2.16937200000000
C       -21.22973500000001    3.54586900000000   -2.22426300000000
C       -20.13550300000000    5.74316900000000   -2.27108500000000
C       -19.03748300000000    7.94153000000000   -2.30387400000000
C       -17.93869600000000   10.14114900000000   -2.30315000000000
C       -16.84063200000000   12.34016600000000   -2.28862200000000
C       -15.74144300000000   14.53619900000000   -2.26618200000000
C       -14.63487400000000   16.73576200000000   -2.23120600000000
C       -13.54015100000000   18.93919600000000   -2.18474000000000
C       -12.44377100000000   21.12985700000000   -2.13277300000000
C       -11.29239100000000   23.32517400000000   -2.08313000000000
C       -25.34570900000000   -9.53804200000000   -2.16834600000000
C       -24.27478900000000   -7.30026300000000   -2.16871000000000
C       -23.17583400000000   -5.10940000000000   -2.18580500000000
C       -22.06824100000000   -2.91170200000000   -2.22761300000000
C       -20.97303100000000   -0.70644100000000   -2.28048200000000
C       -19.87766400000000    1.49139600000000   -2.33119500000000
C       -18.77912500000000    3.69048900000000   -2.35271100000000
C       -17.68209100000000    5.89085100000000   -2.35700000000000
C       -16.58428600000000    8.08975800000000   -2.35163800000000
C       -15.48520100000000   10.28821700000000   -2.34762000000000
C       -14.38438000000000   12.48717900000000   -2.33957200000000
C       -13.28501600000000   14.68691700000000   -2.31264100000000
C       -12.18467000000000   16.88327200000000   -2.27289800000000
C       -11.07728200000000   19.08288100000000   -2.22205600000000
C        -9.98265000000000   21.28670700000000   -2.16526000000000
C        -8.88698500000000   23.47869800000000   -2.10815400000000
C        -7.73632200000000   25.67629500000000   -2.04823700000000
C       -25.10595000000000  -13.80646000000000   -2.22888400000000
C       -24.03057700000000  -11.55678200000000   -2.25111400000000
C       -22.92944200000000   -9.36272600000000   -2.27432700000000
C       -21.81873500000000   -7.16496900000000   -2.29567600000000
C       -20.72060700000000   -4.95925400000000   -2.33111000000000
C       -19.62311500000000   -2.76069500000000   -2.38082400000000
C       -18.52308000000000   -0.56095200000000   -2.41986000000000
C       -17.42550600000000    1.63949600000000   -2.44049600000000
C       -16.32750400000000    3.83802600000000   -2.42247900000000
C       -15.22865100000000    6.03724100000000   -2.38614800000000
C       -14.12956200000000    8.23694300000000   -2.36210800000000
C       -13.03023900000000   10.43625900000000   -2.35655600000000
C       -11.93043200000000   12.63480400000000   -2.35137600000000
C       -10.82856900000000   14.83398300000000   -2.33647400000000
C        -9.72829800000000   17.03385900000000   -2.30547800000000
C        -8.62761200000000   19.23051100000000   -2.25783100000000
C        -7.52084500000000   21.43122100000000   -2.19645600000000
C        -6.42711500000000   23.63677000000000   -2.12837700000000
C        -5.33025100000000   25.83236200000000   -2.05893000000000
C        -4.17346000000000   28.04032100000000   -1.97939700000000
C       -23.77118100000000  -15.80673200000000   -2.25022100000000
C       -22.68177300000000  -13.60984300000000   -2.29776800000000
C       -21.57146400000000  -11.41623500000000   -2.35092000000000
C       -20.47080600000000   -9.21144800000000   -2.38735600000000
C       -19.37102400000000   -7.01341000000000   -2.40969200000000
C       -18.26953100000000   -4.81340200000000   -2.43874900000000
C       -17.17051700000000   -2.61207700000000   -2.46293400000000
C       -16.07188400000000   -0.41310100000000   -2.50176300000000
C       -14.97220000000000    1.78662300000000   -2.50539400000000
C       -13.87318100000000    3.98512600000000   -2.43421300000000
C       -12.77429100000000    6.18426900000000   -2.37294800000000
C       -11.67504100000000    8.38380000000000   -2.34313000000000
C       -10.57525800000000   10.58332300000000   -2.33599300000000
C        -9.47547400000000   12.78283400000000   -2.33846300000000
C        -8.37460900000000   14.98125200000000   -2.34246100000000
C        -7.27244600000000   17.18073000000000   -2.33198700000000
C        -6.17268100000000   19.38112800000000   -2.29080200000000
C        -5.07267000000000   21.57805800000000   -2.22141500000000
C        -3.96770800000000   23.77979300000000   -2.14463700000000
C        -2.87763000000000   25.98263600000000   -2.06105700000000
C        -1.77203900000000   28.17003000000000   -1.97008200000000
C       -22.45745400000000  -17.82091800000000   -2.25525000000000
C       -21.32290000000000  -15.66937700000000   -2.30880900000000
C       -20.21851000000000  -13.46235900000000   -2.37056000000000
C       -19.11991700000000  -11.26384500000000   -2.43185000000000
C       -18.01740000000000   -9.06549700000000   -2.46110000000000
C       -16.91712100000000   -6.86462800000000   -2.45948100000000
C       -15.81747000000000   -4.66485600000000   -2.45448400000000
C       -14.71712900000000   -2.46503600000000   -2.47533300000000
C       -13.61687000000000   -0.26624800000000   -2.52083200000000
C       -12.51742600000000    1.93330200000000   -2.47600000000000
C       -11.41887700000000    4.13157800000000   -2.38718600000000
C       -10.31971000000000    6.33106500000000   -2.33046400000000
C        -9.22026100000000    8.53082400000000   -2.30804500000000
C        -8.12062900000000   10.73023000000000   -2.31082100000000
C        -7.02007200000000   12.92955800000000   -2.32717500000000
C        -5.91978200000000   15.12917600000000   -2.34492700000000
C        -4.81943600000000   17.32820900000000   -2.34544700000000
C        -3.71789700000000   19.52786000000000   -2.30830900000000
C        -2.61949500000000   21.72731000000000   -2.23978300000000
C        -1.51881700000000   23.92364400000000   -2.15314300000000
C        -0.41442700000000   26.12901100000000   -2.04975400000000
C         0.62767600000000   28.32508700000000   -1.94584800000000
C       -19.96594200000000  -17.71782300000000   -2.29779800000000
C       -18.86916400000000  -15.51116200000000   -2.36373400000000
C       -17.76520300000000  -13.31610800000000   -2.42576500000000
C       -16.66400100000000  -11.11588000000000   -2.46909600000000
C       -15.56413400000000   -8.91689700000000   -2.46002300000000
C       -14.46370200000000   -6.71729600000000   -2.43036200000000
C       -13.36364900000000   -4.51684400000000   -2.41745000000000
C       -12.26335800000000   -2.31759200000000   -2.43287300000000
C       -11.16295800000000   -0.11908900000000   -2.43744700000000
C       -10.06407900000000    2.07947900000000   -2.38162200000000
C        -8.96477500000000    4.27840300000000   -2.32083300000000
C        -7.86511800000000    6.47797900000000   -2.28448000000000
C        -6.76518400000000    8.67757800000000   -2.27862100000000
C        -5.66530000000000   10.87711300000000   -2.29701500000000
C        -4.56535800000000   13.07647700000000   -2.32674900000000
C        -3.46511600000000   15.27614700000000   -2.34943900000000
C        -2.36536100000000   17.47575300000000   -2.34721600000000
C        -1.26519800000000   19.67408200000000   -2.31488000000000
C        -0.16483100000000   21.87365400000000   -2.24176300000000
C         0.92959700000000   24.07118000000000   -2.13224400000000
C         2.03810500000000   26.26937800000000   -2.00771900000000
C       -18.62711000000000  -19.72266300000000   -2.26663300000000
C       -17.51531300000000  -17.56927000000000   -2.33870900000000
C       -16.40918800000000  -15.36610900000000   -2.40734400000000
C       -15.31054100000000  -13.16648300000000   -2.45749500000000
C       -14.20978600000000  -10.96872800000000   -2.45873200000000
C       -13.10980000000000   -8.76934800000000   -2.41565000000000
C       -12.00990700000000   -6.56950900000000   -2.37556800000000
C       -10.90970800000000   -4.36961100000000   -2.35977500000000
C        -9.80961500000000   -2.17050100000000   -2.36132900000000
C        -8.70965700000000    0.02788000000000   -2.34911600000000
C        -7.60993000000000    2.22632700000000   -2.31216500000000
C        -6.51007900000000    4.42548500000000   -2.27143300000000
C        -5.41001100000000    6.62496900000000   -2.25242100000000
C        -4.30996500000000    8.82447000000000   -2.26636800000000
C        -3.21006100000000   11.02386800000000   -2.30345500000000
C        -2.11045300000000   13.22321600000000   -2.34478800000000
C        -1.01075900000000   15.42256400000000   -2.36754500000000
C         0.08897800000000   17.62200800000000   -2.35617900000000
C         1.18721600000000   19.81996000000000   -2.30593100000000
C         2.28798500000000   22.01596800000000   -2.20146500000000
C         3.38723500000000   24.21904300000000   -2.06820400000000
C         4.44462400000000   26.39767600000000   -1.94230400000000
C       -16.14780300000000  -19.61959900000000   -2.29434500000000
C       -15.05752700000000  -17.41227800000000   -2.37005200000000
C       -13.95573900000000  -15.21876300000000   -2.43647200000000
C       -12.85456000000000  -13.01980400000000   -2.46092900000000
C       -11.75531400000000  -10.82105000000000   -2.41978000000000
C       -10.65550200000000   -8.62207700000000   -2.36176100000000
C        -9.55552800000000   -6.42221800000000   -2.31943300000000
C        -8.45547400000000   -4.22255300000000   -2.30504700000000
C        -7.35509700000000   -2.02363300000000   -2.31054100000000
C        -6.25483600000000    0.17483400000000   -2.31182000000000
C        -5.15493000000000    2.37354600000000   -2.28026000000000
C        -4.05485500000000    4.57254000000000   -2.24171300000000
C        -2.95467700000000    6.77204100000000   -2.24229500000000
C        -1.85473300000000    8.97139300000000   -2.28022300000000
C        -0.75510100000000   11.17028500000000   -2.33864300000000
C         0.34423100000000   13.36939100000000   -2.39210300000000
C         1.44341700000000   15.56869900000000   -2.40648100000000
C         2.54294900000000   17.76691600000000   -2.36632300000000
C         3.64140500000000   19.96514000000000   -2.27630100000000
C         4.73497000000000   22.15901100000000   -2.14015500000000
C         5.84698900000000   24.35159400000000   -1.99189200000000
C       -14.81130900000000  -21.62461800000000   -2.24370000000000
C       -13.70095400000000  -19.47089100000000   -2.31809000000000
C       -12.59752200000000  -17.26871800000000   -2.39334900000000
C       -11.49985300000000  -15.06984500000000   -2.44609800000000
C       -10.40016400000000  -12.87266900000000   -2.43093700000000
C        -9.30047800000000  -10.67401100000000   -2.37226600000000
C        -8.20083300000000   -8.47483700000000   -2.31316000000000
C        -7.10078000000000   -6.27526100000000   -2.27600700000000
C        -6.00048700000000   -4.07563800000000   -2.27261900000000
C        -4.89995900000000   -1.87688400000000   -2.30270500000000
C        -3.79978300000000    0.32238200000000   -2.30974300000000
C        -2.69983000000000    2.52058100000000   -2.24848400000000
C        -1.59971000000000    4.71977000000000   -2.22966000000000
C        -0.49969500000000    6.91906800000000   -2.25905500000000
C         0.60005500000000    9.11789000000000   -2.32206100000000
C         1.69909200000000   11.31631700000000   -2.40265100000000
C         2.79789900000000   13.51549500000000   -2.46475000000000
C         3.89744300000000   15.71522500000000   -2.44552200000000
C         4.99544100000000   17.91188900000000   -2.36119800000000
C         6.09574300000000   20.10657800000000   -2.23401100000000
C         7.19489700000000   22.30594400000000   -2.07055600000000
C         8.25206500000000   24.48262900000000   -1.91605900000000
C       -12.33402300000000  -21.52291400000000   -2.26721900000000
C       -11.24442800000000  -19.31551100000000   -2.34414300000000
C       -10.14426700000000  -17.12245700000000   -2.41356600000000
C        -9.04388900000000  -14.92405000000000   -2.43658500000000
C        -7.94517400000000  -12.72570200000000   -2.39467900000000
C        -6.84555100000000  -10.52714700000000   -2.33410200000000
C        -5.74562900000000   -8.32788800000000   -2.28228600000000
C        -4.64561700000000   -6.12832100000000   -2.25403100000000
C        -3.54533000000000   -3.92884100000000   -2.25616500000000
C        -2.44486100000000   -1.73017800000000   -2.27381200000000
C        -1.34519400000000    0.46877300000000   -2.23640700000000
C        -0.24540900000000    2.66748900000000   -2.20913800000000
C         0.85481100000000    4.86691000000000   -2.23383300000000
C         1.95447900000000    7.06584300000000   -2.28927700000000
C         3.05401000000000    9.26420100000000   -2.37170900000000
C         4.15301700000000   11.46234400000000   -2.46319000000000
C         5.25250300000000   13.66225600000000   -2.50599500000000
C         6.35204300000000   15.86075300000000   -2.43419200000000
C         7.45029800000000   18.05805400000000   -2.32633000000000
C         8.54411400000000   20.25008400000000   -2.17156700000000
C         9.65562700000000   22.44156600000001   -2.00433700000000
C       -10.99915300000000  -23.52901600000000   -2.22288900000000
C        -9.88827500000000  -21.37562200000000   -2.29738800000000
C        -8.78529500000000  -19.17370700000000   -2.37580600000000
C        -7.68865100000000  -16.97492300000000   -2.43325500000000
C        -6.58948300000000  -14.77783500000000   -2.42179500000000
C        -5.48986300000000  -12.57915100000000   -2.37076300000000
C        -4.39020100000000  -10.38001200000000   -2.31557800000000
C        -3.29028200000000   -8.18080400000000   -2.27001400000000
C        -2.19032800000000   -5.98137700000000   -2.24013600000000
C        -1.09044600000000   -3.78192200000000   -2.22030700000000
C         0.00894500000000   -1.58291000000000   -2.18614900000000
C         1.10825000000000    0.61595600000000   -2.15041500000000
C         2.20871000000000    2.81512300000000   -2.16306800000000
C         3.30880400000000    5.01438600000000   -2.21686000000000
C         4.40851300000000    7.21311200000000   -2.29594700000000
C         5.50783500000000    9.41163700000000   -2.38097200000000
C         6.60757200000000   11.61030000000000   -2.44932200000000
C         7.70700800000000   13.80978600000000   -2.45123900000000
C         8.80509900000000   16.00672300000000   -2.39188900000000
C         9.90602900000000   18.20123500000000   -2.27590400000000
C        11.00521600000000   20.40049100000000   -2.11562000000000
C        12.06107300000000   22.57723900000000   -1.95407300000000
C        -8.52232900000000  -23.42890800000000   -2.25479800000000
C        -7.43250500000000  -21.22177600000000   -2.33479500000000
C        -6.33293000000000  -19.02858800000000   -2.41227700000000
C        -5.23320000000000  -16.82971100000000   -2.44606500000000
C        -4.13456200000000  -14.63087600000000   -2.41561600000000
C        -3.03485300000000  -12.43200100000000   -2.36651000000000
C        -1.93484200000000  -10.23269900000000   -2.31883400000000
C        -0.83496000000000   -8.03354200000000   -2.27500700000000
C         0.26467600000000   -5.83440700000000   -2.23372300000000
C         1.36389500000000   -3.63531200000000   -2.18686500000000
C         2.46298200000000   -1.43630400000000   -2.13782400000000
C         3.56266700000000    0.76293700000000   -2.10745600000000
C         4.66288100000000    2.96303300000000   -2.13455300000000
C         5.76294200000000    5.16260200000000   -2.20028000000000
C         6.86265300000000    7.36139800000000   -2.28357100000000
C         7.96228100000000    9.55992600000000   -2.36130400000000
C         9.06208300000000   11.75842000000000   -2.41136100000000
C        10.16228400000000   13.95625900000000   -2.41393600000000
C        11.26147600000000   16.15448500000000   -2.35421200000000
C        12.35592000000000   18.34752300000000   -2.22380400000000
C        13.46726300000000   20.54079900000000   -2.08331600000000
C        -7.18865100000000  -25.43631600000000   -2.21449000000000
C        -6.07697500000000  -23.28338900000000   -2.29032900000000
C        -4.97441200000000  -21.08090100000000   -2.37378900000000
C        -3.87838900000000  -18.88130500000000   -2.44374000000000
C        -2.77935600000000  -16.68332900000000   -2.45153200000000
C        -1.67964300000000  -14.48393000000000   -2.42043000000000
C        -0.57978400000000  -12.28420800000000   -2.38546500000000
C         0.52026300000000  -10.08483900000000   -2.34827800000000
C         1.61980700000000   -7.88589100000000   -2.30221000000000
C         2.71886800000000   -5.68713400000000   -2.24507200000000
C         3.81832000000000   -3.48868300000000   -2.17647800000000
C         4.91780100000000   -1.28968300000000   -2.11866500000000
C         6.01777700000000    0.91046000000000   -2.10740800000000
C         7.11780400000000    3.11061500000000   -2.14491100000000
C         8.21765600000000    5.31010800000000   -2.21146700000000
C         9.31743800000000    7.50891900000000   -2.28855400000000
C        10.41764700000000    9.70738600000000   -2.35821600000000
C        11.51799000000000   11.90605500000000   -2.40323400000000
C        12.61684700000000   14.10379400000000   -2.39846400000000
C        13.71866400000000   16.29945900000000   -2.31281400000000
C        14.81881600000000   18.50117700000000   -2.19217200000000
C        15.87362600000000   20.68082300000000   -2.07348000000000
C        -4.71182500000000  -25.33842800000000   -2.24521600000000
C        -3.62245500000000  -23.13077600000000   -2.32455100000000
C        -2.52315400000000  -20.93562000000000   -2.40542400000000
C        -1.42367600000000  -18.73565300000000   -2.45629900000000
C        -0.32500200000000  -16.53604600000000   -2.45613600000000
C         0.77498800000000  -14.33606200000000   -2.44648100000000
C         1.87485600000000  -12.13585700000000   -2.43698600000000
C         2.97436000000000   -9.93654300000000   -2.40575600000000
C         4.07351300000000   -7.73806900000000   -2.34081400000000
C         5.17297300000000   -5.54028400000000   -2.25440500000000
C         6.27274000000000   -3.34204100000000   -2.17695700000000
C         7.37282600000000   -1.14240600000000   -2.13787800000000
C         8.47286700000000    1.05780300000000   -2.14522400000000
C         9.57277100000000    3.25779000000000   -2.18709300000000
C        10.67268300000000    5.45710100000000   -2.25044800000000
C        11.77273800000000    7.65604200000000   -2.32061200000000
C        12.87274400000000    9.85484900000000   -2.37995000000000
C        13.97336800000000   12.05323100000000   -2.41156400000000
C        15.07373400000000   14.25302800000000   -2.37806200000000
C        16.17013000000000   16.44892000000000   -2.28339200000000
C        17.28216200000000   18.64392500000000   -2.17712300000000
C        -3.37866300000000  -27.34845500000000   -2.19636500000000
C        -2.26672100000000  -25.19478300000000   -2.26869600000000
C        -1.16585300000000  -22.98766700000000   -2.35098200000000
C        -0.06984000000000  -20.78747400000000   -2.42722500000000
C         1.02977500000000  -18.58859000000000   -2.46206700000000
C         2.12960800000000  -16.38808000000000   -2.47725400000000
C         3.22910800000000  -14.18773700000000   -2.50211400000000
C         4.32800800000000  -11.98723900000000   -2.52065700000000
C         5.42774600000000   -9.78812200000000   -2.45861300000000
C         6.52732700000000   -7.59127200000000   -2.35446400000000
C         7.62727100000000   -5.39370700000000   -2.26176400000000
C         8.72760700000000   -3.19471400000000   -2.20370300000000
C         9.82766200000000   -0.99486300000000   -2.18752600000000
C        10.92748600000000    1.20509700000000   -2.20599600000000
C        12.02739100000000    3.40486600000000   -2.25046400000000
C        13.12713600000000    5.60424900000000   -2.30984400000000
C        14.22712700000000    7.80317000000000   -2.36453600000000
C        15.32767500000000   10.00271200000000   -2.39908200000000
C        16.42725000000000   12.20190200000000   -2.39727700000000
C        17.52993200000000   14.39959000000000   -2.34380300000000
C        18.63512800000000   16.60408300000000   -2.25252100000000
C        19.69056600000000   18.78513300000000   -2.15718700000000
C        -0.90102300000000  -27.25255000000000   -2.20573800000000
C         0.18353700000000  -25.03765700000000   -2.28452100000000
C         1.28512900000000  -22.84117600000000   -2.36725100000000
C         2.38445400000000  -20.63968000000000   -2.43117500000000
C         3.48301600000000  -18.44014700000000   -2.46735300000000
C         4.58367400000000  -16.24000700000000   -2.50981900000000
C         5.68271600000000  -14.03972400000000   -2.56720900000000
C         6.78261500000000  -11.83932100000000   -2.55746300000000
C         7.88186000000000   -9.64214700000000   -2.45104100000000
C         8.98186200000000   -7.44473600000000   -2.35350600000000
C        10.08221600000000   -5.24633800000000   -2.28605600000000
C        11.18231600000000   -3.04706900000000   -2.25501600000000
C        12.28203700000000   -0.84732700000000   -2.25544400000000
C        13.38154300000000    1.35258100000000   -2.27774000000000
C        14.48102100000000    3.55195900000000   -2.31617400000000
C        15.58132100000000    5.75153500000000   -2.35658400000000
C        16.68117500000000    7.95162700000000   -2.37206100000000
C        17.78147200000000   10.15015800000000   -2.36528300000000
C        18.88339300000001   12.35090700000000   -2.33925000000000
C        19.97994300000000   14.55049600000000   -2.28353600000000
C        21.10106800000000   16.74693700000000   -2.21078500000000
C         0.44120500000000  -29.26653100000000   -2.13410800000000
C         1.54080000000000  -27.09456200000000   -2.20488100000000
C         2.64178900000000  -24.88958000000000   -2.28219300000000
C         3.73593200000000  -22.69241700000000   -2.35056200000000
C         4.83742300000000  -20.49211400000000   -2.40319400000000
C         5.93717600000000  -18.29039500000000   -2.46510300000000
C         7.03671100000000  -16.09166500000000   -2.52660600000000
C         8.13758400000000  -13.89235300000000   -2.56006800000000
C         9.23691300000000  -11.69339500000000   -2.51266600000000
C        10.33668000000000   -9.49585900000000   -2.43444500000000
C        11.43708500000000   -7.29762700000000   -2.37085900000000
C        12.53708500000000   -5.09863000000000   -2.33400300000000
C        13.63640100000000   -2.89921900000000   -2.32081300000000
C        14.73546300000000   -0.70001600000000   -2.32186900000000
C        15.83521900000000    1.49975800000000   -2.33143500000000
C        16.93474700000001    3.70002700000000   -2.33913800000000
C        18.03435100000000    5.89892500000000   -2.33875900000000
C        19.13620400000000    8.09980800000000   -2.32390800000000
C        20.23558800000000   10.30144900000000   -2.30275300000000
C        21.33708400000000   12.49542800000000   -2.27109000000000
C        22.44074500000000   14.69973900000000   -2.22316600000000
C        23.51841000000000   16.88308900000000   -2.16772000000000
C         2.89295200000000  -29.11851200000000   -2.12348300000000
C         3.98364000000000  -26.95771400000000   -2.18623800000000
C         5.09257100000000  -24.75090600000000   -2.24721500000000
C         6.19090100000000  -22.53910800000000   -2.30229900000000
C         7.28778000000000  -20.34224600000000   -2.36756200000000
C         8.39110300000000  -18.14286300000000   -2.44938900000000
C         9.49126000000000  -15.94254000000000   -2.50885800000000
C        10.59128300000000  -13.74511600000000   -2.52456100000000
C        11.69214900000000  -11.54682600000000   -2.49218500000000
C        12.79224700000000   -9.34834800000000   -2.44723900000000
C        13.89189300000000   -7.14997500000000   -2.41047700000000
C        14.99100600000000   -4.95116900000000   -2.38787600000000
C        16.09033400000000   -2.75197600000000   -2.36958700000000
C        17.18908900000000   -0.55229100000000   -2.34413100000000
C        18.28787200000000    1.64639400000000   -2.31982900000000
C        19.38918600000000    3.84719400000000   -2.30074000000000
C        20.48798800000000    6.04989400000000   -2.28194500000000
C        21.58792800000000    8.24573000000000   -2.26182000000000
C        22.69823200000000   10.45203000000000   -2.24063400000000
C        23.79816500000000   12.66389100000000   -2.21241300000000
C        24.87208500000000   14.83353400000000   -2.17153200000000
C         6.45408600000000  -26.75487300000000   -2.14741600000000
C         7.53627400000000  -24.59943900000000   -2.19521200000000
C         8.64513800000000  -22.39575600000000   -2.25081700000000
C         9.74428900000000  -20.18750600000000   -2.32576100000000
C        10.84252000000000  -17.99358400000000   -2.40579000000000
C        11.94662600000000  -15.79607700000000   -2.47328900000000
C        13.04721300000000  -13.59646000000000   -2.50023500000000
C        14.14699800000000  -11.39922200000000   -2.49543700000000
C        15.24723600000000   -9.20120400000000   -2.47295300000000
C        16.34653800000000   -7.00257500000000   -2.43820400000000
C        17.44504100000000   -4.80374100000000   -2.39894800000000
C        18.54322400000000   -2.60602700000000   -2.35125700000000
C        19.64339400000000   -0.40609400000000   -2.30376700000000
C        20.74122100000000    1.79618200000000   -2.26684500000000
C        21.83932600000000    3.99172900000000   -2.23987600000000
C        22.94759900000000    6.19655700000000   -2.21817600000000
C        24.04514600000000    8.40644600000000   -2.20172500000000
C        25.11984600000000   10.56621900000000   -2.18521600000000
C        10.00586800000000  -24.39894700000000   -2.13864300000000
C        11.08941800000000  -22.24687900000000   -2.19961500000000
C        12.19994400000000  -20.04608600000000   -2.27640300000000
C        13.30032000000000  -17.84056000000000   -2.35731400000000
C        14.39933400000000  -15.64786400000000   -2.42382500000000
C        15.50311800000000  -13.45060000000000   -2.46553700000000
C        16.60304500000000  -11.25146000000000   -2.48520600000000
C        17.70150500000000   -9.05413700000000   -2.45851800000000
C        18.80003000000000   -6.85720700000000   -2.40237700000000
C        19.89982500000000   -4.65833100000000   -2.34603800000000
C        20.99668600000000   -2.45739600000000   -2.28996800000000
C        22.09352100000000   -0.26244900000000   -2.24043900000000
C        23.20034500000000    1.94197700000000   -2.20118900000000
C        24.29618300000000    4.15159100000000   -2.17301100000000
C        25.36829000000000    6.31050400000000   -2.15431900000000
C        13.55931800000000  -22.04990300000000   -2.15195500000000
C        14.64531000000000  -19.90044000000000   -2.23363000000000
C        15.75732600000000  -17.70127200000000   -2.31283800000000
C        16.85852600000000  -15.49612900000000   -2.37982900000000
C        17.95642600000000  -13.30383500000000   -2.42751500000000
C        19.05797100000000  -11.10717900000000   -2.43758400000000
C        20.15730900000000   -8.90814500000000   -2.39110600000000
C        21.25421700000000   -6.70941300000000   -2.33262200000000
C        22.35077500000000   -4.51609400000000   -2.27549900000000
C        23.45606000000000   -2.31217300000000   -2.21936300000000
C        24.55037300000000   -0.10259100000000   -2.16997500000000
C        25.62092100000000    2.05646100000000   -2.13223300000000
C        17.11661800000000  -19.70611500000000   -2.20828300000000
C        18.20408800000000  -17.55684100000000   -2.28168800000000
C        19.31713200000000  -15.35857700000000   -2.34157800000000
C        20.41606700000001  -13.15466500000000   -2.37428000000000
C        21.51112200000000  -10.95986300000000   -2.35919100000000
C        22.61034200000000   -8.76720100000000   -2.31421100000000
C        23.71550400000000   -6.56602500000000   -2.26109500000000
C        24.80788600000000   -4.35687600000000   -2.20470000000000
C        25.87673500000000   -2.19730000000000   -2.14992800000000
C        20.67752500000000  -17.36445100000000   -2.26408300000000
C        21.76787100000000  -15.21485500000000   -2.30155600000000
C        22.87099400000000  -13.01958000000000   -2.30794800000000
C        23.97479000000000  -10.81293200000000   -2.28477600000000
C        25.07006900000000   -8.61362900000000   -2.24527300000000
C        26.13692300000000   -6.45214300000000   -2.19657400000000
C        24.25378000000000  -15.02075500000000   -2.25827100000000
C        25.31829400000001  -12.86456400000000   -2.24723800000000
C        26.40534700000000  -10.71959600000000   -2.22215900000000
H         1.50747100000000   28.94025900000000   -1.91367200000000
H         5.32584400000000   27.00996300000000   -1.89640100000000
H         9.13226400000000   25.09541700000000   -1.85687800000000
H        12.94074200000000   23.19080000000000   -1.89505100000000
H        16.75309300000000   21.29659200000000   -2.03941100000000
H        20.57037700000000   19.40058400000000   -2.12416900000000
H        24.42079000000000   17.46971800000000   -2.14208600000000
H        -0.65885800000000   30.00544500000000   -1.88873400000000
H         3.19500400000000   28.08228400000000   -1.90163000000000
H         7.00135900000000   26.16453000000000   -1.85597300000000
H        10.80767500000000   24.25523800000000   -1.85895100000000
H        14.61860800000000   22.35811400000000   -1.98594900000000
H        18.43418100000000   20.46206600000000   -2.09899000000000
H        22.26862700000000   18.56417200000000   -2.16010800000000
H       -26.50379500000000   14.40987800000000   -1.95767000000000
H       -22.91498600000000   16.79130900000000   -2.03873400000000
H       -19.35398900000000   19.13642500000000   -2.05923600000000
H       -15.79625900000000   21.48365300000000   -2.06585100000000
H       -12.23979300000000   23.83073200000000   -2.05742400000000
H        -8.68416200000000   26.18097100000000   -2.02562200000000
H        -5.11997100000000   28.54760500000000   -1.96126500000000
H       -24.49966100000000   15.75510100000000   -2.00852500000000
H       -20.92236600000000   18.10311000000000   -2.06306400000000
H       -17.36314600000000   20.44912400000000   -2.06837900000000
H       -13.80542900000000   22.79613900000000   -2.05614700000000
H       -10.24985700000000   25.14430900000000   -2.04084900000000
H        -6.69449400000000   27.49672800000000   -1.99611300000000
H        -3.09505900000000   29.86102000000000   -1.90808400000000
H       -27.59386400000000   12.22504600000000   -1.93504300000000
H       -26.56146500000000   -4.82913600000000   -1.99321000000000
H       -26.31675600000000   -9.08157900000000   -2.12188300000000
H       -26.07901100000000  -13.35238700000000   -2.20861100000000
H       -26.66844500000000   -2.95847400000000   -1.90759600000000
H       -26.42337700000000   -7.20863600000000   -2.05053300000000
H       -26.17997000000000  -11.46277900000000   -2.15915000000000
H       -25.91839400000000  -15.76115100000000   -2.19919600000000
H       -27.33857200000000    7.92587100000000   -1.92238700000000
H       -27.07047100000000    3.67188400000000   -1.86868300000000
H       -26.80965500000000   -0.57906400000000   -1.86767400000000
H       -27.46469900000000    9.81466400000000   -1.95064900000000
H       -27.18924800000000    5.54528800000000   -1.91071200000000
H       -26.92432500000000    1.29244800000000   -1.87133200000000
H       -22.42284500000000  -18.89423400000000   -2.24436200000000
H       -18.58957300000000  -20.79562700000000   -2.23875900000000
H       -14.77457300000000  -22.69757100000000   -2.21114600000000
H       -10.96315500000000  -24.60205700000000   -2.19298000000000
H        -7.15331300000000  -26.50938600000000   -2.18439800000000
H        -3.34283100000000  -28.42156800000000   -2.16538000000000
H         0.51348700000000  -30.34002500000000   -2.09716400000000
H       -24.57427900000000  -17.79868500000000   -2.21225000000000
H       -20.72486500000000  -19.73205700000000   -2.23539300000000
H       -16.90826100000000  -21.63335600000000   -2.22660500000000
H       -13.09591800000000  -23.53621700000000   -2.20048200000000
H        -9.28521500000000  -25.44190300000000   -2.18803100000000
H        -5.47490000000000  -27.35186800000000   -2.18260500000000
H        -1.65360300000000  -29.27696400000000   -2.13981300000000
H         2.94966700000000  -30.19295400000000   -2.08647100000000
H         6.54665500000000  -27.82436400000000   -2.10944900000000
H        10.09866500000000  -25.46807000000000   -2.09369200000000
H        13.65087600000000  -23.11864700000000   -2.09672500000000
H        17.20777900000000  -20.77538600000000   -2.16296300000000
H        20.76765800000000  -18.43429600000000   -2.23661600000000
H        24.34705600000000  -16.09064200000000   -2.24959300000000
H         4.97357600000000  -28.87720000000000   -2.11142000000000
H         8.53510200000000  -26.50641600000000   -2.11170500000000
H        12.08753400000000  -24.15307300000000   -2.09950300000000
H        15.64161400000000  -21.80667600000000   -2.11913400000000
H        19.19951000000000  -19.46461600000000   -2.18756400000000
H        22.76151800000000  -17.12439800000000   -2.23937900000000
H        26.35273400000000  -14.74737900000000   -2.21430700000000
H        25.76605900000000   15.43295700000000   -2.14740700000000
H        26.03162000000000   11.13384600000000   -2.16593600000000
H        26.28022700000000    6.87760200000000   -2.13149900000000
H        26.53252800000000    2.62384800000000   -2.10409600000000
H        26.78796300000000   -1.62949000000000   -2.11804200000000
H        27.04757200000000   -5.88341700000000   -2.16839500000000
H        27.31752100000000  -10.15311700000000   -2.20037300000000
H        25.92811200000000   13.02436300000000   -2.16843300000000
H        26.17059600000000    8.75242700000000   -2.15719300000000
H        26.42105800000000    4.49748200000000   -2.11717000000000
H        26.67496300000001    0.24391500000000   -2.10607800000000
H        26.93229800000000   -4.00916100000000   -2.13959000000000
H        27.19419900000000   -8.26408600000000   -2.18839200000000
H        27.44476600000000  -12.56360300000000   -2.19646100000000
C         0.19993700000000    0.23422200000000    2.57785900000000
C         0.80797300000000    1.51086300000000    1.95748400000000
C         1.82983700000000    4.05314500000000    1.29874600000000
C         0.05135300000000    2.42300900000000    1.23337400000000
C         2.10284200000000    1.87999200000000    2.29844400000000
C         2.60836200000000    3.12065900000000    1.97303200000000
C         0.54785600000000    3.67225400000000    0.91672300000000
H        -0.95160100000000    2.16366800000000    0.94518500000000
H         2.69750800000000    1.20373400000000    2.88873800000000
H         3.60512300000000    3.39558000000000    2.27464300000000
H        -0.06086900000000    4.37258000000000    0.37148300000000
C        -1.31781100000000    0.16562300000000    2.31164800000000
C        -4.08429900000000   -0.00691400000000    1.79421400000000
C        -1.79090000000000   -0.24819500000000    1.07808800000000
C        -2.25749800000000    0.49995200000000    3.27825900000000
C        -3.61233700000000    0.42050000000000    3.02865200000000
C        -3.14389500000000   -0.34296500000000    0.83125400000000
H        -1.08316200000000   -0.50251800000000    0.30849800000000
H        -1.92546700000000    0.81785300000000    4.24906900000000
H        -4.32207500000000    0.68503000000000    3.79423500000000
C         0.85277000000000   -1.04979300000000    2.01999800000000
C         2.13742700000000   -3.47010800000000    1.35400600000000
C         0.25717600000000   -2.27888600000000    2.27258400000000
C         2.07442800000000   -1.05752500000000    1.36036000000000
C         2.70826000000000   -2.24166000000000    1.03933900000000
C         0.88365300000000   -3.46520400000000    1.95291800000000
H        -0.69963500000000   -2.29983300000000    2.76550500000000
H         2.53733300000000   -0.12626400000000    1.09021200000000
H         3.66119500000000   -2.22618900000000    0.53873000000000
H         0.41496300000000   -4.40557600000000    2.18941700000000
C        -5.47173300000000   -0.10231600000000    1.52695400000000
C        -6.67764000000000   -0.18297800000000    1.34260200000000
C        -8.08537000000000   -0.26612200000000    1.22334700000000
C       -10.89923500000000   -0.42379300000000    1.15076100000000
C        -8.73405800000000   -1.49634900000000    1.14936900000000
C        -8.86952900000000    0.88427100000000    1.22709800000000
C       -10.24460100000000    0.80782800000000    1.19092400000000
C       -10.10979400000000   -1.57371900000000    1.11199600000000
H        -8.14198800000000   -2.39497700000000    1.12887300000000
H        -8.38406500000000    1.84368800000000    1.27390000000000
H       -10.82884600000000    1.71113100000000    1.21658800000000
H       -10.58981200000000   -2.53427300000000    1.04279800000000
C       -12.37959700000000   -0.50248200000000    1.16206800000000
C       -15.19650600000000   -0.66085900000000    1.12396300000000
C       -13.05537700000000   -1.54433900000000    1.80063000000000
C       -13.15263700000000    0.47205200000000    0.53322100000000
C       -14.52430900000000    0.38834200000000    0.50742300000000
C       -14.43048900000000   -1.61567200000000    1.78886500000000
H       -12.48584400000000   -2.29543000000000    2.31954600000000
H       -12.65718400000000    1.27200900000000    0.01297500000000
H       -15.09237300000000    1.10324800000000   -0.05849700000000
H       -14.93004600000000   -2.40690200000000    2.31845000000000
H        -3.49452800000000   -0.68314400000000   -0.12313500000000
C         2.82247500000000   -4.68934500000000    1.13182900000000
C         3.42354400000000   -5.75066300000000    1.04873500000000
C         4.12941900000000   -6.97656300000000    1.03834900000000
C         5.54328400000000   -9.41375800000000    1.10497000000000
C         3.45744100000000   -8.19584800000000    1.06350000000000
C         5.52128800000000   -6.99905300000000    1.02857200000000
C         6.21256500000000   -8.19038700000000    1.05891900000000
C         4.14817500000000   -9.38793700000000    1.09506100000000
H         2.38114000000000   -8.19561500000000    1.05927500000000
H         6.05512100000000   -6.06519500000000    0.99029100000000
H         7.28806400000000   -8.18435300000000    1.02793400000000
H         3.60669900000000  -10.31740400000000    1.12416300000000
C         6.29085600000000  -10.69299500000000    1.15006900000000
C         7.77323800000000  -13.09211300000000    1.10363100000000
C         5.80889100000000  -11.83100700000000    0.50452300000000
C         7.51528400000000  -10.80034700000000    1.81229600000000
C         8.23300900000000  -11.97468900000000    1.79682500000000
C         6.53655800000000  -12.99730700000000    0.47510500000000
H         4.87882000000000  -11.76868200000000   -0.03127000000000
H         7.89655700000000   -9.94804700000000    2.34725400000000
H         9.15891400000000  -12.04328600000000    2.33917000000000
H         6.18716900000000  -13.83134000000000   -0.10501400000000
C         2.32808900000000    5.36087500000000    1.08311900000000
C         2.79634200000000    6.48795800000000    1.01240300000000
C         3.37748500000000    7.77773800000000    1.02148500000000
C         4.55520500000000   10.33566200000000    1.12673700000000
C         4.76104600000000    7.93094600000000    1.03896800000000
C         2.59326100000000    8.92810500000000    1.03852600000000
C         3.16896600000000   10.17948300000000    1.08866300000000
C         5.33728000000000    9.18111500000000    1.08833600000000
H         5.38102200000000    7.05176100000000    1.00718800000000
H         1.52201300000000    8.82681700000000    1.01128400000000
H         2.54302900000000   11.05456400000000    1.11027100000000
H         6.40907300000000    9.27584000000000    1.07920000000000
C         5.18001800000000   11.67810400000000    1.19287300000000
C         6.43100800000000   14.20441000000000    1.19526800000000
C         6.37326200000000   11.89445700000000    1.88524100000000
C         4.61112500000000   12.76903600000000    0.53720500000000
C         5.22672000000000   13.99836900000000    0.53209400000000
C         6.97910000000000   13.13044800000000    1.89245700000000
H         6.81959700000000   11.07712700000000    2.42439700000000
H         3.70898900000000   12.62191700000000   -0.02869700000000
H         4.82171000000000   14.79894200000000   -0.05961100000000
H         7.88411400000000   13.28118500000000    2.45335700000000
N       -16.62866100000000   -0.75790900000000    1.05317200000000
C       -17.38772800000000   -1.95520500000000    0.98921500000000
C       -19.35492700000000   -3.91601100000000    0.89182600000000
C       -18.75256300000000   -1.62189800000000    0.95854600000000
C       -17.01682300000000   -3.30116700000000    0.94403300000000
C       -17.99580300000000   -4.28204200000000    0.90889200000000
C       -19.74044800000000   -2.60280300000000    0.90931100000000
H       -15.98163000000000   -3.58028100000000    0.91185200000000
H       -20.77825400000000   -2.32151500000000    0.87103000000000
H       -20.09737800000000   -4.69365300000000    0.84293800000000
C       -17.54663800000000    0.32515600000000    1.03563000000000
C       -19.76817100000000    1.99722100000000    0.97141700000000
C       -17.37003100000000    1.71036800000000    1.08089400000000
C       -18.85184600000000   -0.19235800000000    0.97810500000000
C       -19.96634500000000    0.64303600000000    0.94554800000000
C       -18.47447800000000    2.54726900000000    1.04012600000000
H       -16.38794300000000    2.13446600000000    1.15625600000000
H       -20.95382800000000    0.22119100000000    0.87891700000000
H       -20.61081000000000    2.66493200000000    0.92504400000000
N         7.09916200000000   15.47431900000000    1.12546400000000
C         8.50037300000000   15.68010200000000    1.06404500000000
C        11.09514700000000   16.66416300000000    0.95599800000000
C         8.75416900000000   17.06134200000000    1.02201900000000
C         9.57307100000000   14.78817500000000    1.02521000000000
C        10.86999300000000   15.27460000000000    0.98183400000000
C        10.05587500000000   17.55630000000000    0.96937400000000
H         9.39793400000000   13.73006700000000    1.00555500000000
H        10.22641300000000   18.61757000000000    0.92288600000000
H        12.10873500000000   17.02160200000000    0.90373300000000
C         6.48401600000000   16.75152900000000    1.09330100000000
C         5.85046600000000   19.45477800000000    1.00567500000000
C         5.14532100000000   17.14629000000000    1.12875700000000
C         7.48707100000000   17.73414100000000    1.03193700000000
C         7.17052300000000   19.09038600000000    0.98601700000000
C         4.82427500000000   18.49361100000000    1.07818400000000
H         4.36325500000000   16.41576800000000    1.20159500000000
H         7.95451800000000   19.82372700000000    0.91326800000000
H         5.58008400000000   20.49478200000000    0.94983800000000
N         8.56352800000000  -14.28835400000000    1.00394000000000
C         8.08498000000000  -15.62369300000000    0.96249800000000
C         7.74564200000000  -18.38029400000000    0.85012400000000
C         9.18625500000000  -16.49390400000000    0.88639700000000
C         6.79657000000000  -16.16179600000000    0.99905300000000
C         6.62263400000000  -17.53571700000000    0.93511200000000
C         9.01818800000000  -17.87572300000000    0.82925400000000
H         5.94033000000000  -15.52158000000000    1.08332400000000
H         9.87679300000000  -18.51898200000000    0.74800900000000
H         7.58806300000000  -19.44290800000000    0.78802000000000
C         9.97891300000000  -14.34582700000000    0.93294900000000
C        12.66238500000000  -15.05651000000000    0.81588000000000
C        10.95490600000000  -13.34805800000000    0.89771300000000
C        10.37528300000000  -15.69250300000000    0.87826700000000
C        11.72074900000000  -16.05086600000000    0.82153500000000
C        12.29506600000000  -13.69809200000000    0.85175400000000
H        10.67395900000000  -12.31296400000000    0.88189300000000
H        11.99984500000000  -17.08858200000000    0.76802600000000
H        13.70761800000000  -15.30655800000000    0.76335500000000
C        16.08224100000000    1.66083700000000    1.06261400000000
C        16.02164300000000    2.87783100000000    1.05150000000000
C        15.95721600000000    4.28736200000000    1.03081800000000
C        15.83285300000000    7.08306800000000    0.99602400000000
C        14.73179000000000    4.94414400000000    1.00877400000000
C        17.11912800000000    5.05131800000000    1.02674500000000
C        17.05888400000000    6.42677200000000    1.00951700000000
C        14.67016400000000    6.31964200000000    0.99233400000000
H        13.82673900000000    4.36065800000000    0.99502900000000
H        17.96377000000000    7.00936800000000    0.99695100000000
H        13.71747100000000    6.81939600000000    0.96511000000000
C        15.76895000000000    8.49160900000000    0.98232900000000
C        15.70509000000000    9.71091400000000    0.96926500000000
C        15.62199900000000   11.11948000000000    0.96103900000000
C        15.45940600000000   13.88795100000000    0.95842000000000
C        14.38633900000000   11.75295000000000    0.95008400000000
C        16.77335100000000   11.89939900000000    0.96677500000000
C        16.70637800000000   13.28336400000000    0.95826900000000
C        14.28850900000000   13.13727700000000    0.95269300000000
H        13.48896300000000   11.16074300000000    0.93461100000000
H        17.73403600000000   11.41681900000000    0.96715600000000
H        15.39322800000000   14.96093400000000    0.95202300000000
C        13.03110900000000   13.77901100000000    0.95377200000000
C        11.98914000000000   14.41589300000000    0.96236600000000
C        17.94975100000000   14.10311100000000    0.98301200000000
H        17.78816800000000   15.07556400000000    0.51735700000000
C        -9.08700200000000  -15.95048900000000    0.95162300000000
C       -10.12418900000000  -15.31091300000000    0.94081300000000
C       -11.28557300000000  -14.50963800000000    0.92638900000000
C       -13.57098700000000  -12.89514600000000    0.90399400000000
C       -11.17790000000000  -13.12328200000000    0.92812900000000
C       -12.55521300000000  -15.07626000000000    0.90611600000000
C       -13.68034100000000  -14.28186700000000    0.89563000000000
C       -12.30141800000000  -12.32807200000000    0.91661800000000
H       -10.19846200000000  -12.67600400000000    0.93104600000000
H       -14.65926200000000  -14.72820900000000    0.87131200000000
H       -12.20780200000000  -11.25575800000000    0.90688300000000
C       -14.71775500000000  -12.07512500000000    0.89499400000000
C       -15.70081800000000  -11.35100300000000    0.89090900000000
C       -16.83144600000000  -10.50733300000000    0.89129800000000
C       -19.05809200000000   -8.85685900000000    0.89921500000000
C       -16.68394000000000   -9.12630800000000    0.87717600000000
C       -18.11406600000000  -11.04454700000000    0.90642400000000
C       -19.23549800000000  -10.23090300000000    0.90334800000000
C       -17.78921700000000   -8.28730900000000    0.88449900000000
H       -15.69735100000000   -8.69958900000000    0.85469000000000
H       -18.23482200000000  -12.11298100000000    0.91002000000000
H       -19.91965600000000   -8.21361600000000    0.89603400000000
C       -17.65314600000000   -6.88190700000000    0.88227000000000
C       -17.69801900000000   -5.66128000000000    0.89202600000000
C       -20.60368700000000  -10.81856200000000    0.93739400000000
H       -21.31528700000000  -10.18407800000000    0.40840600000000
H       -20.95186100000000  -10.93393100000000    1.96432300000000
C        -7.89501100000000  -16.60060700000000    0.95245800000000
C        -6.79929600000000  -17.13376200000000    0.94221400000000
C        -5.50072600000000  -17.68587700000000    0.92858900000000
C        -2.91282700000000  -18.75187200000000    0.91421800000000
C        -4.38776500000000  -16.85256700000000    0.90452900000000
C        -5.29873500000000  -19.06169900000000    0.93511800000000
C        -4.02542200000000  -19.58677600000000    0.92829500000000
C        -3.11474100000000  -17.37608700000000    0.89774900000000
H        -4.53463800000000  -15.78595300000000    0.88153300000000
H        -3.87900200000000  -20.65293800000000    0.92370800000000
H        -2.25999600000000  -16.72262800000000    0.86963100000000
C        -1.60493500000000  -19.27882200000000    0.91267600000000
C        -0.45986800000000  -19.70289700000000    0.91480200000000
C         0.87088600000000  -20.17147400000000    0.92318600000000
C         3.48483500000000  -21.09523000000000    0.95409700000000
C         1.93425000000000  -19.27808100000000    0.91841400000000
C         1.14241000000000  -21.53505100000000    0.94016200000000
C         2.44391200000000  -22.00993500000000    0.94922800000000
C         3.24812000000000  -19.72465600000000    0.93769600000000
H         1.73579900000000  -18.22173000000000    0.89634000000000
H         0.32428200000000  -22.23269600000000    0.93691300000000
H         4.49937600000000  -21.45094600000000    0.96105600000000
C         4.33286000000000  -18.82058600000000    0.94333300000000
C         5.34767500000000  -18.14083600000000    0.94697400000000
C         2.71879500000000  -23.47306900000000    0.98959900000000
H         2.79204200000000  -23.82619700000000    2.01869400000000
H         3.65499800000000  -23.70975300000000    0.48387700000000
H         1.92636600000000  -24.03508800000000    0.49498300000000
C        16.15812000000000    0.30522900000000    1.05968100000000
C        16.22836400000000   -0.91115800000000    1.04069700000000
C        16.31940600000000   -2.31924500000000    1.01224500000000
C        16.50369900000000   -5.11244100000000    0.95966800000000
C        15.17435900000000   -3.10815300000000    1.01832100000000
C        17.55803700000000   -2.95022600000000    0.97212400000000
C        17.64940400000000   -4.32399800000000    0.94646900000000
C        15.26442600000000   -4.48183300000000    0.99284300000000
H        14.20996000000000   -2.62975300000000    1.03454000000000
H        18.61256700000000   -4.80194600000000    0.90341600000000
H        14.37197700000000   -5.08329400000000    0.98977800000000
C        16.59154500000000   -6.51974900000000    0.93438600000000
C        16.64478600000000   -7.73946900000000    0.91346400000000
C        16.67776900000000   -9.14985900000000    0.89314700000000
C        16.73455400000000  -11.92186200000000    0.86612700000000
C        15.49615900000000   -9.87894900000000    0.87149800000000
C        17.88753200000000   -9.83563700000000    0.89698100000000
C        17.92993700000000  -11.22058400000000    0.87667600000000
C        15.50778700000000  -11.26651100000000    0.86116600000000
H        14.55527000000000   -9.35877600000000    0.85650100000000
H        18.80656500000000   -9.27747700000000    0.90563800000000
H        16.75329900000000  -12.99659900000000    0.85015000000000
C        14.30585100000000  -12.00696800000000    0.84911900000000
C        13.32279600000000  -12.73162000000000    0.84246600000000
C        19.23414900000000  -11.93987700000000    0.89968100000000
H        19.99215200000000  -11.39340400000000    0.33809400000000
H        19.14470500000000  -12.93068300000000    0.45327400000000
C        -9.46123600000000   15.61201300000000    1.06392900000000
C        -8.43638500000000   16.27116600000000    1.05461000000000
C        -7.21738300000000   16.98162000000000    1.04157600000000
C        -4.78604300000000   18.36656800000000    1.03036200000000
C        -6.00782800000000   16.29586900000000    1.03426000000000
C        -7.19175000000000   18.37193400000000    1.03344600000000
C        -5.99527900000000   19.05421000000000    1.02819700000000
C        -4.81134300000000   16.97626800000000    1.02869400000000
H        -6.01884100000000   15.21924500000000    1.02715800000000
H        -5.98428800000000   20.13031300000000    1.01050400000000
H        -3.87993200000000   16.43703300000000    1.01475300000000
C        -3.55627500000000   19.05598100000000    1.03422300000000
C        -2.48104700000000   19.63439800000000    1.04603600000000
C        -1.23502600000000   20.29547400000000    1.06809600000000
C         1.20908900000000   21.60287500000000    1.13002500000000
C        -0.04905400000000   19.57289500000000    1.05632100000000
C        -1.17270700000000   21.68390800000000    1.10800400000000
C         0.04194400000000   22.34982100000000    1.13260100000000
C         1.18201100000000   20.21280100000000    1.09056000000000
H        -0.08481100000000   18.49906200000000    1.01633900000000
H        -2.08717400000000   22.24944000000000    1.11129600000000
H         2.15839100000000   22.10715000000000    1.15032700000000
C         2.38985300000000   19.48163400000000    1.09039700000000
C         3.48843400000000   18.94794800000000    1.09013100000000
C         0.09106400000000   23.83640300000000    1.20306800000000
H         0.98804500000000   24.22241400000000    0.71842700000000
H         0.09384600000000   24.17546600000000    2.23951500000000
C       -10.57523500000000   14.83600300000000    1.06262100000000
C       -11.55267100000000   14.10844100000000    1.05139600000000
C       -12.65435900000000   13.22700700000000    1.03690400000000
C       -14.82557000000000   11.46175100000000    1.02281400000000
C       -12.45246500000000   11.85130600000000    1.02297700000000
C       -13.95991300000000   13.70602100000000    1.03391100000000
C       -15.02893600000000   12.83771300000000    1.02744600000000
C       -13.52015400000000   10.98246000000000    1.01639400000000
H       -11.44477900000000   11.47153200000000    1.00935100000000
H       -16.03614100000000   13.21690800000000    1.01515200000000
H       -13.35442800000000    9.91923100000000    0.99842000000000
C       -15.91425800000000   10.56599900000000    1.02174200000000
C       -16.84272600000000    9.77309100000000    1.02789600000000
C       -17.90773400000000    8.84818600000000    1.04249700000000
C       -20.00391400000000    7.03463400000000    1.08463400000000
C       -17.65742900000000    7.48222800000000    1.03347500000000
C       -19.22680300000000    9.28733700000000    1.06906800000000
C       -20.28383100000000    8.39178900000000    1.08421600000000
C       -18.69590100000000    6.56208400000000    1.05788300000000
H       -16.64153700000000    7.13156700000000    1.00326600000000
H       -19.42757100000000   10.34358700000000    1.06846500000000
H       -20.81478700000000    6.32883900000000    1.09624700000000
C       -18.44773200000000    5.17215800000000    1.05712200000000
C       -18.36223700000000    3.95374200000000    1.05839400000000
C       -21.69070300000000    8.87799900000000    1.13506500000000
H       -22.36623500000000    8.17464500000000    0.64773500000000
H       -21.79224300000000    9.83792400000000    0.62807100000000
C         0.44312500000000    0.33319100000000    4.10061800000000
C         0.72589700000000    0.57211500000000    6.88807200000000
C         0.25702500000000    1.55034300000000    4.74221000000000
C         0.79217600000000   -0.75883900000000    4.88203600000000
C         0.93222900000000   -0.64520800000000    6.24971100000000
C         0.39362900000000    1.67213400000000    6.10758700000000
H        -0.01148600000000    2.41190100000000    4.15564900000000
H         0.95849600000000   -1.71194300000000    4.41621400000000
H         1.19306300000000   -1.50653700000000    6.84135900000000
H         0.23205100000000    2.62319700000000    6.58668800000000
C         0.81659700000000    0.69717300000000    8.29270800000000
C         0.82716300000000    0.84386900000000    9.50528200000000
H       -22.02108300000000    9.00405800000000    2.16658800000000
H        18.75555100000000   13.60832200000000    0.44023100000000
H        19.59321700000000  -12.06107700000000    1.92216500000000
H        18.28476000000000   14.27029400000000    2.00717200000000
H       -20.62153000000000  -11.79941800000000    0.46187400000000
H        -0.77045100000000   24.28095700000000    0.70428700000000
C         0.46024800000000    1.72163000000000   15.04852200000000
C         0.33049200000000    1.92980700000000   16.24721700000000
C         0.76977800000000    1.04841400000000   10.90141800000000
C         0.58187500000000    1.48905100000000   13.66391000000000
C         1.27535800000000    2.21207300000000   11.47348100000000
C         0.17717800000000    0.10447300000000   11.73466500000000
C         0.08556400000000    0.32089700000000   13.09262300000000
C         1.18385800000000    2.42847400000000   12.83164500000000
H         1.73331100000000    2.94968200000000   10.83700200000000
H        -0.21960500000000   -0.79783600000000   11.30199100000000
H        -0.38088500000000   -0.41239700000000   13.72831300000000
H         1.57228400000000    3.33514400000000   13.26336900000000
H        -8.12381500000000   18.91098800000000    1.02283200000000
H       -14.12596500000000   14.76994300000000    1.02878900000000
H        -6.15432200000000  -19.71550200000000    0.93631300000000
H       -12.64794300000000  -16.14892500000000    0.88831000000000
H        18.07249100000000    4.55099100000000    1.02929300000000
H        18.45028500000000   -2.34760900000000    0.95092400000000
C         0.17059000000000    2.16719800000000   17.62247300000000
C        -0.23749100000000    2.67388400000000   20.38280700000000
C         1.21098400000000    1.88697100000000   18.55714200000000
C        -1.01713700000000    2.68312100000000   18.09144000000000
C        -1.21975900000000    2.93201200000000   19.43766500000000
C         1.00695700000000    2.14008400000000   19.94124100000000
H        -1.80430900000000    2.89481800000000   17.38495600000000
H        -2.16709500000000    3.33414400000000   19.74417400000000
C         2.44465500000000    1.35936300000000   18.13291100000000
H         2.60001600000000    1.16921100000000   17.08626900000001
C         3.43332300000000    1.09198300000000   19.03308500000000
H         4.37431000000000    0.68671100000000   18.69249100000000
C         3.24261200000000    1.33455700000000   20.38580500000000
H         4.04521100000000    1.10917100000000   21.06314700000000
C         2.05157800000000    1.85403800000000   20.86863700000000
C        -0.44807400000000    2.92802900000000   21.80234200000000
C         1.84009300000000    2.10933500000000   22.29047100000000
C         0.59355700000000    2.63892300000000   22.73023400000000
H        -2.44343300000000    3.67558300000000   21.61098800000000
C        -1.64257100000000    3.44545600000000   22.28872800000000
H         3.76920000000000    1.45095500000000   22.93681500000000
C         2.81932600000000    1.84952400000000   23.24111300000000
H        -2.77729800000000    4.07478700000000   23.98226100000000
C        -1.83903900000000    3.67560700000000   23.63732400000000
H         3.38854400000000    1.87506900000000   25.29767000000000
C         2.60866900000000    2.08874700000000   24.58713600000000
C         1.41275900000000    2.59649300000000   25.04390200000000
C         0.38407100000000    2.88003400000000   24.11429500000000
C        -0.85372300000000    3.40200100000000   24.55956300000000
C        -1.08901100000000    3.64180700000000   25.98816100000000
N        -0.04296100000000    3.34851400000000   26.87974500000000
C         1.20240600000000    2.83653200000000   26.47671400000000
C        -0.26114900000000    3.55590300000000   28.32421400000000
H         0.69646500000000    3.30838100000000   28.80750800000000
C        -0.56446900000000    5.03907300000000   28.62755400000000
H        -0.19551700000000    5.64871300000000   27.79530700000000
H        -1.64787900000000    5.19346000000000   28.63016300000000
C         0.05150000000000    5.55622400000000   29.92753500000000
H         1.14090100000000    5.43486400000000   29.88939300000000
H        -0.26967800000000    4.93905700000000   30.77262200000000
C        -0.29302400000000    7.01931700000000   30.20644100000000
H         0.06258600000000    7.64608800000000   29.38021500000000
H        -1.38221300000000    7.14493100000000   30.21148900000000
C         0.28554400000000    7.53041800000000   31.52620900000001
H         1.37440900000000    7.40140900000000   31.52731700000000
H        -0.07632100000000    6.90673200000000   32.35226600000000
C        -0.05872400000000    8.99392300000000   31.80157700000000
H         0.32912200000000    9.61752000000000   30.98294700000000
H        -1.15009100000000    9.12278600000000   31.76206700000000
C         0.47687800000000    9.48665200000000   33.13600100000000
H         1.56292200000000    9.39309600000000   33.18468000000000
H         0.06656000000000    8.90618200000000   33.96398300000000
H         0.22859300000000   10.53493100000000   33.31556300000000
C        -1.32096400000000    2.57476500000000   28.84484700000000
H        -1.05731300000000    1.56513200000000   28.51122700000001
H        -2.27365600000000    2.79604300000000   28.35437500000000
C        -1.51065300000000    2.57163600000000   30.35948500000000
H        -0.54083800000000    2.43404000000000   30.85238800000000
H        -1.87240500000000    3.55186900000000   30.68926200000000
C        -2.48585600000000    1.49427300000000   30.83500100000000
H        -2.12516600000000    0.50644700000000   30.52489200000000
H        -3.44821300000000    1.61999100000000   30.32487100000000
C        -2.70281700000000    1.51062100000000   32.34838800000000
H        -1.74227600000000    1.38007200000000   32.86072900000000
H        -3.05934300000000    2.50000300000000   32.65873300000000
C        -3.68653800000000    0.44084200000000   32.82112800000000
H        -3.32114200000000   -0.54919500000000   32.51195400000000
H        -4.64130100000000    0.56792300000000   32.29065200000000
C        -3.91580700000000    0.46913600000000   34.32329400000000
H        -2.98388600000000    0.30911200000000   34.86787900000000
H        -4.62077300000000   -0.30061500000000   34.64465200000000
H        -4.31397600000000    1.43336600000000   34.64347300000000
O        -2.16363800000000    4.07754100000000   26.37114900000000
O         2.08269200000000    2.59379000000000   27.28832000000000
1434
 energy: -384.506302314171 gnorm: 0.005515351850 xtb: 6.4.0 (91718e8)
C       -26.55159874670461   10.38178333496845   -1.97915511173395
C       -25.46657859869727   12.52743182816294   -2.00764113646060
C       -24.40417199333425   14.68445248270070   -2.02209898583603
C       -26.27867034433258    6.11512020150888   -1.95650998884678
C       -25.21526053822521    8.27731600506124   -2.02599516459971
C       -24.12267579734783   10.47735311047631   -2.07265139243317
C       -23.02072763958054   12.68488355132028   -2.09088918234388
C       -21.91930561077169   14.88131901376587   -2.09309603775299
C       -20.83056235417768   17.03222403515935   -2.08293939209454
C       -26.01365010096203    1.86126362330726   -1.92747858275070
C       -24.94841937688304    4.02140182010687   -2.00173731348988
C       -23.85994907524555    6.23120232867593   -2.07840772464377
C       -22.75839585603523    8.43302902526072   -2.14491721927621
C       -21.66089814353101   10.62656092992396   -2.17083306108798
C       -20.56680110144394   12.82212734575399   -2.16811607966874
C       -19.46921362859020   15.02751934595786   -2.15496188575195
C       -18.35744150622904   17.22746490786828   -2.13237880331239
C       -17.27111099372420   19.37864717790234   -2.09968840190560
C       -25.75748036519063   -2.39050545199088   -1.96653700085062
C       -24.68841958202662   -0.23162703088663   -2.01646825485370
C       -23.59696440113825    1.97806764334964   -2.07938041747561
C       -22.49520632542924    4.18249561968099   -2.14623871775244
C       -21.40217773943276    6.37651761005332   -2.20843184062391
C       -20.30774577574756    8.57616010947652   -2.25325038227402
C       -19.20884374947289   10.77594380497548   -2.25314220563881
C       -18.10793723230458   12.97328502442275   -2.23806564219295
C       -17.01118506947360   15.16704513256984   -2.21645399544623
C       -15.91112795249179   17.37409679078167   -2.18424123658578
C       -14.79951528706547   19.57532126409397   -2.14248495493352
C       -13.71284417041751   21.72580260075106   -2.09289301488603
C       -25.51060716030889   -6.64166454243979   -2.08785734514218
C       -24.43740557860217   -4.48366723101752   -2.09947887555467
C       -23.34176437687018   -2.27452810652890   -2.13272861020679
C       -22.23681011394586   -0.07024931852643   -2.18624916045438
C       -21.14280323414218    2.12490308218977   -2.24319291893728
C       -20.04831919193894    4.32637966049654   -2.28339290322414
C       -18.95067590004127    6.52614277941229   -2.31602134883266
C       -17.85300504612965    8.72396369126782   -2.32557560907063
C       -16.75485632343000   10.92188689287227   -2.31720151845125
C       -15.65549684181606   13.12163955631785   -2.30162726667114
C       -14.55256612017359   15.32006190452268   -2.27175847572661
C       -13.45423127510080   17.51430928292427   -2.23083091089436
C       -12.35343199408971   19.72098261200644   -2.17924206346854
C       -11.24179504180547   21.92205455801524   -2.12616672562070
C       -10.15677458061517   24.07368020305616   -2.07439865812795
C       -25.26694685628600  -10.89537378650310   -2.19142918273654
C       -24.19115208092432   -8.73653740892738   -2.20405858183152
C       -23.09274322810998   -6.52748873581993   -2.21649531875921
C       -21.98466412515842   -4.32289785838712   -2.24833337067259
C       -20.88810625558528   -2.12736566323486   -2.29961091972662
C       -19.79205373105551    0.07471124665203   -2.35026561450860
C       -18.69305323286751    2.27480839952243   -2.37994415584511
C       -17.59585437932651    4.47302346439809   -2.37955517593734
C       -16.49829478152779    6.67254210337006   -2.36589326721401
C       -15.39944186279902    8.87185488885178   -2.35493205063710
C       -14.29949888875682   11.07051690360560   -2.35311327976943
C       -13.20013131853906   13.26831840625027   -2.34081550951035
C       -12.10000366785745   15.46867724211164   -2.31072311349018
C       -10.99562926245082   17.66704732585274   -2.26732360270720
C        -9.89667245532871   19.86131450888244   -2.21476236928674
C        -8.79649070497909   22.06926852807782   -2.15553976521128
C        -7.68600292294546   24.27184310853974   -2.09447721301657
C        -6.60193398668762   26.42587886445944   -2.03140353098970
C       -25.02235566901374  -15.16152897383626   -2.22463396482109
C       -23.94766414681023  -12.99269338607566   -2.26100259057804
C       -22.84724829927020  -10.78161138333256   -2.29490478542040
C       -21.73650995955235   -8.57598461226450   -2.32043152300564
C       -20.63665112073571   -6.38039586420922   -2.34652008398946
C       -19.53889941201738   -4.17764285705312   -2.39096109780565
C       -18.43833192085783   -1.97677057833102   -2.42922874816869
C       -17.34016681167210    0.22172234637699   -2.46038248777332
C       -16.24179549045050    2.42143886429070   -2.46009202293608
C       -15.14279011959173    4.62041445451261   -2.41505794260582
C       -14.04395879983430    6.81954547165760   -2.37294574135244
C       -12.94485563377660    9.01876002931014   -2.35340704047434
C       -11.84527519606854   11.21818507605448   -2.35004786194439
C       -10.74462524956822   13.41734233636133   -2.34563087612679
C        -9.64413657857125   15.61508973976479   -2.33295879199784
C        -8.54322099690436   17.81553004183350   -2.30064201294819
C        -7.43923798575870   20.01479131870241   -2.24943998980273
C        -6.34130798849674   22.21043004681264   -2.18179016863366
C        -5.24135459398059   24.42071265680448   -2.10976146591294
C        -4.13089351827908   26.62597228061850   -2.03309297221577
C        -3.03868996790003   28.78482170650809   -1.94936194766863
C       -23.67024570875731  -17.21142334144321   -2.23786588571339
C       -22.59180315159334  -15.02882550133692   -2.28682722728213
C       -21.48782008773773  -12.82502867587682   -2.34190817309478
C       -20.38666962741369  -10.63148325549099   -2.39725490550202
C       -19.28731597296646   -8.43018303968542   -2.42522714578414
C       -18.18543994355199   -6.22939760651283   -2.44239701284213
C       -17.08594128557162   -4.03014097923100   -2.45732339048495
C       -15.98670884766315   -1.82986458972140   -2.48446923281628
C       -14.88695259925481    0.36929022837908   -2.52918566354911
C       -13.78741592352441    2.56835499236253   -2.47886627725042
C       -12.68868795989496    4.76694411234828   -2.39814664353485
C       -11.58954470709325    6.96646162737318   -2.34704537130787
C       -10.49000157544383    9.16602785200716   -2.32743015281690
C        -9.39043300034794   11.36519599958275   -2.32762115684525
C        -8.29029530583929   13.56462876338468   -2.33623483483643
C        -7.18875849672367   15.76377111307251   -2.34260092638324
C        -6.08855134161910   17.96220738153993   -2.32861044700715
C        -4.98809033846893   20.16299406402949   -2.27583609649335
C        -3.88532510479156   22.36147122590231   -2.20187328599861
C        -2.79002660820829   24.55701203220606   -2.11983393830326
C        -1.68800495726027   26.76032556768675   -2.02751223050012
C        -0.58732057144348   28.93017534624952   -1.93158768157286
C       -21.25358782875781  -17.07690072358014   -2.28797471708145
C       -20.13162965218024  -14.88052936793879   -2.34786000438372
C       -19.03493733279292  -12.68110024368991   -2.41122537721612
C       -17.93325978522149  -10.48078529694217   -2.46088437142818
C       -16.83270844777180   -8.28248113786663   -2.46526727087367
C       -15.73301953956756   -6.08204171058785   -2.44855123245852
C       -14.63271379054872   -3.88176857013285   -2.44718526177206
C       -13.53235316290535   -1.68303803420584   -2.48029568262524
C       -12.43177812974844    0.51590967061315   -2.49344765634172
C       -11.33340304474043    2.71467729854978   -2.41534770149085
C       -10.23445913363375    4.91360881637096   -2.34333724532499
C        -9.13497306147638    7.11320863005432   -2.30499848587291
C        -8.03523903354585    9.31289171095879   -2.29704383435509
C        -6.93525469313881   11.51237711323362   -2.31018794056661
C        -5.83517308464526   13.71151542556698   -2.33192660420052
C        -4.73494090177196   15.91127516907043   -2.34796107013198
C        -3.63394437792421   18.11054799695260   -2.33736739647165
C        -2.53463037784586   20.30881219488963   -2.29184561485508
C        -1.43439130528037   22.50873275869834   -2.21481166848195
C        -0.33195519375180   24.70339692850622   -2.11514414491849
C         0.75330375750991   26.91569898199135   -2.00179497332559
C       -19.84429645449572  -19.11669789311201   -2.26536374814095
C       -18.78799651126498  -16.93546066433283   -2.33487330712844
C       -17.68182838802074  -14.73027005968025   -2.39941695733329
C       -16.57880178269115  -12.53286534523069   -2.45329710510331
C       -15.47935883905818  -10.33392137827219   -2.46590427295646
C       -14.37922145214659   -8.13427105999455   -2.43395172908651
C       -13.27918023387682   -5.93445095154641   -2.40407649166628
C       -12.17898066286669   -3.73443660528585   -2.39964231984898
C       -11.07858341304907   -1.53568709666079   -2.41088023807551
C        -9.97892478069518    0.66263741739909   -2.38871064472410
C        -8.87974099495353    2.86119652506583   -2.33376684733630
C        -7.78004425300449    5.06053784778961   -2.28822877063384
C        -6.68004758466297    7.26014119071708   -2.26875964798333
C        -5.58010162701758    9.45967650457720   -2.27834020320344
C        -4.48022457501872   11.65923083794250   -2.30709860968734
C        -3.38019679894443   13.85867038341374   -2.33863052594461
C        -2.28048069975775   16.05798367195283   -2.35347499906926
C        -1.18045978350167   18.25743663556978   -2.33983410753514
C        -0.08027796826273   20.45507960010686   -2.29235250146664
C         1.01643845893934   22.65347547265989   -2.19584228257797
C         2.11741178235290   24.85760597984381   -2.06990591389210
C         3.22970701682491   27.00834103170981   -1.94632190485670
C       -17.43586451172930  -18.97724105085983   -2.30083636090036
C       -16.32302664782031  -16.78157204915884   -2.37386658844714
C       -15.22573733799688  -14.58471832877060   -2.43615944318313
C       -14.12503006786575  -12.38493102664240   -2.46448661127956
C       -13.02473400296961  -10.18649372921643   -2.43094048099763
C       -11.92517578068851   -7.98700664116648   -2.38101774463016
C       -10.82510237271776   -5.78695386756788   -2.34711845999552
C        -9.72494982859917   -3.58744775103174   -2.33795587424318
C        -8.62477634209334   -1.38882967622245   -2.33850330736456
C        -7.52482576115413    0.80952032706051   -2.32025334868238
C        -6.42504934460642    3.00826638105964   -2.28350735842790
C        -5.32501864118748    5.20753807494240   -2.25130652863753
C        -4.22487862066245    7.40715481003703   -2.25024603240505
C        -3.12486764565972    9.60662457136822   -2.28107209213042
C        -2.02512125327595   11.80574818133462   -2.32738458932630
C        -0.92548990363961   14.00508342677453   -2.36677723446827
C         0.17424231431509   16.20426583111503   -2.37550806478509
C         1.27296584093062   18.40296799246953   -2.34346408523536
C         2.37261519639854   20.60122806108940   -2.26379205528894
C         3.47171256616289   22.79335472873858   -2.13559944174511
C         4.56104381280855   24.99760457752896   -1.99867676610973
C       -16.02779155557090  -21.01675133534870   -2.25269820301937
C       -14.97233083794500  -18.83612306269411   -2.32708778170377
C       -13.87145598604191  -16.63268436687159   -2.40105630801106
C       -12.76897327544004  -14.43601646501525   -2.45415995169265
C       -11.67003277361627  -12.23813587108728   -2.44107096063980
C       -10.57053679371587  -10.03915589001598   -2.38273591550416
C        -9.47062790732337   -7.83972234368286   -2.32765055249452
C        -8.37062592021036   -5.63996529625245   -2.29539292475449
C        -7.27037103051354   -3.44059682255821   -2.29284079908401
C        -6.16986760587588   -1.24200428733969   -2.30753885881718
C        -5.06985979661840    0.95675630943866   -2.30260021712960
C        -3.96988858196531    3.15533415323109   -2.25473941643270
C        -2.86975571084971    5.35472080241455   -2.23364486358618
C        -1.76969299911353    7.55421961985688   -2.25717562346754
C        -0.66983866813086    9.75320627657854   -2.31208374454910
C         0.42958438959465   11.95192110859321   -2.37824567957539
C         1.52866559277898   14.15121834380726   -2.42277262845684
C         2.62834061287498   16.35050643235898   -2.40770469795180
C         3.72727519544820   18.54706340002636   -2.33852579711005
C         4.82292205542921   20.74415114084953   -2.21792960933323
C         5.92481250958412   22.94259535617866   -2.06586583542812
C         7.03608091684552   25.09161013330142   -1.91559864679782
C       -13.62131398755401  -20.87896086450864   -2.27553388407545
C       -12.50928187048749  -18.68320222699796   -2.35127552838162
C       -11.41411128415314  -16.48769947813835   -2.41913244424251
C       -10.31470106104240  -14.28868162601482   -2.44204030195251
C        -9.21502444263560  -12.09079954980368   -2.39846166964135
C        -8.11569173712259   -9.89210995576817   -2.33704929765806
C        -7.01581008641594   -7.69269297882714   -2.28589576502412
C        -5.91564281802656   -5.49304062893328   -2.26269858940967
C        -4.81520782057761   -3.29373299080973   -2.27544959320268
C        -3.71478707578960   -1.09547816045655   -2.31438172740490
C        -2.61469021262928    1.10384704349209   -2.27010701098107
C        -1.51504510991022    3.30254350655148   -2.22700545998642
C        -0.41490985959925    5.50204640629563   -2.23906757433775
C         0.68496783929125    7.70101514068324   -2.28893583070091
C         1.78437562914675    9.89950056567149   -2.36711796042755
C         2.88309237441779   12.09793489051364   -2.45233799509377
C         3.98229847298895   14.29769656466775   -2.48653576298732
C         5.08149719973330   16.49619609938871   -2.41864591237066
C         6.18092271899155   18.69301639679237   -2.31337798681150
C         7.27973578663009   20.88252324170153   -2.15946871927521
C         8.36855340785925   23.08494358762131   -1.99345380751358
C       -12.21524144867251  -22.91991272303029   -2.22744465865994
C       -11.15888315093798  -20.73959840413831   -2.30187157145335
C       -10.05883799716308  -18.53643175443694   -2.37750054733566
C        -8.95755794569932  -16.34008597676077   -2.43215228720536
C        -7.85934220464635  -14.14268389886988   -2.41779762136850
C        -6.76018857525030  -11.94395973138022   -2.36429933018828
C        -5.66035144937255   -9.74500506029191   -2.30763214231157
C        -4.56046778303681   -7.54569872208167   -2.26454548292788
C        -3.46040920648762   -5.34616029149676   -2.24540413223512
C        -2.36015888666622   -3.14695476990342   -2.24819324685239
C        -1.26021351540402   -0.94833935262385   -2.23455991632753
C        -0.16088470669778    1.25054704732863   -2.19415725697817
C         0.93954993197231    3.44975247852484   -2.20381086521809
C         2.03933564922002    5.64910621579180   -2.24819869305726
C         3.13896688752058    7.84776729142319   -2.32218139412994
C         4.23826874751358   10.04594684996511   -2.40971538517025
C         5.33780355701116   12.24458430849194   -2.48704147665295
C         6.43754147391386   14.44461304804392   -2.47377385151276
C         7.53615466874292   16.64065929722052   -2.38854469634822
C         8.63223924962736   18.83689109890095   -2.26096134392643
C         9.73400966974332   21.03408842261869   -2.09482935595165
C        10.84380622393941   23.18320229215866   -1.93191771858797
C        -9.80916689176860  -22.78394277541886   -2.25750349100747
C        -8.69683139618892  -20.58836106057618   -2.33567291216793
C        -7.60232108337570  -18.39295556711216   -2.40917918509263
C        -6.50372524121096  -16.19384182423380   -2.43686776807038
C        -5.40422917420858  -13.99582220426958   -2.40159391594835
C        -4.30490996836322  -11.79705277144582   -2.34865272562439
C        -3.20505107091163   -9.59786474444421   -2.29829645726196
C        -2.10509081254738   -7.39864189294078   -2.25671881535939
C        -1.00529065150523   -5.19926532239637   -2.22509890815922
C         0.09419451944061   -2.99999787823952   -2.19150304465800
C         1.19321586848109   -0.80105146790122   -2.14974284133793
C         2.29299816974417    1.39816588283287   -2.13029023510589
C         3.39330950324592    3.59780265675566   -2.16522059753930
C         4.49332770360000    5.79694016947199   -2.23446423424269
C         5.59290086032386    7.99552430456274   -2.31995358014567
C         6.69242781005544   10.19402280869943   -2.39775442479687
C         7.79219002099355   12.39252985489925   -2.43969549936640
C         8.89114320263941   14.59088518741277   -2.42120913635416
C         9.99110917334792   16.78801241600995   -2.34683270124268
C        11.09038642918013   18.97778291501309   -2.20673763378015
C        12.17881528292577   21.18096369432903   -2.04849221794727
C        -8.40419917634121  -24.82622841739465   -2.21630919293490
C        -7.34720373612178  -22.64615812310529   -2.29248721241020
C        -6.24739421797011  -20.44281147563076   -2.37452194733779
C        -5.14679606302239  -18.24595883319581   -2.44037608710586
C        -4.04894914429389  -16.04791834159756   -2.44045934233005
C        -2.94969793864843  -13.84883269141444   -2.39966788818189
C        -1.84973134173303  -11.64959855730471   -2.35469365913467
C        -0.74973327737034   -9.45044267356072   -2.31032167281530
C         0.35002978627508   -7.25135301771223   -2.26527499207579
C         1.44924918051867   -5.05228576582881   -2.21725347812005
C         2.54847297092226   -2.85346175513308   -2.16529982405553
C         3.64783843165753   -0.65440452494067   -2.11326786236479
C         4.74764144500597    1.54557549867858   -2.10722464334617
C         5.84773569627216    3.74567974062197   -2.15274329976379
C         6.94763570719928    5.94498719055325   -2.22703218715982
C         8.04738356150607    8.14347677656519   -2.30871118466913
C         9.14723358055840   10.34187170957938   -2.37718246211058
C        10.24766125062250   12.54019857709084   -2.41097567182934
C        11.34725772838161   14.73682334085377   -2.39506253089215
C        12.44415598321232   16.93395233890130   -2.29930182222818
C        13.54639278824960   19.13312201682389   -2.16424384167505
C        14.65544992142694   21.28508804455360   -2.04093842358977
C        -5.99802381067131  -24.69207908763610   -2.24966765631169
C        -4.88606097572514  -22.49610892245928   -2.32935928558026
C        -3.79227257708215  -20.29946987625685   -2.41097736407434
C        -2.69389127347426  -18.09966248559459   -2.45630834640789
C        -1.59441827712432  -15.90089570976488   -2.44265499454118
C        -0.49491771369529  -13.70131764859761   -2.41605007762801
C         0.60517397700434  -11.50159390462787   -2.38804243865418
C         1.70506932779605   -9.30241951446284   -2.34901042156872
C         2.80416391516174   -7.10363659470997   -2.29472707486148
C         3.90355185610410   -4.90525274522697   -2.22406289544995
C         5.00305458513790   -2.70688337129489   -2.15115778350845
C         6.10284823833625   -0.50727969061031   -2.11321074375218
C         7.20282385489660    1.69298753090351   -2.12591131937269
C         8.30271289296467    3.89286766383591   -2.17601411309033
C         9.40251280556611    6.09201503068177   -2.24617216936622
C        10.50250386549836    8.29072676515104   -2.31977429301389
C        11.60282553071599   10.48903915327524   -2.38026391773564
C        12.70249959819497   12.68760728143251   -2.40920118085812
C        13.80329436086950   14.88607358334507   -2.36810683537233
C        14.90401568644956   17.07779116749977   -2.26377213706544
C        15.99292574323490   19.28348123167124   -2.14708208360688
C        -4.59328341099706  -26.73687168437635   -2.20567660902561
C        -3.53705442807392  -24.55575979494390   -2.27874204121533
C        -2.43801506613878  -22.34991117913997   -2.36055342948435
C        -1.33776081195555  -20.15223603671715   -2.43422025799860
C        -0.23990690096050  -17.95328765987622   -2.45963549874193
C         0.85973523548758  -15.75319193570585   -2.45938229403577
C         1.95964637089567  -13.55303412463548   -2.46209495893627
C         3.05910511917923  -11.35295631300403   -2.45592941899967
C         4.15863892033010   -9.15402588034557   -2.40402478832604
C         5.25801716645404   -6.95633786549183   -2.31832926979555
C         6.35772663883202   -4.75877990092749   -2.22664052986487
C         7.45782780151206   -2.55981986614303   -2.16632510617305
C         8.55790122294912   -0.35988327243294   -2.15109086829284
C         9.65773829700266    1.84016463632908   -2.17464974859102
C        10.75752827159967    4.03989136977927   -2.22529168410493
C        11.85745319671368    6.23896776510600   -2.29107231217136
C        12.95732252536673    8.43785748777491   -2.35427293261442
C        14.05761863186947   10.63700634092123   -2.40062934233407
C        15.15838058810512   12.83487619109393   -2.40477041064712
C        16.25654688704467   15.03428895575265   -2.34048599734336
C        17.36167551978472   17.23615213801246   -2.23885024979331
C        18.47191737201141   19.38910687523143   -2.14107987663532
C        -2.18609343911946  -26.60489721105083   -2.22398664117462
C        -1.07836432980874  -24.40429281070873   -2.30134599995397
C         0.01521369098618  -22.20512785282325   -2.38428948535658
C         1.11470026744658  -20.00462710630960   -2.44644894535456
C         2.21417415942478  -17.80541484935509   -2.46993132872972
C         3.31372552578765  -15.60499646374123   -2.49701742065990
C         4.41316468376846  -13.40453999405815   -2.53722176951920
C         5.51262253178535  -11.20402119345518   -2.52813669690761
C         6.61233166154021   -9.00700677324022   -2.42362280187755
C         7.71218027345046   -6.80998004818846   -2.31993257897815
C         8.81245144752853   -4.61172390209399   -2.24518743473079
C         9.91267044569919   -2.41231818809768   -2.21039784031414
C        11.01244604107092   -0.21239267035858   -2.21196890325896
C        12.11215842079173    1.98747157448061   -2.24121476726644
C        13.21168725057332    4.18688416179585   -2.29081460103714
C        14.31131655531591    6.38636229385525   -2.34677122977009
C        15.41179472860923    8.58548280456946   -2.38354526359412
C        16.51159351635471   10.78460728669874   -2.39325020536705
C        17.61270034673334   12.98519502872953   -2.36723166047169
C        18.71613675297159   15.18016515983919   -2.29802463280349
C        19.81199373823687   17.38655441847168   -2.20888021076222
C        -0.77393011660545  -28.65895488153385   -2.15797224471611
C         0.26675644918130  -26.46139039256536   -2.23177655226833
C         1.37001971005482  -24.25473506157780   -2.31374604103487
C         2.46965734153519  -22.05738232118404   -2.38972610998442
C         3.56691153993888  -19.85671001266371   -2.43895176343704
C         4.66781465309471  -17.65625505988607   -2.48265544253030
C         5.76763181773755  -15.45698756283786   -2.53815436657577
C         6.86750755693437  -13.25686204797811   -2.57968703401797
C         7.96727581267709  -11.05808432845703   -2.51131650545260
C         9.06674349035175   -8.86111566765869   -2.40962686814199
C        10.16705278171598   -6.66305815627232   -2.33213404155061
C        11.26734069520194   -4.46405226205268   -2.28739459134984
C        12.36709952758257   -2.26456574788605   -2.27403441573275
C        13.46639849465315   -0.06499777821266   -2.28287983165784
C        14.56551097152270    2.13497817236495   -2.30841483179881
C        15.66551328689902    4.33445717996058   -2.34202153008151
C        16.76519646925970    6.53363424057810   -2.36093964560091
C        17.86490305455014    8.73449022787034   -2.35486291331167
C        18.96708082588795   10.93302400274746   -2.33673727489032
C        20.06566853684823   13.13171028437996   -2.29967683983793
C        21.16923869587181   15.33874190481521   -2.23966895529336
C        22.30281047630394   17.49016474155777   -2.17735824548607
C         1.62546475557542  -28.50121875870853   -2.15425829920430
C         2.72965336335825  -26.31276024357978   -2.22459203896875
C         3.81853292257517  -24.10915754363642   -2.29666560214373
C         4.92196861876516  -21.90619782411714   -2.35283552730348
C         6.02095138654280  -19.70811650223939   -2.41251180464803
C         7.12021487798747  -17.50761086621766   -2.48512475249175
C         8.22191415013036  -15.30853086730362   -2.53760016035424
C         9.32202979579802  -13.11050522245788   -2.53683559786510
C        10.42158971310429  -10.91220749984009   -2.47785411820111
C        11.52208326341016   -8.71406773728595   -2.41369763421476
C        12.62218755361156   -6.51544401229440   -2.36912246477407
C        13.72159004767989   -4.31634102055062   -2.34666448863022
C        14.82053494393947   -2.11680438479885   -2.33854714512245
C        15.91993087627502    0.08259936034632   -2.33568752548209
C        17.01908402856368    2.28184120165429   -2.33228000807815
C        18.11811714377303    4.48280998393908   -2.32762963542729
C        19.21964431236655    6.68259318059197   -2.31496879525528
C        20.31905802511960    8.88082168006834   -2.29569033357238
C        21.41923038153159   11.08588154674049   -2.27197516876514
C        22.52898463231292   13.27979542447404   -2.23619594239987
C        23.61710113006910   15.47678623788969   -2.18800297673335
C         4.02632926346037  -28.36912464230800   -2.13715525323127
C         5.18145094052295  -26.16009493803998   -2.19389028895534
C         6.27662157188905  -23.96359008454849   -2.24729357362413
C         7.36899689982312  -21.75713777139532   -2.30570699942439
C         8.47505075206698  -19.55624798183417   -2.38246524052051
C         9.57532444345117  -17.36008296521142   -2.46034489212931
C        10.67523398777540  -15.16118320630457   -2.51011551601403
C        11.77701760218713  -12.96281572112090   -2.51055945073651
C        12.87714760327620  -10.76507930550614   -2.47877656281809
C        13.97696459306426   -8.56654793971486   -2.44333897329749
C        15.07637992562724   -6.36757977181002   -2.41367965203896
C        16.17565254933533   -4.16872824011608   -2.39086290241958
C        17.27423850708070   -1.97025414213006   -2.35858498554364
C        18.37233270587271    0.23018186139737   -2.32247673211349
C        19.47310409885418    2.42998326725925   -2.29479144235067
C        20.57166486816377    4.62833021863467   -2.27370118608458
C        21.66995834033951    6.83406311406335   -2.25378462423690
C        22.77972356469630    9.03238235587488   -2.23468006529148
C        23.87945560315350   11.22717394115629   -2.21378399184680
C        24.95299796893975   13.47745739638801   -2.18305428937216
C         7.58643972710791  -26.00150141368337   -2.14715409281769
C         8.73522717365785  -23.80298225563053   -2.19308930499528
C         9.82958016311321  -21.61067267322226   -2.25613254172296
C        10.92359160585065  -19.40741565871082   -2.33552391390971
C        12.03092124675972  -17.20941863018884   -2.41517025816609
C        13.13163558433400  -15.01448171748869   -2.47229362017028
C        14.23131979982321  -12.81547079385959   -2.49273524748694
C        15.33252906831784  -10.61698278884608   -2.49079421894840
C        16.43192054159491   -8.41926632533861   -2.46235666156799
C        17.53049634809906   -6.22128096910743   -2.41702755577683
C        18.62860359862416   -4.02180154026780   -2.36796118595653
C        19.72837978288749   -1.82314962972807   -2.31418859577291
C        20.82581880183409    0.37456797435877   -2.26898962096493
C        21.92264600712946    2.57996844176724   -2.23533301605789
C        23.03059808677189    4.77778847221277   -2.20963623724641
C        24.12831531793347    6.96937581887062   -2.19124648734827
C        25.19716425386510    9.20854444466460   -2.17949427476722
C        11.13940267099388  -23.64735555227035   -2.14059339348605
C        12.28945714216834  -21.45264218479287   -2.20760838124477
C        13.38568237614393  -19.26362029178523   -2.28820423572869
C        14.48077408104972  -17.06232149442309   -2.36506083671019
C        15.58796914993482  -14.86418699792500   -2.42402351467414
C        16.68803020203464  -12.66928011479123   -2.46384457798584
C        17.78645309004981  -10.47088049589891   -2.46789014840381
C        18.88558866827826   -8.27224713109412   -2.41903213958251
C        19.98538404243429   -6.07506384918625   -2.35995422993068
C        21.08235744625880   -3.87862673195618   -2.30300421277102
C        22.17801079042515   -1.67404799864422   -2.24903986763390
C        23.28449570115415    0.52344007033659   -2.20287462398103
C        24.38074701621634    2.71452167770560   -2.16763925812627
C        25.44739209453583    4.95267162602177   -2.14546216229701
C        14.69406575376062  -21.30070978894877   -2.16419628681910
C        15.84686436566104  -19.10834000043601   -2.25086296900332
C        16.94371880649679  -16.91950407455744   -2.32465804072011
C        18.03916031349251  -14.71868008999548   -2.38336538313248
C        19.14395008097321  -12.52081434910658   -2.41906278078006
C        20.24258644063799  -10.32527917074426   -2.39877700829049
C        21.33985176050886   -8.12939429143354   -2.34547782018602
C        22.43659831492989   -5.92722173409254   -2.28908951487182
C        23.54149370193065   -3.73065494467282   -2.23242600502434
C        24.63604117497882   -1.53956326603642   -2.17846733268166
C        25.70111014254449    0.69856879643714   -2.13346919371643
C        18.25217487369000  -18.95759775532528   -2.22344247564951
C        19.40590719602062  -16.76545995289483   -2.29607667804816
C        20.50462711567048  -14.57758440888681   -2.34075642633649
C        21.59409402508881  -12.37805368325346   -2.34918283700191
C        22.69549270671459  -10.17589037896624   -2.31971653362144
C        23.80237820156967   -7.98492341857644   -2.27340680300122
C        24.89497697323504   -5.79355129942839   -2.22040511433541
C        25.95808371462707   -3.55500075116444   -2.16278409943288
C        21.81340998650811  -16.61731336895711   -2.26700304029964
C        22.96964322162648  -14.42498010723352   -2.29063432723807
C        24.05456260384205  -12.23242926173207   -2.28114613420774
C        25.15849278629453  -10.04933541106495   -2.25154318696357
C        26.21985152462449   -7.80939240678050   -2.20859382889152
C        25.38525667062004  -14.27119037688867   -2.23899624981960
C        26.48374599178837  -12.07492530090071   -2.22028647377568
C       -26.63268252710799   11.73734881562781   -1.97111556348313
C       -25.53613779713758   13.93467714315783   -1.99328986844754
C       -26.36442489339781    7.47220729333075   -1.96487451011421
C       -25.30629079784774    9.71304211536775   -2.02677288117156
C       -24.20449629477131   11.89717207065218   -2.05802645909401
C       -23.12126774182290   14.09090578409969   -2.06920781005884
C       -21.96659019794750   16.28484190609104   -2.06897279788316
C       -26.09726820157273    3.21869990949378   -1.92741903007921
C       -25.03818387582474    5.45783779820239   -2.01027281700656
C       -23.94930209420006    7.64997066604442   -2.08389410717761
C       -22.84514216892477    9.84186094472552   -2.13231092496096
C       -21.74500776706379   12.04495419756943   -2.14409005238949
C       -20.65678747776556   14.24583775669598   -2.13851709541474
C       -19.55935966588145   16.43541650643830   -2.12327999812921
C       -18.40648783047585   18.62970088392120   -2.09479251046017
C       -25.83806242717779   -1.03308054381670   -1.94320984031714
C       -24.77537322097572    1.20480897302456   -2.00418505067452
C       -23.68417935586756    3.39626247833337   -2.07394718446014
C       -22.58288929507539    5.59352397806088   -2.14354752961992
C       -21.48954846652370    7.79644371873249   -2.20630961648794
C       -20.39359974194637    9.99344435068930   -2.22892824340587
C       -19.29543438043373   12.18963123594155   -2.22004481585103
C       -18.19171524309585   14.38898532189342   -2.20332418863444
C       -17.09738558838139   16.59148700657476   -2.17776803758767
C       -16.00126260644331   18.78241926052783   -2.14288221609398
C       -14.84846880233714   20.97710106334944   -2.09771539461803
C       -25.58929224742073   -5.28433740547512   -2.05335784027969
C       -24.52121822235179   -3.04737829236621   -2.06432079641516
C       -23.42594610044613   -0.85661062021524   -2.10964180870437
C       -22.32201306659915    1.34089577149480   -2.16909254802211
C       -21.22924052150127    3.54587447345883   -2.22390397773474
C       -20.13505460176145    5.74307887931379   -2.27083919131405
C       -19.03704495184583    7.94134848588670   -2.30360121379642
C       -17.93824560516493   10.14088409315962   -2.30244496939462
C       -16.84021405971610   12.33982717959170   -2.28747684770975
C       -15.74106803181516   14.53585102519272   -2.26501441785432
C       -14.63463623835750   16.73553178326369   -2.23059610534080
C       -13.53983382544103   18.93872104456022   -2.18436012531508
C       -12.44318498854769   21.12907744388418   -2.13270824056516
C       -11.29166680518634   23.32409702484571   -2.08303207077693
C       -25.34439403321711   -9.53799819208014   -2.16814310099297
C       -24.27378626805669   -7.30013010282423   -2.16882357647713
C       -23.17508091206406   -5.10928094522529   -2.18585813688326
C       -22.06768772068367   -2.91161103423193   -2.22751790341056
C       -20.97262361040954   -0.70636303960530   -2.28045171900044
C       -19.87734158091263    1.49143035659454   -2.33098811133662
C       -18.77884393139467    3.69046089335820   -2.35222539716346
C       -17.68182017956488    5.89075322298274   -2.35632941637027
C       -16.58400093300605    8.08959855341987   -2.35076361772132
C       -15.48490627348137   10.28802235646591   -2.34653391945545
C       -14.38409159179335   12.48697642376394   -2.33851122314460
C       -13.28484090038344   14.68676090592379   -2.31203167397890
C       -12.18448412922671   16.88291050511581   -2.27162079929609
C       -11.07693618135652   19.08229171268844   -2.22102793342376
C        -9.98218609490876   21.28594081192947   -2.16501188738346
C        -8.88648535276122   23.47776377675934   -2.10809200370090
C        -7.73568341768287   25.67512816715231   -2.04809617623562
C       -25.10427921812822  -13.80601306276564   -2.22881688693429
C       -24.02927743588798  -11.55649030358665   -2.25099087471848
C       -22.92851212535743   -9.36251728541260   -2.27413023870975
C       -21.81808760685586   -7.16483086603960   -2.29548738083221
C       -20.72016235278068   -4.95916410844927   -2.33089438200201
C       -19.62281969316217   -2.76061969647558   -2.38073534180021
C       -18.52287463219099   -0.56090444446794   -2.41960613383832
C       -17.42534210550447    1.63950979462575   -2.43981749576525
C       -16.32733340220182    3.83800086736287   -2.42110921629628
C       -15.22850032883465    6.03716836152350   -2.38473946325728
C       -14.12939981404648    8.23684207898908   -2.36059834958277
C       -13.03005713301866   10.43613984717837   -2.35533249671469
C       -11.93027319781854   12.63467727425171   -2.35052579411447
C       -10.82849815871658   14.83382178927291   -2.33578348879894
C        -9.72809125274301   17.03348276375280   -2.30394230396284
C        -8.62733963864082   19.22998723231715   -2.25683401893122
C        -7.52053618958007   21.43053835213987   -2.19599728532580
C        -6.42675648566469   23.63587232983117   -2.12820270193966
C        -5.32985712604690   25.83115394924760   -2.05862386468782
C        -4.17299231360254   28.03867261958708   -1.97920837756368
C       -23.76964881756602  -15.80597229488023   -2.25017494249165
C       -22.68055632253603  -13.60937269629586   -2.29738314281604
C       -21.57057418770294  -11.41592938733983   -2.35033325767407
C       -20.47018953850312   -9.21124763905952   -2.38703829904275
C       -19.37061931254246   -7.01329471949288   -2.40933175458201
C       -18.26927489114535   -4.81332385411984   -2.43816089282262
C       -17.17036251752297   -2.61202147015977   -2.46216054990761
C       -16.07178427000702   -0.41306214900637   -2.50076390772900
C       -14.97211468256625    1.78664817990465   -2.50413339127880
C       -13.87310407063015    3.98510268911197   -2.43288492552175
C       -12.77422638317928    6.18423090201716   -2.37192261835109
C       -11.67497435485326    8.38375023749651   -2.34195699989322
C       -10.57514228582442   10.58324521511528   -2.33490613808905
C        -9.47536114411698   12.78277806973409   -2.33786529996853
C        -8.37450960380453   14.98109581841599   -2.34113557562651
C        -7.27227794731573   17.18042587975452   -2.33075965992116
C        -6.17248768933118   19.38067926564660   -2.29017322837818
C        -5.07245643388804   21.57741344616129   -2.22081228367893
C        -3.96750663206223   23.77885090767743   -2.14406821930613
C        -2.87744176554213   25.98131052965142   -2.06056012678263
C        -1.77191484644067   28.16822498838183   -1.96964062479413
C       -22.45642869855459  -17.82010242955606   -2.25538132359803
C       -21.32193898914445  -15.66891817663301   -2.30851063133700
C       -20.21773482371367  -13.46199739928478   -2.36954157630485
C       -19.11932783864657  -11.26362251504688   -2.43098988059293
C       -18.01700014983267   -9.06535745312578   -2.46043317877410
C       -16.91687078756726   -6.86453801613413   -2.45845792711287
C       -15.81731724371301   -4.66479579547993   -2.45300003141754
C       -14.71705432098344   -2.46499979098250   -2.47372435665470
C       -13.61684190496199   -0.26621634124697   -2.51950044887275
C       -12.51741153099931    1.93334001941927   -2.47474258320684
C       -11.41886214976466    4.13158123990057   -2.38620312871547
C       -10.31968638460498    6.33104833845879   -2.33009634277510
C        -9.22021803004677    8.53078874854664   -2.30773858420622
C        -8.12056360180532   10.73019954133606   -2.31045713370776
C        -7.02002458322840   12.92953989351080   -2.32612135829450
C        -5.91968351784564   15.12904521636910   -2.34339754753351
C        -4.81930608519844   17.32793488852621   -2.34430699162536
C        -3.71777312272773   19.52743669510204   -2.30766832087886
C        -2.61939459376974   21.72665017347053   -2.23930607099355
C        -1.51877012124700   23.92266130287536   -2.15261821824275
C        -0.41448907859270   26.12761097599258   -2.04901283520732
C         0.62745903826726   28.32329736820100   -1.94550732312835
C       -19.96558121767265  -17.71771398114977   -2.29766533749999
C       -18.86869126275349  -15.51097246384838   -2.36288976470989
C       -17.76473103914826  -13.31593782806122   -2.42436282205397
C       -16.66363976172160  -11.11575505223325   -2.46797091300203
C       -15.56388662299616   -8.91680031939739   -2.45891811461598
C       -14.46356155069452   -6.71722109217381   -2.42894141579248
C       -13.36359964424553   -4.51679314130490   -2.41594371104837
C       -12.26337612235037   -2.31755707979876   -2.43125331933376
C       -11.16297352701165   -0.11904734099998   -2.43621612481154
C       -10.06410179810228    2.07952673752960   -2.38033196609190
C        -8.96478529049187    4.27841371839019   -2.32013464657744
C        -7.86510780488325    6.47796912597564   -2.28455385238266
C        -6.76516999729488    8.67757687382456   -2.27870647854130
C        -5.66529208443113   10.87712989631048   -2.29678209332280
C        -4.56531696746099   13.07645357774275   -2.32560730250640
C        -3.46503665346275   15.27599790119553   -2.34783563219010
C        -2.36527705888512   17.47548894160031   -2.34575996347244
C        -1.26514667079203   19.67366125848750   -2.31412452774978
C        -0.16482888359262   21.87299715145806   -2.24143074833246
C         0.92949403537565   24.07019613224920   -2.13169819633762
C         2.03777945204668   26.26802775194187   -2.00695143285843
C       -18.62654019078661  -19.72222509289639   -2.26678764848232
C       -17.51514509007098  -17.56898540967168   -2.33833766282789
C       -16.40899035097599  -15.36602670616043   -2.40639879287591
C       -15.31030450144956  -13.16642394003371   -2.45640443426869
C       -14.20959709496798  -10.96864416461932   -2.45756941080482
C       -13.10966271079680   -8.76929267308181   -2.41445488247845
C       -12.00983695160006   -6.56945989376182   -2.37479066179855
C       -10.90970449093412   -4.36956696209358   -2.35852296685447
C        -9.80963541064841   -2.17047253156559   -2.36009028108834
C        -8.70968558761229    0.02791743390272   -2.34781177182213
C        -7.60995045509996    2.22636278748044   -2.31072484837921
C        -6.51008641600320    4.42548781775298   -2.27092870688023
C        -5.41002129795836    6.62498217529518   -2.25258501786053
C        -4.30998979804219    8.82450519333057   -2.26665188476208
C        -3.21006134070188   11.02386734319068   -2.30334162987721
C        -2.11042771290212   13.22316323991638   -2.34388155978661
C        -1.01072363310805   15.42241477892789   -2.36602778415647
C         0.08899354038525   17.62174111112529   -2.35463211521436
C         1.18719045401674   19.81954148481882   -2.30530116572857
C         2.28788689216812   22.01531110846186   -2.20103990267267
C         3.38696634621369   24.21808907259701   -2.06743919522527
C         4.44403431667478   26.39645899619574   -1.94163203042030
C       -16.14728500392843  -19.61895714762716   -2.29417917948301
C       -15.05729364356066  -17.41188676494547   -2.36915342679438
C       -13.95565434475330  -15.21858843763188   -2.43584978403418
C       -12.85446166007559  -13.01976517866492   -2.46052847641129
C       -11.75521018337330  -10.82101060068401   -2.41895011828857
C       -10.65542105985954   -8.62204783229665   -2.36124173009938
C        -9.55549064752825   -6.42218732329074   -2.31918394214933
C        -8.45546387556320   -4.22252682806733   -2.30416240414144
C        -7.35510372754221   -2.02360844165993   -2.30939120604280
C        -6.25484886811541    0.17486157383544   -2.31048035368889
C        -5.15493984371120    2.37353166036255   -2.27900433665263
C        -4.05487552465588    4.57254863356738   -2.24159794746946
C        -2.95471522057829    6.77208088310259   -2.24250473720437
C        -1.85476356223060    8.97141234411767   -2.28029500381754
C        -0.75511670958446   11.17028355356326   -2.33810312526353
C         0.34423134876556   13.36933870169534   -2.39077712766216
C         1.44339509997158   15.56855115356933   -2.40477051457382
C         2.54289029863687   17.76664633624041   -2.36514867329363
C         3.64130243666258   19.96472782356919   -2.27608559040550
C         4.73475997154609   22.15833961580388   -2.13968726723212
C         5.84659024124898   24.35064397256314   -1.99142331046634
C       -14.81063596089349  -21.62370566126294   -2.24384023215889
C       -13.70052376715288  -19.47026631546180   -2.31773646658187
C       -12.59728223697696  -17.26833773317243   -2.39211913930658
C       -11.49975163849633  -15.06963524167266   -2.44511971915659
C       -10.40010523589435  -12.87258464509282   -2.43043082955180
C        -9.30043402281745  -10.67404128559356   -2.37190855325526
C        -8.20079048474708   -8.47482002688733   -2.31318307720965
C        -7.10076751932348   -6.27524341470085   -2.27605863047046
C        -6.00048091960934   -4.07563562496886   -2.27240890291381
C        -4.89996972796398   -1.87688037640584   -2.30221768124314
C        -3.79978579942210    0.32236733665541   -2.30932748833793
C        -2.69983937715133    2.52058209856392   -2.24824426011534
C        -1.59976022308146    4.71980241007850   -2.22931038813491
C        -0.49973292555178    6.91909724826883   -2.25851012611075
C         0.60000115900162    9.11790753137593   -2.32137723092708
C         1.69904380769351   11.31632005561968   -2.40137991481140
C         2.79784798259150   13.51543812704644   -2.46301530264807
C         3.89735241299709   15.71506826565587   -2.44419508417174
C         4.99532917517342   17.91164580945544   -2.36107136332859
C         6.09557000245713   20.10614706865974   -2.23432772342526
C         7.19459810593092   22.30522530462548   -2.07058483776411
C         8.25148793671294   24.48149311789077   -1.91538212065455
C       -12.33348577409367  -21.52207819915213   -2.26733295709058
C       -11.24407147780346  -19.31496486884060   -2.34351920506544
C       -10.14407568870022  -17.12212050999181   -2.41223493529033
C        -9.04379121192129  -14.92382367385047   -2.43505432986111
C        -7.94511799023765  -12.72556435587573   -2.39340170840102
C        -6.84550564664444  -10.52706618994728   -2.33400471750088
C        -5.74559573484659   -8.32782957993023   -2.28263326174337
C        -4.64559224880102   -6.12828877491107   -2.25403559420365
C        -3.54531558581478   -3.92883213754579   -2.25537671847916
C        -2.44484967743987   -1.73019282731047   -2.27285931526418
C        -1.34519286172637    0.46878035310576   -2.23612710365005
C        -0.24541944753558    2.66751113035034   -2.20871878837965
C         0.85479286745938    4.86693311527222   -2.23305860337406
C         1.95444146467307    7.06585334908585   -2.28849236392232
C         3.05395980669175    9.26420043019028   -2.37083845336022
C         4.15296455246294   11.46231112059409   -2.46176608704545
C         5.25242589877081   13.66216473001078   -2.50446267409691
C         6.35193746673042   15.86059250899750   -2.43368697576329
C         7.45013710334411   18.05777271625556   -2.32679257296696
C         8.54385699445182   20.24957124770123   -2.17206227271880
C         9.65521268474324   22.44066639246720   -2.00418003942598
C       -10.99859460039951  -23.52801956824307   -2.22289571513554
C        -9.88785158381450  -21.37495473062818   -2.29736189018084
C        -8.78502336767767  -19.17326054456682   -2.37482203925053
C        -7.68850850132305  -16.97462180773435   -2.43189624599425
C        -6.58941186851478  -14.77763144282572   -2.42006821540818
C        -5.48981677003154  -12.57903802841568   -2.37000886819476
C        -4.39017641945658  -10.37993443481727   -2.31584868187844
C        -3.29026380137304   -8.18076038737793   -2.27019744050711
C        -2.19030907439796   -5.98136699200758   -2.23915291628398
C        -1.09044556812476   -3.78194367353935   -2.21833428317382
C         0.00891927027723   -1.58293158085874   -2.18555075766843
C         1.10825484526005    0.61596252815917   -2.15022564964015
C         2.20871440629638    2.81514327348949   -2.16248460841651
C         3.30880649899702    5.01438814953835   -2.21613103359415
C         4.40848149107458    7.21309983616514   -2.29535054318062
C         5.50779630796588    9.41161233109687   -2.37998513331888
C         6.60751803708911   11.61025063516734   -2.44748189048469
C         7.70691100795811   13.80967230882210   -2.44983032973502
C         8.80495765386851   16.00652477778840   -2.39171314527394
C         9.90580513680365   18.20084215231811   -2.27618201320504
C        11.00484703974714   20.39976974477489   -2.11560399282381
C        12.06048692563065   22.57603687959022   -1.95351470599218
C        -8.52185723267967  -23.42809037083566   -2.25476272778001
C        -7.43219760670760  -21.22120820721078   -2.33425267167620
C        -6.33275368368444  -19.02819734660802   -2.41144750145396
C        -5.23311404044051  -16.82944966918986   -2.44490840003859
C        -4.13451932470470  -14.63072890636212   -2.41432423011386
C        -3.03484158861819  -12.43191417922881   -2.36615805783250
C        -1.93483909397839  -10.23264783096353   -2.31888391152876
C        -0.83494652291394   -8.03353315032644   -2.27419934411422
C         0.26469263925429   -5.83442797159104   -2.23189041120754
C         1.36388362318107   -3.63534085268842   -2.18606009321395
C         2.46297250007370   -1.43630130833269   -2.13786206620958
C         3.56267599486070    0.76299084831370   -2.10720030578442
C         4.66288447205420    2.96304931720940   -2.13419025956037
C         5.76292197262321    5.16260567281254   -2.19998675079861
C         6.86262646659725    7.36138168475493   -2.28323531089833
C         7.96225485533764    9.55992653021405   -2.36070855414669
C         9.06201896211209   11.75839091231940   -2.41019166666641
C        10.16218692277995   13.95615501055740   -2.41307908094272
C        11.26132048953789   16.15421724323457   -2.35394501202492
C        12.35563647669843   18.34699380279637   -2.22350458241471
C        13.46676064141797   20.53988787144323   -2.08284424947662
C        -7.18809866324124  -25.43531549766845   -2.21420027735726
C        -6.07662798186222  -23.28266067654494   -2.28994793726652
C        -4.97422483237855  -21.08037312388289   -2.37293069048709
C        -3.87829979500598  -18.88093330465112   -2.44284594926571
C        -2.77931599121768  -16.68309709774495   -2.45033865848099
C        -1.67963873023208  -14.48380909029985   -2.41924722529369
C        -0.57980473883082  -12.28414085417799   -2.38499005865571
C         0.52023318433484  -10.08482705243957   -2.34752602572877
C         1.61979616198841   -7.88592773305044   -2.30097839838487
C         2.71887872838939   -5.68718211815396   -2.24456886365087
C         3.81834693808065   -3.48872418200338   -2.17608183408554
C         4.91783012269256   -1.28969795262805   -2.11806785380163
C         6.01778777686142    0.91043700966490   -2.10736883024455
C         7.11780334828252    3.11057945126097   -2.14503560653707
C         8.21762819781772    5.31006583335824   -2.21148168948679
C         9.31738608999937    7.50888078904127   -2.28826268849606
C        10.41757264471788    9.70737109258808   -2.35752757792132
C        11.51788449539036   11.90606983470844   -2.40239472057368
C        12.61678101728461   14.10368467743550   -2.39809437913267
C        13.71852345821804   16.29912919949275   -2.31214158156458
C        14.81845609117247   18.50055714721061   -2.19164970016666
C        15.87294379884961   20.67983348692363   -2.07291368785986
C        -4.71139667520402  -25.33746687076738   -2.24483475320490
C        -3.62225116021307  -23.12999211845566   -2.32339492505470
C        -2.52306046184952  -20.93504482964103   -2.40425064882851
C        -1.42364405652245  -18.73527734926985   -2.45519719275907
C        -0.32499663095054  -16.53582903892396   -2.45452606174182
C         0.77495881215364  -14.33594264949686   -2.44533412470573
C         1.87480091019366  -12.13579358123572   -2.43600599431661
C         2.97430284810330   -9.93654692602597   -2.40482944647546
C         4.07351980071774   -7.73811308461719   -2.34060056092253
C         5.17302254337090   -5.54031528091520   -2.25373856086742
C         6.27278231689248   -3.34208084203959   -2.17565243397391
C         7.37285910523986   -1.14243465591234   -2.13730994031499
C         8.47288543073648    1.05776609784666   -2.14507494484466
C         9.57275392087502    3.25773985034029   -2.18703370227097
C        10.67261646096629    5.45704802766639   -2.25014785405080
C        11.77262944970939    7.65599760870635   -2.31969398105611
C        12.87258933133685    9.85480841486556   -2.37867924493727
C        13.97318754214490   12.05316989928558   -2.41068795688674
C        15.07359768264534   14.25297709588494   -2.37769403469575
C        16.17002062614459   16.44867635861139   -2.28295161038215
C        17.28176336115885   18.64341071101493   -2.17673352388056
C        -3.37809906143174  -27.34720205182286   -2.19605390292267
C        -2.26647819615341  -25.19372748945828   -2.26797879919052
C        -1.16579496762959  -22.98683935024631   -2.34970316482742
C        -0.06984323075109  -20.78691370547199   -2.42634178987566
C         1.02974813434219  -18.58821555549151   -2.46102291795632
C         2.12956636385373  -16.38785451646280   -2.47572143398943
C         3.22903846536787  -14.18758714287076   -2.50085159786588
C         4.32792342944330  -11.98717867026211   -2.51979904911419
C         5.42772850931519   -9.78813476321309   -2.45838417999627
C         6.52737133555174   -7.59130841649777   -2.35359978553161
C         7.62733420056014   -5.39373445956119   -2.26020928430907
C         8.72764725767862   -3.19473194053330   -2.20277922459210
C         9.82769160872940   -0.99488748576997   -2.18697129343390
C        10.92748933814966    1.20505577379576   -2.20541229864139
C        12.02733522317801    3.40481307747382   -2.24966144348633
C        13.12698801044421    5.60417600228535   -2.30912875460123
C        14.22692153769121    7.80307711604870   -2.36364345078816
C        15.32738874592594   10.00259431673716   -2.39802951597785
C        16.42688922294943   12.20176075706933   -2.39623121978540
C        17.52958842483770   14.39941372299777   -2.34298603694265
C        18.63485646363307   16.60396012530705   -2.25204484902531
C        19.69012711256232   18.78487461907991   -2.15716749596961
C        -0.90078755162965  -27.25110234511697   -2.20538519908410
C         0.18358288080099  -25.03652522128555   -2.28363555178720
C         1.28507466133989  -22.84036822487310   -2.36669727037701
C         2.38436540723625  -20.63911985283774   -2.43072812268045
C         3.48292217393074  -18.43975451265282   -2.46659407978505
C         4.58356677418058  -16.23973573692912   -2.50856349246927
C         5.68260749598612  -14.03957135764753   -2.56628395610138
C         6.78256780799134  -11.83928627890310   -2.55707006477859
C         7.88187899876404   -9.64218748149776   -2.44957126235194
C         8.98187589112710   -7.44476620427876   -2.35172038987655
C        10.08223586256822   -5.24633424986045   -2.28496798865569
C        11.18233536988641   -3.04706684730309   -2.25419359916058
C        12.28204878549857   -0.84736169109145   -2.25421699495077
C        13.38148570305264    1.35252833924565   -2.27634075815049
C        14.48086456312281    3.55187612928541   -2.31523458987815
C        15.58107633111000    5.75142025865178   -2.35582613291048
C        16.68082524895689    7.95147603460384   -2.37107260445101
C        17.78099871939230   10.14996048286613   -2.36396909099509
C        18.88277848183639   12.35065556452197   -2.33800223207744
C        19.97921435897690   14.55018440469836   -2.28251346683805
C        21.10029871180616   16.74647845600611   -2.21054594320942
C         0.44133414480049  -29.26460260284411   -2.13393598494956
C         1.54073257435041  -27.09306815274784   -2.20454081571263
C         2.64163258988930  -24.88845983105079   -2.28169371635015
C         3.73574221569142  -22.69160557177386   -2.35025442580930
C         4.83724081583811  -20.49152585606682   -2.40285052100728
C         5.93701745619653  -18.28997671570706   -2.46463454407645
C         7.03659375254473  -16.09139667755499   -2.52604904142458
C         8.13749928965115  -13.89225014689145   -2.55967312515683
C         9.23685905626053  -11.69338008585483   -2.51122452828342
C        10.33663691761136   -9.49584410037282   -2.43265815277971
C        11.43705393015377   -7.29757533116453   -2.36957540586842
C        12.53706468752432   -5.09857687992777   -2.33294017804166
C        13.63637293266523   -2.89921424000543   -2.31977152012357
C        14.73539691772354   -0.70005211179750   -2.32053340735362
C        15.83506440502259    1.49969122541283   -2.32998056152164
C        16.93447566982061    3.69992923314042   -2.33792325144474
C        18.03395342751249    5.89878751192228   -2.33763198256395
C        19.13564677778616    8.09961829298925   -2.32260322376879
C        20.23483378634579   10.30120925438892   -2.30180099974522
C        21.33608124326541   12.49509066570548   -2.27035689772574
C        22.43949809187534   14.69919181319093   -2.22286316140205
C        23.51701192816145   16.88209407296042   -2.16786743127669
C         2.89260782743015  -29.11660381099408   -2.12327717324984
C         3.98328342547725  -26.95626906495658   -2.18597032337395
C         5.09220206645972  -24.74979554612706   -2.24671477248599
C         6.19057025408270  -22.53823751990519   -2.30160297654250
C         7.28749693474034  -20.34159257690873   -2.36699081461382
C         8.39090370503496  -18.14241289172758   -2.44900155644000
C         9.49115941086597  -15.94227490859499   -2.50859029397285
C        10.59122107286082  -13.74505621947461   -2.52394036290762
C        11.69202927738007  -11.54673215570122   -2.49059000788681
C        12.79213755952386   -9.34824093417097   -2.44570233293560
C        13.89179344031718   -7.14984730170693   -2.40928247581697
C        14.99091899964925   -4.95109820248871   -2.38717796092946
C        16.09022897125166   -2.75196547781857   -2.36867992379859
C        17.18892515946285   -0.55232882221831   -2.34265566207078
C        18.28756400410056    1.64632926886068   -2.31800369836349
C        19.38870025622414    3.84710329516074   -2.29926030487793
C        20.48736924832391    6.04975364689672   -2.28087577928921
C        21.58711771340753    8.24554652036208   -2.26130059790604
C        22.69714320764405   10.45178844596862   -2.24044080693362
C        23.79673066334249   12.66352042480858   -2.21230335867127
C        24.87026218419207   14.83290385082069   -2.17147961120793
C         6.45349219943680  -26.75351429786774   -2.14692494848819
C         7.53572281516804  -24.59830962662727   -2.19477291113109
C         8.64467181126088  -22.39484848627221   -2.25038502451640
C         9.74391863400877  -20.18678774116540   -2.32497007751185
C        10.84231276767306  -17.99316545929912   -2.40539458654811
C        11.94654075195536  -15.79590444262661   -2.47320238477326
C        13.04701862484607  -13.59632780974268   -2.49932995789469
C        14.14677326590911  -11.39903983545283   -2.49427110420014
C        15.24702800599878   -9.20102953806682   -2.47204143434257
C        16.34634967192714   -7.00244767499879   -2.43748903248924
C        17.44484940878880   -4.80367792710574   -2.39813822043156
C        18.54298955326402   -2.60602646515550   -2.35014823821089
C        19.64304738759265   -0.40615288362733   -2.30234917315149
C        20.74070902691546    1.79610884452273   -2.26588883896153
C        21.83863731469955    3.99162680394454   -2.23926797627296
C        22.94672127480804    6.19644152486395   -2.21797447314881
C        24.04402003524709    8.40634323752436   -2.20174453377370
C        25.11837246145198   10.56613180403729   -2.18526799876381
C        10.00520250594574  -24.39776836344212   -2.13825284217401
C        11.08877202186740  -22.24590843579834   -2.19928565854448
C        12.19952882496988  -20.04546188425264   -2.27589568664539
C        13.30017807853144  -17.84027719011296   -2.35710263263122
C        14.39909875034258  -15.64764449583987   -2.42307938023945
C        15.50277054359053  -13.45030087569954   -2.46455666003155
C        16.60268508379118  -11.25118305101754   -2.48441154943822
C        17.70116746302536   -9.05391704192590   -2.45771190949713
C        18.79969228796467   -6.85707475108815   -2.40125394868204
C        19.89945191718828   -4.65827470115880   -2.34490607559734
C        20.99622540715970   -2.45741449595222   -2.28903793899225
C        22.09292743075237   -0.26250827230474   -2.24005896679868
C        23.19957498599299    1.94189164917194   -2.20118985070053
C        24.29519700743858    4.15151270198223   -2.17310547025503
C        25.36705510029541    6.31042775148430   -2.15434915684242
C        13.55854210964706  -22.04904995306590   -2.15152237548003
C        14.64494165015920  -19.90001775063757   -2.23350712125771
C        15.75699474161573  -17.70090849532161   -2.31256095599344
C        16.85805029671585  -15.49567022049273   -2.37893433950549
C        17.95588045558316  -13.30341666068921   -2.42670840486134
C        19.05741474134566  -11.10682534173500   -2.43674669387158
C        20.15676250257776   -8.90789553850542   -2.39007310631951
C        21.25364177121219   -6.70927031050499   -2.33184186329931
C        22.35014482886719   -4.51606171514718   -2.27502220858225
C        23.45532155931494   -2.31222019057587   -2.21934441751456
C        24.54945378604508   -0.10267350954850   -2.17021756309807
C        25.61978468269558    2.05634734922624   -2.13236311597674
C        17.11630745149981  -19.70535475717573   -2.20810432737538
C        18.20348478044082  -17.55611864640870   -2.28161174964396
C        19.31641706887731  -15.35796225721066   -2.34100587318475
C        20.41526362955354  -13.15413272251490   -2.37346844296856
C        21.51028952486981  -10.95945856689340   -2.35833422853532
C        22.60949050381494   -8.76694715184932   -2.31377465954157
C        23.71463612659411   -6.56593355185418   -2.26098824038000
C        24.80692316535593   -4.35690927684159   -2.20479115788204
C        25.87562029585558   -2.19742265999366   -2.15004812398331
C        20.67669527018055  -17.36352057944815   -2.26392910159743
C        21.76684536882757  -15.21406128320507   -2.30127256115390
C        22.86983951421252  -13.01896224803329   -2.30760700580898
C        23.97358541580500  -10.81251199469034   -2.28465184844713
C        25.06885239076784   -8.61346260477825   -2.24530159939662
C        26.13568941483327   -6.45218905102283   -2.19658961631302
C        24.25239987237348  -15.01985280600242   -2.25847125621015
C        25.31663515462421  -12.86388023402289   -2.24724794605804
C        26.40373220359909  -10.71928484280255   -2.22217881930882
H         1.50725393146362   28.93841365719476   -1.91366328274552
H         5.32524313880538   27.00870151227355   -1.89577881395824
H         9.13173016405823   25.09413346860866   -1.85622082949215
H        12.94022253484753   23.18939807823873   -1.89437339182799
H        16.75241716494948   21.29547571419023   -2.03877521356537
H        20.56984518352671   19.40035356429215   -2.12428043467751
H        24.41943841220662   17.46841796368621   -2.14241975400117
H        -0.65915128615491   30.00341360804369   -1.88888903658042
H         3.19419316105855   28.08095602843846   -1.90103447709764
H         7.00069677107821   26.16339836035968   -1.85511115217262
H        10.80714345180863   24.25411288408858   -1.85857173156243
H        14.61785988509584   22.35707813735402   -1.98599072760283
H        18.43334329490884   20.46156705633024   -2.09925206476788
H        22.26768970935803   18.56340201042337   -2.16067973234424
H       -26.50205796725706   14.40856137983723   -1.95736138213223
H       -22.91404471481210   16.79006840359579   -2.03836131846464
H       -19.35353856196880   19.13518201214988   -2.05947295332528
H       -15.79547119371377   21.48292612668605   -2.06595349337336
H       -12.23912053699097   23.82941620155609   -2.05706727688810
H        -8.68355433576266   26.17962752904471   -2.02535701155081
H        -5.11950446471930   28.54584637254730   -1.96110413342898
H       -24.49829480793516   15.75419559841763   -2.00851892473829
H       -20.92155572290781   18.10216272801975   -2.06307753302828
H       -17.36295565133987   20.44834730233156   -2.06860120936208
H       -13.80451948342823   22.79532719820231   -2.05659315393167
H       -10.24922494863016   25.14322884817407   -2.04040671651603
H        -6.69384278438963   27.49550159251719   -1.99552009095899
H        -3.09450446534026   29.85906291053506   -1.90784973142454
H       -27.59174189962428   12.22489012438983   -1.93489085277882
H       -26.56021890049495   -4.82907038646860   -1.99265380167038
H       -26.31544164838336   -9.08155826673390   -2.12164521517228
H       -26.07732484906856  -13.35197498136887   -2.20863834394629
H       -26.66714658807086   -2.95851992173540   -1.90724286750652
H       -26.42201209482795   -7.20873670577281   -2.05005277933074
H       -26.17836278152140  -11.46290073676028   -2.15887528736835
H       -25.91631140389753  -15.76070497297463   -2.19921275633752
H       -27.33700641052218    7.92613268998143   -1.92161181712932
H       -27.06911395031351    3.67218432908151   -1.86799756671131
H       -26.80840937890511   -0.57889375470384   -1.86730753223792
H       -27.46300276085217    9.81439645508052   -1.95050146734894
H       -27.18788298931750    5.54532792405644   -1.91034363994050
H       -26.92303008395447    1.29249875399810   -1.87097246762846
H       -22.42188600479446  -18.89343373277627   -2.24461674029359
H       -18.58870413984958  -20.79517730537548   -2.23922763358339
H       -14.77376665886277  -22.69665110731717   -2.21153271007570
H       -10.96251932864401  -24.60105591383711   -2.19283072801750
H        -7.15261693462331  -26.50838851100155   -2.18404820282283
H        -3.34201652286667  -28.42032533634090   -2.16528724548451
H         0.51385132590348  -30.33801603798857   -2.09716660593491
H       -24.57290784260194  -17.79737208063115   -2.21217509940608
H       -20.72432411506093  -19.73190595196261   -2.23580883522967
H       -16.90757675081552  -21.63235801336465   -2.22665876142978
H       -13.09535613768707  -23.53498977875517   -2.20020974517384
H        -9.28466605545233  -25.44076696542861   -2.18776030029071
H        -5.47430668472224  -27.35067885206881   -2.18257648875077
H        -1.65333543055052  -29.27519866448502   -2.13994802878105
H         2.94915125652950  -30.19097760575025   -2.08636400858570
H         6.54599304735315  -27.82301150748157   -2.10895034019664
H        10.09798450966516  -25.46688201056176   -2.09330354786926
H        13.64995915270310  -23.11778445607613   -2.09650686286846
H        17.20759232547563  -20.77458918062862   -2.16298639962863
H        20.76686615154617  -18.43335793420750   -2.23667010316395
H        24.34575383158530  -16.08971336987411   -2.25001118401372
H         4.97314307144987  -28.87540261146271   -2.11152529941120
H         8.53445597458973  -26.50494277782557   -2.11118687189164
H        12.08681546218216  -24.15167730417843   -2.09902986031636
H        15.64083024134555  -21.80592427523231   -2.11893941044175
H        19.19906114455106  -19.46333748865197   -2.18763559649020
H        22.76060923155153  -17.12316317014651   -2.23910980221139
H        26.35106629601823  -14.74602083271418   -2.21430242911183
H        25.76397928778519   15.43249637819136   -2.14740735826305
H        26.02997659891619   11.13398691761369   -2.16607961189911
H        26.27886692801078    6.87767659084902   -2.13158101451717
H        26.53127136098516    2.62386301230571   -2.10413644646311
H        26.78674495224867   -1.62951045717507   -2.11811297173517
H        27.04627844905027   -5.88341150251354   -2.16834201523212
H        27.31589229437160  -10.15281125573100   -2.20033987698882
H        25.92638689014034   13.02394202286622   -2.16839329409144
H        26.16922899419017    8.75242772442310   -2.15704720337108
H        26.41980771025730    4.49738563240877   -2.11711754182293
H        26.67375168950941    0.24372640276103   -2.10607666299694
H        26.93104639799751   -4.00939700879482   -2.13951078506769
H        27.19273657313097   -8.26428517230305   -2.18833565308957
H        27.44271398118990  -12.56341254265138   -2.19641031944712
C         0.19988759311701    0.23426622974973    2.57714030227129
C         0.80733223874469    1.51137265276278    1.95717330944379
C         1.83005633002405    4.05310975974543    1.29706817522836
C         0.05063825285433    2.42391693880885    1.23340716219407
C         2.10227993202791    1.88035108100760    2.29788832900360
C         2.60818600736606    3.12052146837642    1.97136464995246
C         0.54768582099358    3.67283639708406    0.91608809123530
H        -0.95310062533525    2.16540122943564    0.94668102814408
H         2.69653336845668    1.20441319023699    2.88920236286460
H         3.60474388496397    3.39549913092360    2.27305668067859
H        -0.06128764682254    4.37388585858633    0.37185286438133
C        -1.31787143436776    0.16518708124568    2.31111046242316
C        -4.08439040547575   -0.00715986800842    1.79266062385461
C        -1.79079862053567   -0.24945769135855    1.07768425851870
C        -2.25785647954777    0.49994555347033    3.27719238148049
C        -3.61257410683627    0.42060604934378    3.02696761710163
C        -3.14381133632311   -0.34405178751760    0.83045331674203
H        -1.08314619302106   -0.50494266594274    0.30848576215254
H        -1.92607684333410    0.81782984678367    4.24828356225080
H        -4.32247275970537    0.68532641638006    3.79220780374009
C         0.85284103274721   -1.04945806518267    2.01873572704784
C         2.13732971082833   -3.46989150961564    1.35258625863123
C         0.25675556085527   -2.27851198748816    2.27030412347836
C         2.07508836993519   -1.05734903315190    1.35999525555209
C         2.70870331703569   -2.24158405280402    1.03888313841570
C         0.88314273440030   -3.46474838258865    1.95025197396864
H        -0.70065882849238   -2.29936353529474    2.76242315653000
H         2.53881076806086   -0.12606900370516    1.09092248382190
H         3.66255932195073   -2.22628127104279    0.53988146019001
H         0.41489470748298   -4.40518627045190    2.18682725544077
C        -5.47167377070185   -0.10215893733472    1.52469065243295
C        -6.67750302392930   -0.18352388361965    1.33996189957763
C        -8.08509532275951   -0.26620865304269    1.22058960024221
C       -10.89900540424925   -0.42326495416520    1.14852103454683
C        -8.73403016393572   -1.49611104570302    1.14633013539165
C        -8.86886950978680    0.88427467602065    1.22440959023567
C       -10.24401381910303    0.80815313349944    1.18854665445221
C       -10.10980872544217   -1.57331640845765    1.10914406146851
H        -8.14181443664724   -2.39474772488730    1.12639121917869
H        -8.38267954452635    1.84347557965496    1.27163520744367
H       -10.82818004549275    1.71148157766334    1.21532852448465
H       -10.59001713630252   -2.53394681775215    1.04015733161289
C       -12.37941849994333   -0.50177693174289    1.16022408294627
C       -15.19623686308239   -0.66048688708806    1.12282460099155
C       -13.05498452031625   -1.54448495666513    1.79745780907930
C       -13.15284288448740    0.47317636258930    0.53248268561701
C       -14.52457221272324    0.38929448714808    0.50710312224754
C       -14.43009660650041   -1.61585175790631    1.78616617518566
H       -12.48525684166943   -2.29504736698236    2.31691630221543
H       -12.65791838266754    1.27451832655845    0.01377196634815
H       -15.09306073732675    1.10464681779796   -0.05770821972542
H       -14.92978387197020   -2.40679791983602    2.31595642253182
H        -3.49431016449079   -0.68567993914174   -0.12338465047642
C         2.82166559365443   -4.68938056790069    1.13005591415606
C         3.42382252166081   -5.75008452980986    1.04660895939867
C         4.12965531319549   -6.97599448976509    1.03612161751839
C         5.54340925906893   -9.41338642213123    1.10281920983457
C         3.45769439324423   -8.19513458460505    1.06120392834972
C         5.52146874261389   -6.99872083033458    1.02619770716506
C         6.21279831062377   -8.19011399975814    1.05646021324201
C         4.14833958866047   -9.38731264851833    1.09291688864846
H         2.38128886878843   -8.19445179442164    1.05753265687638
H         6.05518104552339   -6.06466593974926    0.98891115748934
H         7.28847958460002   -8.18417511825085    1.02551884561342
H         3.60686884379284  -10.31678288585142    1.12300084962994
C         6.29086376151942  -10.69274928279357    1.14787162837781
C         7.77294864899397  -13.09189565428691    1.10247591275647
C         5.80846780068482  -11.83124074657556    0.50352269384345
C         7.51581514668965  -10.79974233339421    1.80902507059030
C         8.23345202485313  -11.97414322068424    1.79400221147936
C         6.53606953209301  -12.99765727422922    0.47470650612800
H         4.87736349827927  -11.76996250705290   -0.03067815958522
H         7.89674652421578   -9.94750126250343    2.34422419383485
H         9.15917779934185  -12.04324791866781    2.33663372170887
H         6.18629724739693  -13.83235765955950   -0.10405709025450
C         2.32919292178886    5.36022793904560    1.08048775088848
C         2.79703775181695    6.48748185898297    1.00972911766615
C         3.37808064158383    7.77718980233124    1.01888326063832
C         4.55555599854805   10.33527331442116    1.12443287769983
C         4.76150753022806    7.93055166861196    1.03618976278770
C         2.59388003440831    8.92742706702480    1.03612509492204
C         3.16938212849700   10.17885915506015    1.08645138461384
C         5.33770869120614    9.18079449797461    1.08569188873104
H         5.38129504180354    7.05101351572048    1.00531694844621
H         1.52260009829542    8.82570397056496    1.00988511552131
H         2.54331729768916   11.05384305492336    1.10912480577474
H         6.40962859445240    9.27567150472726    1.07659493520896
C         5.18011543283350   11.67788288018090    1.19071068721643
C         6.43077220828289   14.20420928937437    1.19373722739347
C         6.37378415421671   11.89412919987926    1.88217085768787
C         4.61090881100015   12.76909254574494    0.53578523655652
C         5.22640645118775   13.99849828989881    0.53105957463969
C         6.97938482942359   13.13017976158306    1.88973101606493
H         6.81970209464117   11.07706200603979    2.42198800914930
H         3.70785320172826   12.62280894490446   -0.02898103889891
H         4.82111107299604   14.79935511103242   -0.05991495407441
H         7.88392290318534   13.28157413036388    2.45119260013484
N       -16.62822282682977   -0.75768910841764    1.05266020252125
C       -17.38695578296878   -1.95505993965909    0.98856449239359
C       -19.35399059687955   -3.91585716845648    0.89011174864444
C       -18.75169844456354   -1.62171512207320    0.95735888686297
C       -17.01595718129131   -3.30096292768141    0.94305426862764
C       -17.99490407211428   -4.28187998712707    0.90733115285231
C       -19.73955637132695   -2.60264206352269    0.90775643736040
H       -15.98062862485881   -3.58010318806775    0.91081426520601
H       -20.77745864504596   -2.32136160829516    0.87011197471148
H       -20.09650096179483   -4.69377244197378    0.84359770661361
C       -17.54605074937550    0.32536956442712    1.03531639711021
C       -19.76727328639740    1.99752827865253    0.96831099334257
C       -17.36939751969097    1.71046685806620    1.08057558862692
C       -18.85108631683125   -0.19217771074363    0.97649244555128
C       -19.96558024038969    0.64331227545419    0.94316438600302
C       -18.47364325074981    2.54738378933808    1.03774164585428
H       -16.38736455296695    2.13442914447052    1.15901323920143
H       -20.95322490250387    0.22152638399479    0.87687826688472
H       -20.61001478984883    2.66560135648575    0.92414622915667
N         7.09884566235692   15.47396133020323    1.12450080979257
C         8.50002118183149   15.67934449021218    1.06275728138322
C        11.09475506500912   16.66309829971706    0.95335636698221
C         8.75377561791789   17.06056739029217    1.02044830377482
C         9.57262660958416   14.78722784416370    1.02326660425526
C        10.86947386080791   15.27365090071755    0.97922973974580
C        10.05557024776997   17.55540422370271    0.96727829619631
H         9.39777424926693   13.72887904105394    1.00336291696925
H        10.22629750329282   18.61677143544337    0.92161562890971
H        12.10880679157558   17.02016346147156    0.90313822131332
C         6.48360729071462   16.75109088410377    1.09275826742703
C         5.84983811736447   19.45409985485469    1.00362191796480
C         5.14494140575339   17.14578948339149    1.12848046207297
C         7.48666961504647   17.73352326668946    1.03043592078889
C         7.16997252320294   19.08981314678174    0.98415673471905
C         4.82389279641855   18.49296720133446    1.07677643661550
H         4.36293548718890   16.41533631884156    1.20380919226796
H         7.95391212587962   19.82333229825483    0.91221091895148
H         5.57893291874204   20.49429650337382    0.94942002996348
N         8.56310305408979  -14.28798565878829    1.00322774905949
C         8.08448029702051  -15.62320796810553    0.96170096141636
C         7.74494754017545  -18.37959567289513    0.84736003247790
C         9.18575568902520  -16.49324781792802    0.88470540219895
C         6.79610455716379  -16.16126625102540    0.99845373979920
C         6.62217624667862  -17.53504107847381    0.93350805425170
C         9.01756759019291  -17.87512716951450    0.82674473246476
H         5.93984748982048  -15.52118424353704    1.08541280800539
H         9.87608903946711  -18.51871159850161    0.74609128767455
H         7.58701377669080  -19.44248661730234    0.78630135301169
C         9.97838889197258  -14.34507870148277    0.93179051871744
C        12.66185385774809  -15.05542545310539    0.81379060834668
C        10.95419799361838  -13.34713510381505    0.89651577672888
C        10.37474102239943  -15.69168677449015    0.87670375006653
C        11.72026730693832  -16.04988741753204    0.81918292178981
C        12.29437518458158  -13.69711784626200    0.85048003943825
H        10.67324226968744  -12.31185201320633    0.88060243809781
H        11.99950689799912  -17.08766080482519    0.76616798338358
H        13.70747012264944  -15.30520113698700    0.76239635810511
C        16.08392181344620    1.66078806134945    1.05932635064618
C        16.02126260783237    2.87768051740365    1.04690408814769
C        15.95716502312148    4.28722485959772    1.02727805499636
C        15.83265783520284    7.08301449030593    0.99316336208995
C        14.73181819918123    4.94404509787896    1.00581931688427
C        17.11905376266691    5.05109558638702    1.02328256729678
C        17.05865949550637    6.42666631113327    1.00649310225259
C        14.67008869316085    6.31960056475621    0.98952552076751
H        13.82691167978228    4.36027239522880    0.99298693889183
H        17.96343095175932    7.00964228577349    0.99447702667434
H        13.71731428851079    6.81965944396435    0.96307264703165
C        15.76891613616467    8.49152728485974    0.97905310848217
C        15.70531683815204    9.71083724103809    0.96757219487246
C        15.62178809385065   11.11927579180778    0.95941219730552
C        15.45865614274645   13.88772700192046    0.95621861542243
C        14.38608902571624   11.75250425925980    0.94869373097434
C        16.77290774332402   11.89928581061713    0.96441091956894
C        16.70577099146330   13.28325799432891    0.95592046100257
C        14.28801273139414   13.13678698914968    0.95090475431674
H        13.48878710695381   11.16003064546953    0.93445115463185
H        17.73362703625437   11.41630640488457    0.96545784980042
H        15.39179706888601   14.96094079493411    0.95158433065892
C        13.03057761377500   13.77830032312770    0.95174035714402
C        11.98855677778293   14.41503123170609    0.95863220743112
C        17.94917729144585   14.10295461697682    0.98135957299067
H        17.78823408255131   15.07597112327950    0.51610308865507
C        -9.08665134695713  -15.95022154178331    0.94736858381946
C       -10.12375041598540  -15.31052306610042    0.93831971255651
C       -11.28519519224967  -14.50936142114930    0.92378277080468
C       -13.57087003623818  -12.89523216011112    0.90131425766499
C       -11.17765987632105  -13.12310040157673    0.92508340621137
C       -12.55472317072535  -15.07615055608116    0.90333390830856
C       -13.68002360297727  -14.28190030854224    0.89262110057404
C       -12.30138679562938  -12.32812879438590    0.91375282162612
H       -10.19795889254832  -12.67593704547562    0.92805827017049
H       -14.65915968410522  -14.72822374805387    0.86844081032822
H       -12.20816398940204  -11.25576354008427    0.90472463999352
C       -14.71769469215471  -12.07531718523447    0.89274626778350
C       -15.70071795547459  -11.35118125069693    0.88904445816244
C       -16.83114701927852  -10.50731062883846    0.88936489920238
C       -19.05754129488059   -8.85645477284832    0.89727961026133
C       -16.68346495256873   -9.12636291519349    0.87556395097557
C       -18.11374244254846  -11.04424172715245    0.90384094055983
C       -19.23508437806991  -10.23054413556511    0.90096465360684
C       -17.78856873282961   -8.28714762139531    0.88289174898308
H       -15.69662655341054   -8.69986400730192    0.85421674194475
H       -18.23436561429114  -12.11277761070301    0.90791681124067
H       -19.91900762487979   -8.21274335140490    0.89623928642653
C       -17.65236032306986   -6.88173903529320    0.88029096832728
C       -17.69711917903138   -5.66113955461004    0.89015953072842
C       -20.60310793091545  -10.81854612152633    0.93574620028254
H       -21.31587204950168  -10.18415897634414    0.40780263248810
H       -20.95016038136664  -10.93412401551425    1.96292931443483
C        -7.89514068385278  -16.60121394464390    0.94491582203143
C        -6.79916737070259  -17.13386633199084    0.94013169453261
C        -5.50058542894291  -17.68577598564625    0.92641220873791
C        -2.91274372660252  -18.75158555763083    0.91143301463273
C        -4.38781213268757  -16.85244970691720    0.90224668365374
C        -5.29862679163716  -19.06152267108004    0.93268048460127
C        -4.02519316758849  -19.58656230648250    0.92556954259951
C        -3.11475484889400  -17.37592893979652    0.89509702622306
H        -4.53511579782609  -15.78581077969687    0.88021511577989
H        -3.87823788424245  -20.65281232704422    0.92140953225608
H        -2.25970131055151  -16.72264703587340    0.86746145036142
C        -1.60483525417277  -19.27826262502887    0.90933321768034
C        -0.45987280645203  -19.70242242486185    0.91269114335284
C         0.87086531048009  -20.17089206429231    0.92126774622551
C         3.48493502645802  -21.09432575768208    0.95169714220219
C         1.93408887421883  -19.27737347099217    0.91643001883365
C         1.14253768334035  -21.53437279608858    0.93787794577086
C         2.44411349428307  -22.00922399450951    0.94698845631411
C         3.24791977824056  -19.72385382117439    0.93553466613354
H         1.73558489414392  -18.22080771286413    0.89502898002722
H         0.32414058658688  -22.23190150785458    0.93537717397245
H         4.49988636578644  -21.44952701267652    0.96066921795100
C         4.33254358001181  -18.81975293109198    0.94065623250526
C         5.34732450980538  -18.14009171936833    0.94521448593187
C         2.71894670430910  -23.47243473156061    0.98796990674650
H         2.79163006781545  -23.82489579595367    2.01724844692311
H         3.65572065643686  -23.70993816541591    0.48303979013606
H         1.92636281252073  -24.03501844052354    0.49365514960349
C        16.15667338482406    0.30497831579186    1.05573331771943
C        16.22838532115590   -0.91133995544778    1.03749959577179
C        16.31968500502824   -2.31929468752108    1.00914843379540
C        16.50342298995931   -5.11232006283790    0.95677647520704
C        15.17450006082626   -3.10778426946136    1.01494308901011
C        17.55817979778974   -2.95037295130871    0.96927771822310
C        17.64927821304709   -4.32424400767568    0.94368821398256
C        15.26431210726867   -4.48155411426812    0.98947738967943
H        14.21030206278003   -2.62851776771234    1.03179830312624
H        18.61235598011106   -4.80297624805379    0.90151753681230
H        14.37186378346436   -5.08331554227820    0.98653338673112
C        16.59102956890656   -6.51950806422695    0.93156066801375
C        16.64430515551044   -7.73924461227228    0.91247242358939
C        16.67719331974662   -9.14964021616251    0.89189053700499
C        16.73389127284438  -11.92177103871345    0.86361946989032
C        15.49565029509014   -9.87871846535602    0.86985619245192
C        17.88681033545192   -9.83551339459509    0.89503184854088
C        17.92929572884157  -11.22043657253966    0.87464464332530
C        15.50729450654508  -11.26623124853590    0.85873038555771
H        14.55458654146926   -9.35855857555086    0.85624348211287
H        18.80581278575013   -9.27720938560114    0.90435421388383
H        16.75213155099742  -12.99682616187571    0.84964846958288
C        14.30532714201149  -12.00644194215465    0.84485360835761
C        13.32203631574013  -12.73066614113059    0.84193415104774
C        19.23366134950968  -11.93940058475291    0.89845518372234
H        19.99253123203239  -11.39250812808435    0.33800702435784
H        19.14515645918914  -12.93043473869371    0.45202427318493
C        -9.46149456605487   15.61233107823149    1.05772266545926
C        -8.43631170019251   16.27090696844720    1.05061809354135
C        -7.21719989461247   16.98112179194749    1.03854911673624
C        -4.78578409076862   18.36600458532010    1.02819755514378
C        -6.00777725857171   16.29529798476933    1.03106233709798
C        -7.19151102078607   18.37136408473935    1.03089497017587
C        -5.99496124451814   19.05356909140637    1.02604049433553
C        -4.81122446635552   16.97574655770019    1.02596104947892
H        -6.01909404967724   15.21847130381981    1.02389149046449
H        -5.98368527365241   20.12976279949236    1.00944092508819
H        -3.87967419653707   16.43658744486251    1.01254854043285
C        -3.55607385174328   19.05552796060531    1.03212430625013
C        -2.48096255291178   19.63413547374899    1.04410463874833
C        -1.23498125985722   20.29529629661165    1.06629538829516
C         1.20936039008311   21.60241110905164    1.12757913278382
C        -0.04912035674994   19.57264282826655    1.05412260192833
C        -1.17247842139947   21.68366809512838    1.10594027756903
C         0.04225156518781   22.34954830237839    1.13057912483881
C         1.18198964966597   20.21239792444219    1.08821965896554
H        -0.08507140131762   18.49865615083218    1.01493121209432
H        -2.08712608160836   22.24913603732134    1.11013728614909
H         2.15908989630743   22.10626306903109    1.14990819262017
C         2.38970652139776   19.48110734765897    1.08679188644944
C         3.48818080934229   18.94737698618630    1.08877839089320
C         0.09146209415130   23.83627864413420    1.20088592587034
H         0.98871608054928   24.22274666599990    0.71654817688723
H         0.09423616590443   24.17529041157398    2.23726265909090
C       -10.57586995599658   14.83688528511100    1.05533619494378
C       -11.55292074746542   14.10881400937395    1.04801654837603
C       -12.65433515866966   13.22711126622541    1.03401328106828
C       -14.82529682462121   11.46164185013895    1.02014637997111
C       -12.45229529540185   11.85151978595259    1.01992601852713
C       -13.95977241443004   13.70599928754739    1.03114225953474
C       -15.02871361982594   12.83755139011505    1.02473420173971
C       -13.51990850780395   10.98250587533686    1.01340449057351
H       -11.44442140539936   11.47214438660492    1.00702123184153
H       -16.03611643307849   13.21647110040569    1.01319141293174
H       -13.35428060243068    9.91908100065847    0.99568460442658
C       -15.91392941309505   10.56587416227701    1.01934919720471
C       -16.84231748870160    9.77290093666491    1.02528139866837
C       -17.90734861400288    8.84803562551224    1.04016230771447
C       -20.00334526986861    7.03417569043608    1.08267345862063
C       -17.65696423270614    7.48212657567141    1.03159842500488
C       -19.22638908374584    9.28700670830427    1.06664775255899
C       -20.28335991542264    8.39134623858633    1.08186860818563
C       -18.69530281765777    6.56192191914102    1.05657659450003
H       -16.64090422040542    7.13144943658601    1.00186931654700
H       -19.42702984911166   10.34344108855163    1.06681869426400
H       -20.81405480716064    6.32782513541449    1.09565752865939
C       -18.44685139127290    5.17210536299691    1.05726077164537
C       -18.36115753554732    3.95378367128247    1.05422152094496
C       -21.69022539116835    8.87752619279544    1.13335290459150
H       -22.36662933257110    8.17420167350649    0.64669097056632
H       -21.79235783392496    9.83779176858926    0.62679698783996
C         0.44335972907498    0.33306863939603    4.09979034335023
C         0.72511821942507    0.57214458769261    6.88757299760394
C         0.25730610278395    1.55021124193378    4.74136158643076
C         0.79224348833826   -0.75882135553648    4.88149441032094
C         0.93151690054170   -0.64494910735436    6.24922571100642
C         0.39316971135182    1.67180251172104    6.10682379945951
H        -0.01077170371247    2.41196226643530    4.15463683687943
H         0.95910618928048   -1.71214114873930    4.41580584899042
H         1.19218601514901   -1.50594814374572    6.84117838030217
H         0.23152835291125    2.62267424340470    6.58593012644173
C         0.81601003526451    0.69733432284394    8.29217201469807
C         0.82668374366340    0.84381490111461    9.50478298602147
H       -22.01972760625489    9.00351163750472    2.16508744253007
H        18.75575440589962   13.60819644759347    0.43929469073577
H        19.59161405752185  -12.06065491476110    1.92121582605671
H        18.28339201354595   14.26970601019380    2.00576155328717
H       -20.62118216671129  -11.79980386815946    0.46039903214810
H        -0.77027118987164   24.28133460351730    0.70242073915847
C         0.46116908875254    1.72152395763301   15.04889210065345
C         0.33162614149369    1.92879849223175   16.24803060028591
C         0.76950246071796    1.04828107006478   10.90094459455882
C         0.58213047436545    1.48887922919489   13.66395312885875
C         1.27495304871251    2.21148585879533   11.47316594052045
C         0.17720731843440    0.10480337452215   11.73439565038513
C         0.08570635486584    0.32115021063676   13.09236657425435
C         1.18357039165319    2.42787575962646   12.83127904262702
H         1.73280327699175    2.94889102478159   10.83655092752253
H        -0.21948803864318   -0.79734678715107   11.30149547417366
H        -0.38080394978082   -0.41197722400519   13.72796455132341
H         1.57177948149544    3.33448519360956   13.26300779742220
H        -8.12375625796796   18.91035931817227    1.02083790729829
H       -14.12551720343922   14.77005175951035    1.02661395836643
H        -6.15456389675964  -19.71501928758871    0.93464910929772
H       -12.64710794516790  -16.14894237256281    0.88659897680854
H        18.07247676423146    4.55042816161400    1.02603800634683
H        18.45039015822307   -2.34756526899276    0.94891074259989
C         0.17159905427671    2.16716741886544   17.62357708479911
C        -0.23844842829974    2.67452548770571   20.38472712803734
C         1.21097025335701    1.88739468220559   18.55901569592786
C        -1.01604008324388    2.68306305301293   18.09210445875384
C        -1.21961616679685    2.93231355517077   19.43830456036525
C         1.00627962341715    2.14082686269393   19.94344099149204
H        -1.80240154642574    2.89451959430677   17.38498385914973
H        -2.16719966181153    3.33432034381769   19.74395845926036
C         2.44441998493138    1.35998257603605   18.13538164633365
H         2.59971884696928    1.16944439431807   17.08856821181134
C         3.43255059351547    1.09283778048130   19.03574744854864
H         4.37341123818165    0.68773146616808   18.69527594893038
C         3.24159571973916    1.33552813233323   20.38827446232367
H         4.04411008442692    1.11013800334487   21.06562085813167
C         2.05056356137447    1.85480735163886   20.87124598173936
C        -0.44973270561913    2.92891508973618   21.80495624946423
C         1.83876128488573    2.11023560079311   22.29339887305875
C         0.59190463523263    2.63961300927722   22.73264493379897
H        -2.44533299427255    3.67646759772732   21.61529195643845
C        -1.64433723545468    3.44612669753222   22.29273924877988
H         3.76768034468592    1.45215253497757   22.94107665927911
C         2.81758257703479    1.85053812491192   23.24484944137690
H        -2.77779964587367    4.07435247409634   23.99056914834343
C        -1.84042867935588    3.67569896173775   23.64222362022027
H         3.38342802213979    1.87726950749635   25.30451411990027
C         2.60600539553864    2.08998767095118   24.59080563471274
C         1.41048163306029    2.59719303404617   25.04595778260414
C         0.38229151498834    2.88060440485566   24.11674087818859
C        -0.85501464437971    3.40187902597087   24.56335733985946
C        -1.08814933692589    3.64044718658561   25.99176716956616
N        -0.04214568871303    3.34768416832177   26.88018240664431
C         1.20065471130581    2.83695222836528   26.47658242757870
C        -0.25631922748057    3.55403403562880   28.32256642229919
H         0.70317691927677    3.30467640595932   28.80217452952117
C        -0.56188982691054    5.03563941085689   28.62216185297698
H        -0.19179453958511    5.64182436864024   27.78767556867329
H        -1.64621755566872    5.18706287567749   28.61970737992313
C         0.05072841446003    5.55541698550721   29.92388205728093
H         1.14029822276453    5.43466590809741   29.88852734319626
H        -0.27159341101514    4.93815510395655   30.76867768457754
C        -0.29370193595265    7.01838334401095   30.20471856240817
H         0.06178232810485    7.64573616084342   29.37904816793055
H        -1.38280012463941    7.14394443918755   30.20975943944054
C         0.28476934556789    7.52883431142719   31.52482562704066
H         1.37357694944154    7.39965129329624   31.52611663300338
H        -0.07709811875288    6.90490547737269   32.35068261473252
C        -0.05882409827714    8.99208955382976   31.80125879010318
H         0.32815529474380    9.61577468994079   30.98260640931326
H        -1.14998802475106    9.12117577201887   31.76229517592871
C         0.47723535347963    9.48558677601886   33.13461803981042
H         1.56329873151536    9.39277310351308   33.18249188731478
H         0.06800020745191    8.90538868156239   33.96320468135037
H         0.22863974022034   10.53370515481768   33.31396187087597
C        -1.31830981748985    2.57626465662920   28.83940900268504
H        -1.05532825514271    1.56712489759070   28.50357259138737
H        -2.26820894819980    2.80233428264263   28.34421858748552
C        -1.51035285109874    2.57254391044631   30.35491277096406
H        -0.54099464738040    2.43493371772423   30.84876587535492
H        -1.87161045429037    3.55306127933900   30.68477040017100
C        -2.48557186998559    1.49566338253582   30.83277261195033
H        -2.12489618428566    0.50789144438191   30.52294585974097
H        -3.44803629873941    1.62069375498627   30.32299754556939
C        -2.70243861077902    1.51149114343079   32.34636433910557
H        -1.74183722107419    1.38108252846572   32.85866493077459
H        -3.05894265362093    2.50071993097690   32.65711359537011
C        -3.68572971140577    0.44183519835150   32.82014077188199
H        -3.32071191381642   -0.54812891434031   32.51093722544863
H        -4.64066145073352    0.56836757019709   32.29012927597751
C        -3.91476541475637    0.46955264567221   34.32194093561186
H        -2.98290071141334    0.30937616049191   34.86643590935459
H        -4.61957405480547   -0.30015061305295   34.64339877383780
H        -4.31297504695900    1.43352530417489   34.64255002357001
O        -2.16039964041832    4.07509180837761   26.37912285794634
O         2.07975288294243    2.59509472352895   27.28748128098390
1434
 energy: -384.506722838774 gnorm: 0.010319055027 xtb: 6.4.0 (91718e8)
C       -26.54689837380879   10.38088138327267   -1.97795697737822
C       -25.46170156467113   12.52573571730240   -2.00649608811702
C       -24.39991431539098   14.68238230616835   -2.02175377633456
C       -26.27472718360477    6.11502666925737   -1.95449442300714
C       -25.21137575545468    8.27674180190171   -2.02393311930448
C       -24.11883190455562   10.47615392455952   -2.07087908952705
C       -23.01702274595267   12.68329519517112   -2.08936048042119
C       -21.91594748464773   14.87926376311474   -2.09181115854832
C       -20.82780787502499   17.02987665058107   -2.08249008792228
C       -26.01000016977843    1.86144997032275   -1.92583027038525
C       -24.94513597705902    4.02135717094367   -2.00053823837003
C       -23.85686971260727    6.23081322014372   -2.07645072335168
C       -22.75539051481946    8.43219579354473   -2.14363560744049
C       -21.65791964939805   10.62538133979494   -2.16901729688425
C       -20.56393282803161   12.82056788445748   -2.16517463182377
C       -19.46669551537129   15.02575146154221   -2.15271055833503
C       -18.35536161026892   17.22551621449055   -2.13141015977104
C       -17.26975961169011   19.37673673600958   -2.09971961006598
C       -25.75389724060153   -2.39026105282050   -1.96519645312063
C       -24.68534695440306   -0.23149652591476   -2.01577116396641
C       -23.59430957017011    1.97806378705203   -2.07895580603827
C       -22.49274939855722    4.18226459697486   -2.14458187124147
C       -21.39985672863130    6.37594394658411   -2.20743439457122
C       -20.30547426262803    8.57527587813451   -2.25257171461862
C       -19.20657413688929   10.77476522317177   -2.25067539565906
C       -18.10585969652803   12.97188524480244   -2.23354058422366
C       -17.00937049844349   15.16558201917048   -2.21245450941427
C       -15.90986684970125   17.37291764729410   -2.18250523714789
C       -14.79841364061489   19.57379934457773   -2.14200669699349
C       -13.71096320560664   21.72347118590282   -2.09331628966561
C       -25.50694598104280   -6.64125874694302   -2.08660106666448
C       -24.43431153912136   -4.48336815989783   -2.09856537369816
C       -23.33917898613260   -2.27430050855639   -2.13212353040649
C       -22.23459992877852   -0.07017296014996   -2.18561328994564
C       -21.14085240570622    2.12479418646068   -2.24231243168335
C       -20.04653433574809    4.32601449144232   -2.28226052575308
C       -18.94895562744009    6.52553195671711   -2.31495801681812
C       -17.85129944462405    8.72313106376494   -2.32371268891628
C       -16.75322585884552   10.92090496086499   -2.31387480741430
C       -15.65403304457624   13.12059060431413   -2.29771527615062
C       -14.55157913862617   15.31921140331059   -2.26858842077940
C       -13.45350064405389   17.51312607212230   -2.22803704228717
C       -12.35221588205422   19.71907399676076   -2.17742659497320
C       -11.24019579874667   21.91943995903876   -2.12576665704906
C       -10.15508931999908   24.07057887132809   -2.07329594989561
C       -25.26304084631353  -10.89459142243154   -2.19063368586903
C       -24.18794376364177   -8.73588410522132   -2.20366930368163
C       -23.09007916234996   -6.52698811602771   -2.21638853174145
C       -21.98243041881068   -4.32259106530137   -2.24755502797108
C       -20.88631483476810   -2.12719373912478   -2.29962490065715
C       -19.79050858348578    0.07473859578686   -2.35008924273412
C       -18.69162900729101    2.27465713512975   -2.37854079194599
C       -17.59444993512843    4.47265542638628   -2.37640287305821
C       -16.49697468031831    6.67196248852722   -2.36221325340353
C       -15.39816260663801    8.87114338877918   -2.35063651003329
C       -14.29833950419798   11.06979578681197   -2.34932196339147
C       -13.19920365738462   13.26770730450684   -2.33796847944338
C       -12.09953600146514   15.46786798078380   -2.30794641103085
C       -10.99474335507050   17.66542466608658   -2.26197836538269
C        -9.89558068043907   19.85920172307929   -2.21135323353302
C        -8.79528866580032   22.06672545084763   -2.15469104147944
C        -7.68469303796313   24.26869270224542   -2.09401526068286
C        -6.60058383160772   26.42213629151491   -2.02961338346093
C       -25.01779908911262  -15.15963040997575   -2.22443140634326
C       -23.94396203004407  -12.99132005154418   -2.26025008565585
C       -22.84421500189932  -10.78061411892645   -2.29355826137201
C       -21.73408364148336   -8.57529309469124   -2.31949167139227
C       -20.63470960786220   -6.38000109100022   -2.34548142968993
C       -19.53732495907887   -4.17736212570153   -2.39021688417605
C       -18.43703020158191   -1.97662939921166   -2.42832315898419
C       -17.33900187638301    0.22170695574291   -2.45838210289507
C       -16.24065964460043    2.42128148365947   -2.45577956744136
C       -15.14170955627111    4.62006219948448   -2.40982766223280
C       -14.04300410771885    6.81910868532628   -2.36775129816220
C       -12.94399582894813    9.01830955704777   -2.34837013844408
C       -11.84450210343714   11.21771907700799   -2.34621546604061
C       -10.74419642621819   13.41695891491603   -2.34368885154129
C        -9.64365506585784   15.61406318779398   -2.32894187117249
C        -8.54253224491895   17.81395166037889   -2.29643806017107
C        -7.43845196988076   20.01274522918438   -2.24699893347504
C        -6.34045982756378   22.20785506318478   -2.17985731963351
C        -5.24050960430311   24.41745538578946   -2.10849522431042
C        -4.13004979947366   26.62179392360650   -2.03185464734224
C        -3.03784211090720   28.77949640515356   -1.94767719605708
C       -23.66661915192929  -17.20882126213452   -2.23792349022755
C       -22.58849203062646  -15.02713125952382   -2.28599571508738
C       -21.48508013487512  -12.82377213690569   -2.33927501609828
C       -20.38440749214173  -10.63061747977585   -2.39535663614865
C       -19.28548433445416   -8.42958624889945   -2.42392292524734
C       -18.18397457702439   -6.22898248697787   -2.44016315302690
C       -17.08473461750476   -4.02988980911302   -2.45388670182038
C       -15.98570102741398   -1.82977197872911   -2.48036625356051
C       -14.88605448924752    0.36924779338488   -2.52484515540981
C       -13.78659179726400    2.56821631349577   -2.47366184223527
C       -12.68794809052002    4.76669798222806   -2.39380511866298
C       -11.58889363896861    6.96620849764390   -2.34374491729045
C       -10.48943072052941    9.16579100914972   -2.32404720885773
C        -9.38995705479649   11.36500560024264   -2.32477867487627
C        -8.28995695484308   13.56421980861689   -2.33310554402586
C        -7.18828860323142   15.76271486097032   -2.33785391302914
C        -6.08800328035959   17.96063888379228   -2.32541758057954
C        -4.98752735378587   20.16093859655064   -2.27390002029975
C        -3.88477550899576   22.35875112029236   -2.19944769087431
C        -2.78962800976019   24.55350009395353   -2.11750365602852
C        -1.68777719573698   26.75587452230310   -2.02543545175922
C        -0.58744161003903   28.92469572685995   -1.93017134635494
C       -21.25139339164167  -17.07553730147810   -2.28786033259078
C       -20.12950479769054  -14.87934733533392   -2.34517093676860
C       -19.03297927332874  -12.68016357540171   -2.40715420860793
C       -17.93159290846801  -10.48011403864790   -2.45802286093414
C       -16.83133920162028   -8.28197930187385   -2.46207717972164
C       -15.73195024056009   -6.08169553512493   -2.44314228311728
C       -14.63182653464928   -3.88158265887985   -2.44085672600226
C       -13.53165760764919   -1.68301357635392   -2.47445050237860
C       -12.43113193632515    0.51588634361960   -2.48893033119510
C       -11.33283312369073    2.71463643594637   -2.41048384311075
C       -10.23394487353537    4.91348797820289   -2.34069698297398
C        -9.13453046017077    7.11308822996640   -2.30425700395033
C        -8.03493670094418    9.31283440975359   -2.29637409369463
C        -6.93506102446541   11.51219183108489   -2.30846642428048
C        -5.83484960696189   13.71096078663863   -2.32666621194832
C        -4.73454032587186   15.91011211951374   -2.34287543499995
C        -3.63355423287579   18.10890817756261   -2.33369360041367
C        -2.53432062889258   20.30666981965644   -2.28986380733261
C        -1.43420925526557   22.50595206027424   -2.21356322068259
C        -0.33200799038146   24.69977818853925   -2.11310480847157
C         0.75287547997970   26.91119947113727   -1.99922248673049
C       -19.84295483082185  -19.11611458586379   -2.26634877368457
C       -18.78708182722311  -16.93489053413589   -2.33342666177430
C       -17.68065049508440  -14.72948335164283   -2.39520548543829
C       -16.57750686503032  -12.53225804495769   -2.44876797168983
C       -15.47821382732280  -10.33340188729140   -2.46209453299607
C       -14.37825545955926   -8.13390104922034   -2.42925750605364
C       -13.27844868480695   -5.93421534954385   -2.39935736074909
C       -12.17847814797392   -3.73428645381918   -2.39362661569620
C       -11.07813037631992   -1.53563491101972   -2.40602442352849
C        -9.97852305833378    0.66267582238150   -2.38415533810561
C        -8.87938655780967    2.86124050726944   -2.32916929983695
C        -7.77971011927405    5.06051255107967   -2.28684104190905
C        -6.67983846828912    7.26018192475378   -2.26925561910377
C        -5.58006296312848    9.45960496328310   -2.27855718275686
C        -4.48006688549324   11.65879896147451   -2.30519152470627
C        -3.37994247684344   13.85787729239433   -2.33375779416008
C        -2.28021034179906   16.05672791498228   -2.34745638350068
C        -1.18025321684959   18.25572868660835   -2.33509717311973
C        -0.08020713775796   20.45292029619320   -2.29054793528139
C         1.01629080260737   22.65070199868813   -2.19460069859151
C         2.11688274340174   24.85406127600732   -2.06729502539005
C         3.22847351171772   27.00420960305325   -1.94322393613334
C       -17.43458901765644  -18.97607324492260   -2.30023107186511
C       -16.32244309327361  -16.78088959371415   -2.37137240458387
C       -15.22520910824600  -14.58430019092611   -2.43343942073361
C       -14.12433073447092  -12.38452854262444   -2.46151636588390
C       -13.02405219000842  -10.18614405624577   -2.42676183927820
C       -11.92458218815156   -7.98676175804820   -2.37789957392135
C       -10.82463917218907   -5.78677746784369   -2.34427234018764
C        -9.72458472335345   -3.58736603531496   -2.33360602203555
C        -8.62448806041877   -1.38874971672637   -2.33419779579020
C        -7.52457997556502    0.80959960261401   -2.31518942993357
C        -6.42481923259861    3.00826519663247   -2.27911917481519
C        -5.32486938802376    5.20762940125279   -2.25090012089901
C        -4.22491242429950    7.40715045738599   -2.25119857954698
C        -3.12484791381773    9.60627765426815   -2.28148599172413
C        -2.02504576350841   11.80513830398697   -2.32533077621913
C        -0.92537109111355   14.00416285408345   -2.36191115559064
C         0.17432695489430   16.20297136924509   -2.36911217960637
C         1.27295124262949   18.40124543311530   -2.33923554369929
C         2.37242758457387   20.59911511180213   -2.26255556636167
C         3.47120130554203   22.79059238914174   -2.13332378752145
C         4.55999321582901   24.99421381700302   -1.99600462850995
C       -16.02582531594693  -21.01463756935957   -2.25308887101155
C       -14.97114082147648  -18.83460924931829   -2.32533546953860
C       -13.87081434344496  -16.63178962411886   -2.39729642559343
C       -12.76866096156547  -14.43561553758467   -2.45243652033560
C       -11.66967023108939  -12.23792761858771   -2.43974430319029
C       -10.57017217301085  -10.03897906129892   -2.38014676983050
C        -9.47029354665522   -7.83956133350753   -2.32680082169495
C        -8.37037087292554   -5.63982394827852   -2.29433687855273
C        -7.27015053898338   -3.44049736848329   -2.28991302671080
C        -6.16973110741075   -1.24190767653277   -2.30413011608426
C        -5.06972007261102    0.95676298195498   -2.29839081806204
C        -3.96978639243089    3.15539802123947   -2.25289214101691
C        -2.86981240454524    5.35474161977292   -2.23384487754710
C        -1.76974241950248    7.55396387464087   -2.25703001846987
C        -0.66989649739136    9.75274846392856   -2.31042621783189
C         0.42957427092425   11.95128412807824   -2.37383969493804
C         1.52863681583028   14.15028752076703   -2.41638825824924
C         2.62821665400646   16.34920629769717   -2.40173119284416
C         3.72703916921601   18.54547881123005   -2.33705908062054
C         4.82245072423321   20.74213110932884   -2.21773159032127
C         5.92393580483937   22.93997029263507   -2.06472893427887
C         7.03458963620529   25.08811882558592   -1.91246773869700
C       -13.61974607187333  -20.87687740941696   -2.27549262003927
C       -12.50826406620212  -18.68164296127874   -2.34829792856219
C       -11.41351802926461  -16.48667245830583   -2.41484957054952
C       -10.31437738570873  -14.28809665044761   -2.43861339233320
C        -9.21484986111476  -12.09053246583924   -2.39624773595554
C        -8.11559710391695   -9.89197905626014   -2.33673787174458
C        -7.01572341178124   -7.69254801514091   -2.28666107317530
C        -5.91558532640224   -5.49295977089526   -2.26315374703227
C        -4.81517899885595   -3.29368675503192   -2.27476399239809
C        -3.71477503936124   -1.09557343316887   -2.31329433550611
C        -2.61470027265715    1.10386863408023   -2.26936935808860
C        -1.51506161892310    3.30254107804490   -2.22600079073948
C        -0.41499629808171    5.50187853598444   -2.23701683841134
C         0.68485059434090    7.70066064281694   -2.28639670991107
C         1.78422910812433    9.89901597669792   -2.36393463881631
C         2.88293811379556   12.09729145237835   -2.44710169552090
C         3.98205515192274   14.29677149916152   -2.48110906022045
C         5.08121041159462   16.49504212217488   -2.41668729717433
C         6.18048243885223   18.69157956044301   -2.31469159337720
C         7.27901277569513   20.88056694646065   -2.16072299779533
C         8.36731557458462   23.08218317271803   -1.99291771624014
C       -12.21339895226381  -22.91715965867091   -2.22773867915730
C       -11.15762449014829  -20.73756561246951   -2.30151628075394
C       -10.05803141846486  -18.53489971731653   -2.37375914837872
C        -8.95708056519225  -16.33896325018056   -2.42736942424767
C        -7.85910241482896  -14.14180834973416   -2.41187936511172
C        -6.76005210930936  -11.94335957200650   -2.36154237497141
C        -5.66026873587653   -9.74451345824183   -2.30817335228654
C        -4.56040235005784   -7.54534412032581   -2.26535801021631
C        -3.46034919124782   -5.34595185732839   -2.24318063691147
C        -2.36011705122276   -3.14686714898387   -2.24313834718783
C        -1.26026553679058   -0.94825732359805   -2.23238801426473
C        -0.16086371578682    1.25055322951825   -2.19338234041064
C         0.93952831063100    3.44965734962661   -2.20197863838454
C         2.03928817092444    5.64888844594386   -2.24590798548150
C         3.13884444042760    7.84741916737256   -2.31989476995015
C         4.23810617824008   10.04547795139436   -2.40604261367706
C         5.33758649354524   12.24396435788483   -2.48157482429504
C         6.43721775046976   14.44375723478914   -2.46979599545826
C         7.53573509327378   16.63960494538576   -2.38871464993314
C         8.63157348997300   18.83547746956560   -2.26301840005906
C         9.73295629516461   21.03205249509654   -2.09569118508926
C        10.84223622875887   23.18007136907545   -1.92967353758052
C        -9.80775497731575  -22.78147185303799   -2.25763589920330
C        -8.69587195068100  -20.58637600966084   -2.33366187904585
C        -7.60173466194627  -18.39140702904580   -2.40556606544828
C        -6.50339899525245  -16.19261314824103   -2.43205181356723
C        -5.40406500469839  -13.99490551063259   -2.39656573452175
C        -4.30484536006319  -11.79630743221275   -2.34760599027685
C        -3.20501798590236   -9.59727895552684   -2.29891235971585
C        -2.10503055426305   -7.39827955711036   -2.25490734861862
C        -1.00519524115940   -5.19910728837102   -2.21903517362940
C         0.09418601170940   -2.99997710322916   -2.18694330638008
C         1.19318101062412   -0.80109062572191   -2.14965307052852
C         2.29301426613876    1.39817187921261   -2.12943406147767
C         3.39333065591019    3.59771601957175   -2.16338586123106
C         4.49325417940288    5.79675389659247   -2.23278532318624
C         5.59277625262854    7.99522770086338   -2.31826575528227
C         6.69224915931154   10.19370318055696   -2.39353907956569
C         7.79186970872784   12.39203872989000   -2.43354531163699
C         8.89075696923201   14.59015469952087   -2.41847197101477
C         9.99055521210253   16.78693928655146   -2.34719164237407
C        11.08947049039608   18.97612343585140   -2.20692427174193
C        12.17736714290590   21.17846208131385   -2.04768218930798
C        -8.40255347065593  -24.82317324554067   -2.21590098395470
C        -7.34617691010401  -22.64371445037430   -2.29149093834992
C        -6.24676268488882  -20.44080261623335   -2.37182895662822
C        -5.14644594719796  -18.24433911731959   -2.43732626645130
C        -4.04877274019061  -16.04665544367387   -2.43616068780050
C        -2.94968171662551  -13.84787746433318   -2.39574704089238
C        -1.84975204829704  -11.64883240058246   -2.35358138953983
C        -0.74973420043957   -9.44991937178671   -2.30840892638720
C         0.35014178318369   -7.25112549438087   -2.26003525536726
C         1.44937514787764   -5.05224100408395   -2.21323320351323
C         2.54847521900865   -2.85346712092354   -2.16505727730581
C         3.64779863168774   -0.65427778941081   -2.11284730378178
C         4.74759635322809    1.54567994580928   -2.10713975168016
C         5.84767447084242    3.74569749626429   -2.15305176129603
C         6.94748946331869    5.94495796281191   -2.22691653147758
C         8.04720825634055    8.14346012780004   -2.30782848160512
C         9.14701757380554   10.34189142097514   -2.37539447755149
C        10.24734155694918   12.54001848814519   -2.40763880155769
C        11.34688613293365   14.73617239533274   -2.39346959070296
C        12.44351355243816   16.93278767766123   -2.29812909808014
C        13.54522166655619   19.13129896514579   -2.16277101239026
C        14.65364679362812   21.28245884766126   -2.03849593251308
C        -5.99686185756999  -24.68910013991675   -2.24847753992436
C        -4.88545004654925  -22.49352893242266   -2.32602407909434
C        -3.79195125104654  -20.29733844120950   -2.40773965535905
C        -2.69373079780908  -18.09797951135652   -2.45265805144445
C        -1.59438027120293  -15.89961737612542   -2.43743827809849
C        -0.49497755979338  -13.70035402902331   -2.41235638522806
C         0.60508229920697  -11.50090760956799   -2.38514532587493
C         1.70500663414916   -9.30212188381313   -2.34513213699818
C         2.80429354895392   -7.10355785744629   -2.29267009839656
C         3.90361002957536   -4.90528823300118   -2.22318569664625
C         5.00292317760801   -2.70693050889552   -2.14791202795973
C         6.10265461247283   -0.50727432736372   -2.11150371478874
C         7.20258212863707    1.69296617371200   -2.12567316235861
C         8.30238959390948    3.89279203827293   -2.17603831558886
C         9.40208381789983    6.09193004967656   -2.24543822885785
C        10.50200294719996    8.29066909230115   -2.31739110251997
C        11.60226299256310   10.48902096129308   -2.37624554688693
C        12.70204341892017   12.68743826612015   -2.40690820758167
C        13.80297000258769   14.88552490314400   -2.36688056462127
C        14.90334234594859   17.07664745243522   -2.26144530306685
C        15.99151018757889   19.28170645431910   -2.14543849302019
C        -4.59189480793825  -26.73319657638439   -2.20508438676178
C        -3.53634967024302  -24.55250044442575   -2.27601763773425
C        -2.43777461355141  -22.34700184477705   -2.35549131553727
C        -1.33766425642724  -20.15002242020042   -2.43066194692702
C        -0.23989475333221  -17.95156090040871   -2.45487776034237
C         0.85965466911243  -15.75193920854854   -2.45370728862021
C         1.95949651199726  -13.55211113468098   -2.45770907921381
C         3.05893859148912  -11.35242687711386   -2.45205461788852
C         4.15867787784089   -9.15384734999662   -2.40276538695749
C         5.25803736054792   -6.95634922270962   -2.31713599300629
C         6.35759061675147   -4.75876629690151   -2.22183092657354
C         7.45755741010426   -2.55982913410116   -2.16265165008222
C         8.55755183967947   -0.35990285631827   -2.14936016039069
C         9.65730335957850    1.84008678099094   -2.17360288877068
C        10.75695284769556    4.03976737302164   -2.22397585117404
C        11.85672901977282    6.23882768101956   -2.28843366664252
C        12.95651523840109    8.43770035204710   -2.35010783629576
C        14.05671515219512   10.63673388246228   -2.39691700438848
C        15.15745870255982   12.83453403188893   -2.40220255836977
C        16.25592994001894   15.03384723614259   -2.33908420860126
C        17.36104536318982   17.23537885940579   -2.23741767072910
C        18.47037807305513   19.38785049099736   -2.14015575369597
C        -2.18534022459661  -26.60089491439316   -2.22228132975977
C        -1.07812733508671  -24.40075656021957   -2.29746304242972
C         0.01515535726578  -22.20229564032998   -2.38123398167343
C         1.11454848773068  -20.00244151490342   -2.44396936490481
C         2.21397706106975  -17.80373569894176   -2.46573667581323
C         3.31347282730143  -15.60373574059314   -2.49187566623611
C         4.41289685677402  -13.40375541218784   -2.53317209575914
C         5.51252966502391  -11.20368026794263   -2.52677033322211
C         6.61225505598492   -9.00701337919496   -2.42103408815120
C         7.71197489299029   -6.80995573949070   -2.31435351938916
C         8.81212707695765   -4.61166273275945   -2.24042797315714
C         9.91223135032613   -2.41226769797844   -2.20733086083292
C        11.01194582479060   -0.21243285626278   -2.20885296900882
C        12.11151338682355    1.98737612288294   -2.23765629206577
C        13.21079681630768    4.18670624004198   -2.28792423762320
C        14.31023582590444    6.38608218228587   -2.34440060358101
C        15.41055679121583    8.58510274891532   -2.38035051541651
C        16.51018307530542   10.78405959692333   -2.38941652547294
C        17.61116180476266   12.98444782217713   -2.36350979016894
C        18.71469512458409   15.17942366672933   -2.29490465056965
C        19.81080277563154   17.38602413948772   -2.20782494531177
C        -0.77339605086644  -28.65399573856562   -2.15774986604162
C         0.26691443834586  -26.45707798892476   -2.22978397744085
C         1.36985497498784  -24.25119738600747   -2.31143211580826
C         2.46934775899589  -22.05460773204941   -2.38862709422199
C         3.56653598506465  -19.85455836258286   -2.43756567008814
C         4.66739902839488  -17.65461483844072   -2.47976227793425
C         5.76726434672664  -15.45589460403416   -2.53478001925151
C         6.86728555633742  -13.25635016972628   -2.57778133950201
C         7.96705610016752  -11.05800732927077   -2.50720440517792
C         9.06637272946020   -8.86104398137127   -2.40279760494532
C        10.16656982593884   -6.66289130198489   -2.32676447663552
C        11.26677827388803   -4.46386692406393   -2.28356669973071
C        12.36651654339757   -2.26452093334386   -2.26946852649828
C        13.46568209561176   -0.06506541235477   -2.27737633645187
C        14.56451598914445    2.13482335408100   -2.30398180232128
C        15.66427502897898    4.33418208287803   -2.33902575581890
C        16.76371621283749    6.53322328162808   -2.35780875950334
C        17.86313383900123    8.73386718754987   -2.35027708649557
C        18.96500267309034   10.93216520318931   -2.33212527188727
C        20.06324150282916   13.13064931638681   -2.29573149278101
C        21.16655735354455   15.33742815336808   -2.23746770595363
C        22.30009488346143   17.48818494127404   -2.17790942947771
C         1.62530045323993  -28.49602222382703   -2.15328948400107
C         2.72923186563869  -26.30846754530148   -2.22294881443397
C         3.81796653496761  -24.10567289566801   -2.29519101742472
C         4.92137594518654  -21.90340984862632   -2.35143861239625
C         6.02034691025567  -19.70598480454257   -2.41108452795278
C         7.11970462270416  -17.50612862440203   -2.48379186415846
C         8.22159135421476  -15.30772846874459   -2.53643635661587
C         9.32166937554551  -13.11028106034228   -2.53406334557712
C        10.42101577537777  -10.91192191069269   -2.47123460054157
C        11.52140683448275   -8.71369259107482   -2.40794495968499
C        12.62145045276041   -6.51504523715717   -2.36414411613740
C        13.72078686933378   -4.31607349221708   -2.34310162916078
C        14.81966246483189   -2.11669594797131   -2.33480944182277
C        15.91890186128212    0.08256102430690   -2.33074117690704
C        17.01775849918094    2.28167755496414   -2.32697009556345
C        18.11642165338585    4.48248517366602   -2.32312176997677
C        19.21765016061542    6.68202830279166   -2.31031069053692
C        20.31665139710904    8.88003227239039   -2.29213250637936
C        21.41633939929345   11.08484792893735   -2.26954673170671
C        22.52556307635377   13.27838013707922   -2.23473418392423
C        23.61319351513581   15.47470868000478   -2.18763602717669
C         4.02545092567377  -28.36414299974233   -2.13693245398548
C         5.18047818028544  -26.15593841549317   -2.19236358622636
C         6.27558422992600  -23.96010512980871   -2.24520245254802
C         7.36808961909517  -21.75427542542012   -2.30320592284664
C         8.47427294584518  -19.55411630104265   -2.38047950959024
C         9.57481899803781  -17.35875873313836   -2.45943828590884
C        10.67503170819269  -15.16065728883542   -2.50954254846007
C        11.77635083251004  -12.96224544879630   -2.50690463484493
C        12.87617777247939  -10.76445081156858   -2.47326996370112
C        13.97593122959193   -8.56590862326766   -2.43872494823959
C        15.07534119654992   -6.36704181801337   -2.41075570400216
C        16.17457923930288   -4.16837663632072   -2.38832661813019
C        17.27306861741765   -1.97010492582177   -2.35466843934068
C        18.37093190835715    0.23014854820930   -2.31631729718765
C        19.47125452027207    2.42978703492367   -2.28928256349634
C        20.56941455508600    4.62791714070348   -2.26934953098276
C        21.66735849530367    6.83345434511401   -2.25136941164831
C        22.77663685403417    9.03157373889132   -2.23384156168616
C        23.87573115063428   11.22610573137158   -2.21348733542168
C        24.94868194196967   13.47591628175820   -2.18268091896773
C         7.58479290528595  -25.99741985113245   -2.14541239651854
C         8.73381718037007  -23.79961866797288   -2.19156620789372
C         9.82833002698175  -21.60789744677391   -2.25438963475850
C        10.92274222040977  -19.40548244067558   -2.33337996820714
C        12.03046189017842  -17.20846614861242   -2.41457148135452
C        13.13097078604091  -15.01379285845898   -2.47071256574906
C        14.23010622809591  -12.81458683524979   -2.48923306084689
C        15.33115100608260  -10.61610372313073   -2.48756034085095
C        16.43053255296400   -8.41850047581305   -2.45963980622269
C        17.52911630480676   -6.22071912293224   -2.41407832418988
C        18.62716347579833   -4.02146800539007   -2.36438266300362
C        19.72678171845562   -1.82306848665850   -2.30978543210160
C        20.82387104306754    0.37445007464131   -2.26541009436157
C        21.92029752306775    2.57970059806335   -2.23330511700369
C        23.02780681324418    4.77738024096841   -2.20875263785809
C        24.12500531502604    6.96885821666384   -2.19114259685562
C        25.19327590392978    9.20799872071523   -2.17953568370034
C        11.13738171539084  -23.64397441366398   -2.13900374840121
C        12.28795317635391  -21.45019034069382   -2.20581755915792
C        13.38481412965673  -19.26213100250802   -2.28710345211615
C        14.47991606532757  -17.06136267412276   -2.36357716314695
C        15.58661871413330  -14.86287095218642   -2.42025724006525
C        16.68633827693867  -12.66804420653921   -2.46105129735580
C        17.78465611937204  -10.46980361998582   -2.46524340403277
C        18.88378813071157   -8.27142589745201   -2.41531761159096
C        19.98350220259609   -6.07451942781478   -2.35585336555014
C        21.08037306872029   -3.87838423152133   -2.29954110356308
C        22.17581709182398   -1.67401598025084   -2.24715272707537
C        23.28195407793470    0.52331172432512   -2.20271366613925
C        24.37770602550581    2.71429758652643   -2.16801034072661
C        25.44377346212849    4.95245404363802   -2.14569287023972
C        14.69220638822785  -21.29861719331277   -2.16317980078550
C        15.84576126911604  -19.10701349571949   -2.25034296369934
C        16.94210454567252  -16.91782644119376   -2.32319595180029
C        18.03714863638878  -14.71705249619968   -2.38039886929598
C        19.14167833206398  -12.51935994324617   -2.41627915422322
C        20.24023731522224  -10.32411600049057   -2.39529467950657
C        21.33745214431086   -8.12857000907244   -2.34257196504372
C        22.43416648370632   -5.92673927979601   -2.28725270102252
C        23.53890292239910   -3.73046711629922   -2.23187688489221
C        24.63313856567700   -1.53955474660605   -2.17893622388027
C        25.69768571979725    0.69852229752231   -2.13397913373103
C        18.25028555071537  -18.95514538922215   -2.22344076463548
C        19.40359064589619  -16.76333510107034   -2.29508300775383
C        20.50188874019150  -14.57567461491160   -2.33858346420418
C        21.59108013704841  -12.37646871217519   -2.34640215041690
C        22.69240910681909  -10.17470323039701   -2.31787158865804
C        23.79932165931524   -7.98418113445617   -2.27274474623645
C        24.89184395787459   -5.79320955132178   -2.22034652799939
C        25.95461918024290   -3.55489964932210   -2.16282006590297
C        21.81035894775495  -16.61476530160327   -2.26645534221146
C        22.96608474530289  -14.42291691686830   -2.29023650675287
C        24.05061640561524  -12.23074984112813   -2.28062806413118
C        25.15464263801197  -10.04829496126365   -2.25142469229046
C        26.21598186413445   -7.80895798756475   -2.20843357962919
C        25.38045918415972  -14.26874260210720   -2.23907291029152
C        26.47871220043481  -12.07357868638600   -2.22027090614161
C       -26.62741881587841   11.73613396431181   -1.97012169409234
C       -25.53114039704944   13.93236015492431   -1.99224012784298
C       -26.36022228383563    7.47194725844190   -1.96229305372188
C       -25.30218899814021    9.71214800637966   -2.02511454948477
C       -24.20036650444675   11.89562297708515   -2.05677280329686
C       -23.11756860977218   14.08895524488891   -2.06843464218112
C       -21.96339852671532   16.28233777626903   -2.06799616354209
C       -26.09346624256573    3.21876298364595   -1.92523582709141
C       -25.03477837140443    5.45765685503071   -2.00871192940365
C       -23.94600876732386    7.64938495780292   -2.08216812618216
C       -22.84189624272296    9.84079834190753   -2.13078863501089
C       -21.74185945056457   12.04351781698799   -2.14169742055665
C       -20.65391233694612   14.24396418940887   -2.13663087154296
C       -19.55695626531966   16.43331584832666   -2.12242428088393
C       -18.40454809699325   18.62731771635522   -2.09489257416497
C       -25.83447400785548   -1.03299079542339   -1.94191337528898
C       -24.77232365344721    1.20490851009241   -2.00394234655960
C       -23.68141583755770    3.39619587187073   -2.07319369488955
C       -22.58026554639865    5.59317345761301   -2.14157946257452
C       -21.48704153156737    7.79571308262753   -2.20557003271466
C       -20.39112928694799    9.99236281985248   -2.22758418777242
C       -19.29303547544475   12.18817050989082   -2.21643885843547
C       -18.18960682160427   14.38733541491587   -2.19944252140124
C       -17.09568669994143   16.58981605024789   -2.17566999440649
C       -16.00012815201087   18.78113171240787   -2.14239075411017
C       -14.84658811113270   20.97511535495509   -2.09808199705019
C       -25.58568507014539   -5.28412103696487   -2.05172881324416
C       -24.51819265297482   -3.04708816402198   -2.06373701332192
C       -23.42339994223406   -0.85639541700151   -2.10933273687973
C       -22.31974731071637    1.34091747197503   -2.16818203967701
C       -21.22721772338486    3.54567257602672   -2.22271951439613
C       -20.13312583184861    5.74257705423221   -2.27000696148617
C       -19.03514416014464    7.94057642268128   -2.30267316225681
C       -17.93634559057235   10.13987524529339   -2.30001409341636
C       -16.83848868967198   12.33862469913202   -2.28351194251161
C       -15.73961219400475   14.53461617423728   -2.26091652033802
C       -14.63371572031433   16.73458939355661   -2.22821879246200
C       -13.53885503617326   18.93719539955232   -2.18291518826436
C       -12.44167643833515   21.12679875369207   -2.13230541951921
C       -11.28974770198428   23.32103755181065   -2.08243282977556
C       -25.34065966906968   -9.53741981287274   -2.16730109952350
C       -24.27068031598195   -7.29954965412626   -2.16897858772647
C       -23.17251992177210   -5.10883660479544   -2.18587677851746
C       -22.06557473368486   -2.91134662762012   -2.22717640190462
C       -20.97084946812144   -0.70622875689361   -2.28046383953900
C       -19.87574944017443    1.49136997925245   -2.33047380784484
C       -18.77732682111591    3.69016850776309   -2.35061975023944
C       -17.68033026418127    5.89022270991349   -2.35390670686061
C       -16.58251183453212    8.08887382812568   -2.34763470128885
C       -15.48347813016580   10.28719274072827   -2.34285920730498
C       -14.38282951320140   12.48612983838393   -2.33504914741038
C       -13.28411699573596   14.68604891454925   -2.30978865516854
C       -12.18380390987529   16.88171351352931   -2.26723131063237
C       -11.07593311325076   19.08039391845520   -2.21737240643141
C        -9.98094005136467   21.28351263733715   -2.16386769990007
C        -8.88515042981019   23.47484061113102   -2.10754350919567
C        -7.73411079596444   25.67151282612166   -2.04735221894880
C       -25.10002778123638  -13.80448882086261   -2.22842660518730
C       -24.02570134593500  -11.55537380606934   -2.25034334012105
C       -22.92563896592646   -9.36168422216529   -2.27330957093212
C       -21.81579879742173   -7.16427317854933   -2.29476197447827
C       -20.71831236133239   -4.95882916320552   -2.33015201467590
C       -19.62132617104480   -2.76040977311779   -2.38053444360914
C       -18.52158216186981   -0.56085551911586   -2.41886051256428
C       -17.42413008780758    1.63938900928490   -2.43750830723566
C       -16.32610193110488    3.83770679263098   -2.41622218698280
C       -15.22736628803600    6.03670955180416   -2.37952956257812
C       -14.12831598119582    8.23629475946448   -2.35516420252527
C       -13.02904955647382   10.43555514117505   -2.35116987557078
C       -11.92951659449334   12.63409022534816   -2.34770804865609
C       -10.82817800048302   14.83322448268617   -2.33346579029066
C        -9.72740325276201   17.03213155361804   -2.29889495331834
C        -8.62652630186835   19.22810408709539   -2.25336402284989
C        -7.51966998341435   21.42813378574154   -2.19413576332709
C        -6.42580727674135   23.63286269296588   -2.12724184749196
C        -5.32891980025019   25.82740314515424   -2.05729980557935
C        -4.17197417691774   28.03390566256235   -1.97835753961638
C       -23.76572094194751  -15.80388877857797   -2.24986404618314
C       -22.67723207836551  -13.60789680845841   -2.29585664073761
C       -21.56788126054015  -11.41486187358912   -2.34823536105471
C       -20.46804239226290   -9.21049770647421   -2.38595853685383
C       -19.36891349602094   -7.01283214832024   -2.40810282660408
C       -18.26789900782477   -4.81303829891482   -2.43613435386024
C       -17.16922459612976   -2.61187853833293   -2.45942283089129
C       -16.07077398720184   -0.41304634867306   -2.49722551196997
C       -14.97114588266778    1.78655584354106   -2.49957650931266
C       -13.87219353869942    3.98483480517663   -2.42782900169084
C       -12.77341792129706    6.18391037305562   -2.36781269606931
C       -11.67427644346099    8.38340720169426   -2.33760210773895
C       -10.57447433427041   10.58286704148180   -2.33109276356958
C        -9.47488798571801   12.78250901332546   -2.33560498226903
C        -8.37410108612064   14.98036968721889   -2.33680850949164
C        -7.27170871775879   17.17910869869100   -2.32679356377519
C        -6.17188749852511   19.37883855777983   -2.28798721953038
C        -5.07184003285462   21.57497186013554   -2.21851010386842
C        -3.96697118547554   23.77564393110802   -2.14186511831113
C        -2.87697231904909   25.97721370275982   -2.05864396055780
C        -1.77159388599276   28.16310692650847   -1.96793303690006
C       -22.45365214767671  -17.81809179508921   -2.25576119171608
C       -21.31925230474379  -15.66756891078389   -2.30731777443090
C       -20.21540213037131  -13.46080492332791   -2.36592366862269
C       -19.11733978222770  -11.26280513180647   -2.42811057449449
C       -18.01539319786391   -9.06480241268373   -2.45824244643209
C       -16.91558698823027   -6.86417749747399   -2.45483067324455
C       -15.81626355515661   -4.66457842443878   -2.44755571871384
C       -14.71619673496033   -2.46491312122204   -2.46781398184181
C       -13.61609324287849   -0.26622237173847   -2.51464823513272
C       -12.51671983838874    1.93329776113241   -2.47003244144463
C       -11.41823020235535    4.13143076126046   -2.38224363464045
C       -10.31912375401061    6.33085392718561   -2.32828343413636
C        -9.21975251158221    8.53057384303965   -2.30639154274431
C        -8.12021514710734   10.73006023770157   -2.30903155520541
C        -7.01978276153566   12.92921329302458   -2.32241462566176
C        -5.91930056058936   15.12819760881309   -2.33817807408290
C        -4.81885510686709   17.32653454938246   -2.34043536087559
C        -3.71737318445212   19.52553714876056   -2.30541148609603
C        -2.61908257912238   21.72409962084631   -2.23759141611081
C        -1.51861197094793   23.91932664586780   -2.15076982783933
C        -0.41457330080578   26.12332565462538   -2.04637148233109
C         0.62709478029116   28.31822502659248   -1.94410635104862
C       -19.96436401056592  -17.71725477802807   -2.29722166802690
C       -18.86720610551636  -15.51023058015939   -2.35983102440509
C       -17.76315930532416  -13.31523372213904   -2.41952891497061
C       -16.66226024325458  -11.11522280078460   -2.46423916206761
C       -15.56273286609965   -8.91639472077845   -2.45503243133630
C       -14.46266064229220   -6.71693625641339   -2.42360963621000
C       -13.36291782185368   -4.51662553189441   -2.41013145010347
C       -12.26286221338652   -2.31747944436172   -2.42521371588488
C       -11.16245234847619   -0.11901282854734   -2.43166788481614
C       -10.06364025471335    2.07954165390647   -2.37551448021143
C        -8.96436270528862    4.27834107306897   -2.31729014080532
C        -7.86475186581982    6.47786837348925   -2.28449494288860
C        -6.76498448338943    8.67755334545397   -2.27892529562746
C        -5.66520663720493   10.87692979639314   -2.29579274952987
C        -4.56511843361839   13.07591051263706   -2.32135400059709
C        -3.46473217926497   15.27494637993795   -2.34200281653690
C        -2.36497858762470   17.47400183905371   -2.34052289408125
C        -1.26495894951240   19.67170117059635   -2.31148070971151
C        -0.16478158942669   21.87044097064623   -2.24039562007526
C         0.92929360696707   24.06686550298304   -2.12987860601733
C         2.03710728900112   26.26388264861716   -2.00412171402920
C       -18.62494220912820  -19.72107988325022   -2.26734522264409
C       -17.51444782679916  -17.56819130443634   -2.33685127727621
C       -16.40828464791117  -15.36552542658178   -2.40298607142829
C       -15.30940470125756  -13.16605710582065   -2.45271152732876
C       -14.20874894204549  -10.96827039238042   -2.45361630431714
C       -13.10890770950851   -8.76905092940650   -2.41005649530981
C       -12.00922889056997   -6.56927625740430   -2.37153641590770
C       -10.90926866115968   -4.36942898385537   -2.35370517989032
C        -9.80926348149434   -2.17041819782381   -2.35555121858040
C        -8.70935342582554    0.02796615415069   -2.34316425791258
C        -7.60964620769084    2.22639453846698   -2.30557728086005
C        -6.50982598304864    4.42545530623269   -2.26900800283033
C        -5.40992357053928    6.62502414229726   -2.25315219415712
C        -4.31003964391931    8.82438567367295   -2.26746415881533
C        -3.21001216869279   11.02342530045259   -2.30246812378643
C        -2.11029549167466   13.22240515960258   -2.34009631478922
C        -1.01056819039684   15.42127084028971   -2.36018924387107
C         0.08907723154333   17.62019949279365   -2.34899062991954
C         1.18714707483954   19.81758589845722   -2.30313866463593
C         2.28765304507012   22.01277452046324   -2.19966856697879
C         3.38631634973973   24.21483450107881   -2.06472669949793
C         4.44270589743503   26.39258578302757   -1.93893978729934
C       -16.14580042201366  -19.61732111672545   -2.29345409342585
C       -15.05650322296369  -17.41076624622398   -2.36586225539669
C       -13.95527852799360  -15.21802482350035   -2.43357028525213
C       -12.85403320710761  -13.01951290513487   -2.45911770713941
C       -11.75470677434090  -10.82081244235289   -2.41601884506570
C       -10.65494799242773   -8.62191125810095   -2.35917673299710
C        -9.55511514925569   -6.42207834681159   -2.31801004054247
C        -8.45516611708878   -4.22244756215699   -2.30097625950174
C        -7.35486760649676   -2.02355628042207   -2.30543248573882
C        -6.25465069892270    0.17490899878557   -2.30587798361573
C        -5.15476737899436    2.37347027307994   -2.27468379321191
C        -4.05483192058739    4.57259197447835   -2.24120993939792
C        -2.95482785700198    6.77201000097485   -2.24314146705279
C        -1.85482742259927    8.97108258834063   -2.28017161232994
C        -0.75511988299309   11.16973510209392   -2.33561587951224
C         0.34427362077258   13.36853110521620   -2.38553481042044
C         1.44336641000390   15.56739567843032   -2.39836199446224
C         2.54274176177688   17.76512477310979   -2.36090389333777
C         3.64102533885060   19.96285754290771   -2.27535436958170
C         4.73419528771132   22.15583237080634   -2.13808508225422
C         5.84552838287280   24.34751732279741   -1.98956812058243
C       -14.80872955064113  -21.62142734828028   -2.24426008008084
C       -13.69925887446977  -19.46854604955714   -2.31627503965350
C       -12.59651492480684  -17.26713430539007   -2.38782230472555
C       -11.49937263835160  -15.06888327319054   -2.44193539614330
C       -10.39985894040362  -12.87223714735059   -2.42871302294056
C        -9.30022589695395  -10.67405986909835   -2.37052513288244
C        -8.20057898954211   -8.47475320810229   -2.31326054529194
C        -7.10064043378765   -6.27518398836560   -2.27631556566673
C        -6.00037858376108   -4.07562969866086   -2.27174579427751
C        -4.89993312951917   -1.87688934154712   -2.30056637630062
C        -3.79972986975944    0.32229884480129   -2.30786209437995
C        -2.69981385813383    2.52060098273584   -2.24736152885376
C        -1.59990944060973    4.71975184986976   -2.22816065203592
C        -0.49983097062036    6.91887981172832   -2.25659616518921
C         0.59987877865526    9.11751461363006   -2.31877909358703
C         1.69893894468060   11.31577445285110   -2.39668914151997
C         2.79771615390387   13.51464918616357   -2.45683394715880
C         3.89709513472539   15.71395859229281   -2.43949997194643
C         4.99500092515953   17.91031143695252   -2.36060549074643
C         6.09506841680712   20.10437207661534   -2.23542677334067
C         7.19373977775692   22.30277092332925   -2.07058620301201
C         8.24989153457339   24.47806656727422   -1.91284956441361
C       -12.33193643359431  -21.51977846181000   -2.26748455497489
C       -11.24301262926981  -19.31324441491240   -2.34113714457274
C       -10.14346515109321  -17.12087278975700   -2.40776914577669
C        -9.04343856372184  -14.92288602793826   -2.43006135101239
C        -7.94489795308316  -12.72492163978907   -2.38902362978506
C        -6.84533654318719  -10.52658881412101   -2.33347643066801
C        -5.74547263591423   -8.32743632988427   -2.28367353609027
C        -4.64550605401984   -6.12801923189786   -2.25396501846492
C        -3.54527023124042   -3.92868064555088   -2.25266294534392
C        -2.44481465111081   -1.73016865945303   -2.26971288225009
C        -1.34517331648508    0.46884171687064   -2.23514794012480
C        -0.24545158366712    2.66748303575851   -2.20742776090812
C         0.85473666208614    4.86680164493726   -2.23067804648728
C         1.95434067474213    7.06557857959783   -2.28601386446842
C         3.05382639900974    9.26379772611864   -2.36795082778533
C         4.15281105305152   11.46175068664735   -2.45699167559468
C         5.25218412762954   13.66139661837151   -2.49941730886975
C         6.35160344942943   15.85962137087558   -2.43204855446147
C         7.44964997494599   18.05651817561091   -2.32847532091122
C         8.54309905732174   20.24778022028988   -2.17377091260458
C         9.65396210215012   22.43800207890739   -2.00352245805068
C       -10.99689002294200  -23.52524276633851   -2.22278788781678
C        -9.88661042427148  -21.37282226277121   -2.29692831498192
C        -8.78420863813932  -19.17157334079614   -2.37130596477326
C        -7.68805235043526  -16.97328868895444   -2.42745012323548
C        -6.58916435211652  -14.77658465756135   -2.41418494769948
C        -5.48965027915988  -12.57826105329589   -2.36710532584028
C        -4.39008227601580  -10.37928695266448   -2.31635349156022
C        -3.29019147815985   -8.18027765664324   -2.27052700682356
C        -2.19023829171127   -5.98108027856121   -2.23570893229084
C        -1.09044179367621   -3.78185375562125   -2.21173760254137
C         0.00884931522339   -1.58293456491714   -2.18358538285345
C         1.10827629072769    0.61593361138991   -2.14967831796328
C         2.20872389428698    2.81510138215768   -2.16079591088435
C         3.30880819750515    5.01423281272956   -2.21404006959552
C         4.40839360508074    7.21284076487488   -2.29365450791110
C         5.50767895620803    9.41127501527756   -2.37684511637949
C         6.60732630696656   11.60982257542200   -2.44139250507667
C         7.70657959666111   13.80902596102196   -2.44518234511561
C         8.80449952028535   16.00564017344102   -2.39133635115992
C         9.90511771775652   18.19949235172433   -2.27732319356404
C        11.00374585969207   20.39765818961642   -2.11558264455535
C        12.05873115517293   22.57286213884049   -1.95141824935617
C        -8.52050690166917  -23.42545462194746   -2.25434695883114
C        -7.43129629219188  -21.21908774075321   -2.33207830055098
C        -6.33222472473163  -19.02646895852257   -2.40854336613446
C        -5.23284438841241  -16.82805056963710   -2.44099217003903
C        -4.13438094955446  -14.62967835248102   -2.40959880697909
C        -3.03479592618537  -12.43107410155707   -2.36437792812545
C        -1.93482177816173  -10.23198578264620   -2.31854079986069
C        -0.83488601818310   -8.03311199151516   -2.27120845535596
C         0.26477254526115   -5.83424991193500   -2.22571470864955
C         1.36388242433918   -3.63532556632231   -2.18341371480368
C         2.46297330735588   -1.43628357304010   -2.13802086192385
C         3.56271145881159    0.76314286007470   -2.10649130474339
C         4.66290788614948    2.96308155465351   -2.13325631115071
C         5.76287022654203    5.16257243800532   -2.19927887708393
C         6.86254860534611    7.36128021535143   -2.28226773238244
C         7.96216726391282    9.55986915535374   -2.35872477730536
C         9.06178511724484   11.75823522540412   -2.40618163606617
C        10.16182940692670   13.95571796152221   -2.41026988479046
C        11.26080176674032   16.15332477010862   -2.35330213501562
C        12.35476750702128   18.34546815158757   -2.22261449117432
C        13.46530346239683   20.53753150479567   -2.08115517347779
C        -7.18655954188928  -25.43216123742748   -2.21303654385029
C        -6.07565866778597  -23.28004429045389   -2.28828119257657
C        -4.97368199414958  -21.07817764297000   -2.36975870063719
C        -3.87803916952623  -18.87911294508620   -2.43978595832981
C        -2.77920258771424  -16.68166483518637   -2.44606933236491
C        -1.67963472266747  -14.48274236109945   -2.41466049771321
C        -0.57987154775045  -12.28331593515684   -2.38274992752823
C         0.52015968046930  -10.08428568835240   -2.34461896248796
C         1.61981032317065   -7.88569673456623   -2.29678491296976
C         2.71896533740445   -5.68717874242280   -2.24292384228337
C         3.81829147617033   -3.48883211966482   -2.17472420486757
C         4.91772448043325   -1.28971064037803   -2.11595268251856
C         6.01763207843773    0.91040153881726   -2.10699454931721
C         7.11760495402921    3.11049205597906   -2.14519688784809
C         8.21734695983830    5.30994143122056   -2.21126719271519
C         9.31704271202236    7.50875643918246   -2.28699181352178
C        10.41718614734859    9.70728795679370   -2.35485851320377
C        11.51744888726495   11.90603845505598   -2.39924228601955
C        12.61648801993666   14.10334451006186   -2.39681463725642
C        13.71800207327034   16.29819367953584   -2.30997278649142
C        14.81737016769475   18.49893933667189   -2.18985483715437
C        15.87104116355475   20.67741954836103   -2.07081129755286
C        -4.71030828348298  -25.33420347894308   -2.24324730224343
C        -3.62169602036109  -23.12708512204080   -2.31914029786354
C        -2.52280616846070  -20.93261382905982   -2.40011886508445
C        -1.42357217566254  -18.73337068821084   -2.45135493195620
C        -0.32501286253887  -16.53440151762650   -2.44865492298980
C         0.77484599141857  -14.33488550949115   -2.44083767685865
C         1.87463468114322  -12.13503553536035   -2.43226596394431
C         2.97416826662491   -9.93614967787538   -2.40160252382122
C         4.07358873915984   -7.73805558226505   -2.33988911192235
C         5.17299092805752   -5.54039985452710   -2.25149279808728
C         6.27260068038044   -3.34216239541908   -2.17108329778369
C         7.37259722939294   -1.14247331709224   -2.13507618939786
C         8.47256027708224    1.05769144945358   -2.14421612071018
C         9.57232361412999    3.25760573377949   -2.18647925425494
C        10.67205644206903    5.45688207136653   -2.24879841640977
C        11.77197674495721    7.65583127647812   -2.31631449623255
C        12.87184454435556    9.85460764502541   -2.37419837692521
C        13.97245653335579   12.05283054920882   -2.40771439270962
C        15.07310944169137   14.25260678022985   -2.37640291851308
C        16.16953587056126   16.44802096979194   -2.28134405072874
C        17.28055872307975   18.64214390272727   -2.17531941159269
C        -3.37682173523555  -27.34328406884277   -2.19484382382552
C        -2.26589299854582  -25.19017574926326   -2.26523994973336
C        -1.16566918739495  -22.98375931333842   -2.34515401898474
C        -0.06988506621018  -20.78450366297238   -2.42330358277600
C         1.02962464376835  -18.58631990293953   -2.45729677953696
C         2.12939740671842  -16.38644746350142   -2.47013735768223
C         3.22879857948694  -14.18653695555721   -2.49620217556595
C         4.32766942774882  -11.98656640330086   -2.51674247874630
C         5.42770003682558   -9.78796949766726   -2.45745183080376
C         6.52730309718599   -7.59138495348360   -2.35058996522335
C         7.62715269989553   -5.39376791115686   -2.25462300296415
C         8.72730485815831   -3.19471172468437   -2.19915084377957
C         9.82726710119045   -0.99489332177097   -2.18458856231385
C        10.92697322650909    1.20497518130218   -2.20300530704138
C        12.02665889792319    3.40466697938447   -2.24665474599403
C        13.12607114123115    5.60393389305556   -2.30653958233736
C        14.22587647055478    7.80272831275105   -2.36054512780383
C        15.32619285988441   10.00211223073679   -2.39447463257845
C        16.42560161477997   12.20114131014736   -2.39275690517245
C        17.52847937838539   14.39864111119700   -2.34021376014759
C        18.63397762575433   16.60332357672793   -2.25033352629595
C        19.68880745713930   18.78415581478431   -2.15696594994204
C        -0.90027210767078  -27.24670022394801   -2.20398334339868
C         0.18366498293524  -25.03274572605577   -2.28043709820126
C         1.28489141225097  -22.83734849765073   -2.36475430751676
C         2.38407240861997  -20.63674101769094   -2.42921727820240
C         3.48259564106162  -18.43788159123671   -2.46390059551421
C         4.58319730765538  -16.23831798589163   -2.50415886578071
C         5.68224096109655  -14.03867955417177   -2.56303814900449
C         6.78241353619739  -11.83897004886973   -2.55543029270262
C         7.88172541495225   -9.64224932708690   -2.44436761439408
C         8.98153909785827   -7.44477144920517   -2.34516569227350
C        10.08178829823922   -5.24621614387528   -2.28058089769502
C        11.18180476050053   -3.04695222654027   -2.25074253715119
C        12.28146373145378   -0.84737843234430   -2.24957877992661
C        13.38069897427315    1.35241838807307   -2.27133830728870
C        14.47980432246065    3.55163183026062   -2.31197813307001
C        15.57979955319222    5.75102838035078   -2.35328798739251
C        16.67931914471763    7.95092267146219   -2.36765151343574
C        17.77925332862550   10.14921544372208   -2.35935107896199
C        18.88080475381438   12.34971118118371   -2.33361680782901
C        19.97709210781698   14.54908382831347   -2.27893395102359
C        21.09813740592212   16.74513459082975   -2.20970625877674
C         0.44164097042871  -29.25913632372932   -2.13327160417409
C         1.54058136978338  -27.08850704381484   -2.20318713368780
C         2.64122726118438  -24.88471968415039   -2.27986427454366
C         3.73521325302800  -22.68861972334111   -2.34914706867006
C         4.83669105700631  -20.48916107753414   -2.40163564180048
C         5.93650441684799  -18.28817158004535   -2.46306239611144
C         7.03617706392414  -16.09017161875489   -2.52422715401986
C         8.13717748870565  -13.89172520956007   -2.55816990166016
C         9.23650699129788  -11.69323828864122   -2.50610179845956
C        10.33614201243644   -9.49567510636125   -2.42606037422445
C        11.43644859941285   -7.29727796217348   -2.36447093050359
C        12.53638752490208   -5.09826989016575   -2.32867243734498
C        13.63561841409413   -2.89905753131649   -2.31582970178513
C        14.73451223401600   -0.70005190081913   -2.31582897897262
C        15.83393285819908    1.49954438111819   -2.32502463538282
C        16.93304492833571    3.69962482413740   -2.33375507752307
C        18.03222203602773    5.89830729969944   -2.33361525410519
C        19.13356120044598    8.09892172251582   -2.31782247733387
C        20.23238117304654   10.30031100687481   -2.29817597708623
C        21.33318233206663   12.49391133522368   -2.26757458041787
C        22.43617184952207   14.69753456537921   -2.22166392911837
C        23.51344835255645   16.87950936471598   -2.16840886914830
C         2.89191653726133  -29.11114841347356   -2.12251385579205
C         3.98249413346927  -26.95182445954953   -2.18488148007484
C         5.09126935730750  -24.74612119817009   -2.24482752746981
C         6.18966755485901  -22.53518335935743   -2.29907017235703
C         7.28668200622821  -20.33919369870875   -2.36498566971325
C         8.39028280775778  -18.14069770698833   -2.44785349913949
C         9.49078756928250  -15.94124161867530   -2.50781562494623
C        10.59089599222908  -13.74472060676878   -2.52175418870411
C        11.69133679487458  -11.54627913392699   -2.48492247537626
C        12.79132164615983   -9.34773228246278   -2.44001418570081
C        13.89088870344264   -7.14928005042138   -2.40473075540003
C        14.98997164075585   -4.95069249550284   -2.38453748639366
C        16.08920454207408   -2.75175899624645   -2.36555187565267
C        17.18773886091908   -0.55232122091528   -2.33756462527880
C        18.28599266237277    1.64618067356753   -2.31158556934619
C        19.38668459315529    3.84680180985353   -2.29388196730973
C        20.48506472803768    6.04923004219772   -2.27679018576307
C        21.58442866961927    8.24482233866000   -2.25908455708001
C        22.69393616582598   10.45082777804372   -2.23942907433293
C        23.79292351451451   12.66218833525013   -2.21169309083245
C        24.86571181986977   14.83097333618510   -2.17123543706654
C         6.45208657522983  -26.74934112141080   -2.14499834211892
C         7.53430835131361  -24.59467608220449   -2.19297533711451
C         8.64342402873211  -22.39188360800127   -2.24865408288123
C         9.74288532878511  -20.18439904124217   -2.32226575913645
C        10.84165136821865  -17.99169583791376   -2.40416098816476
C        11.94617549086068  -15.79524484486691   -2.47287716475407
C        13.04617018257309  -13.59571786772169   -2.49628535809341
C        14.14565656305532  -11.39826698381939   -2.49024054706501
C        15.24582961743512   -9.20027142495604   -2.46875887430732
C        16.34513005666568   -7.00183148869866   -2.43490689244450
C        17.44358970863941   -4.80326606250850   -2.39533268087766
C        18.54160925528064   -2.60583659429945   -2.34623875295387
C        19.64137586571884   -0.40620170232244   -2.29719668198222
C        20.73863835147074    1.79593848057822   -2.26218765852048
C        21.83615323042810    3.99128645582255   -2.23676529740410
C        22.94382228804086    6.19595609683165   -2.21693444640232
C        24.04062298407002    8.40573511830382   -2.20156787125916
C        25.11435156487444   10.56541055891226   -2.18533492776893
C        10.00339596380781  -24.39431133049832   -2.13656882315410
C        11.08710494272799  -22.24300915673584   -2.19788925230299
C        12.19838705554045  -20.04348853743966   -2.27408060661835
C        13.29961080851081  -17.83924979834014   -2.35629882520314
C        14.39820333035288  -15.64676732514496   -2.42053064203398
C        15.50137165936342  -13.44919925490715   -2.46122283103660
C        16.60111542942702  -11.25012884225895   -2.48175103654429
C        17.69957353309628   -9.05301564561891   -2.45491459816874
C        18.79805583338817   -6.85643461879455   -2.39729296593029
C        19.89772294422632   -4.65787508759356   -2.34083395828789
C        20.99430124556671   -2.45727247843356   -2.28553575254750
C        22.09070509323082   -0.26253852271838   -2.23836779569455
C        23.19694209955998    1.94170799179047   -2.20086329215636
C        24.29206589634406    4.15122931000049   -2.17322284411309
C        25.36335377542107    6.31006911603467   -2.15444464895266
C        13.55664262950883  -22.04655273335479   -2.14984647985763
C        14.64390156987200  -19.89851032218933   -2.23296732368757
C        15.75580715637305  -17.69972038298673   -2.31152662365915
C        16.85635477292254  -15.49421290085199   -2.37577013858393
C        17.95386812365043  -13.30203740682267   -2.42388760592464
C        19.05528790699325  -11.10558880047060   -2.43383856125981
C        20.15462340195536   -8.90693378170499   -2.38638021097451
C        21.25144139543741   -6.70860052402166   -2.32890514654833
C        22.34784426416604   -4.51571172682284   -2.27309624721477
C        23.45280146173324   -2.31212429392176   -2.21899556665542
C        24.54653392602293   -0.10274522896990   -2.17085345202120
C        25.61633317044068    2.05616709221747   -2.13280791504554
C        17.11499245949693  -19.70337262442365   -2.20750565812919
C        18.20148846480630  -17.55416729244335   -2.28116481536971
C        19.31401483666748  -15.35620122797602   -2.33884390846397
C        20.41254671701845  -13.15252298853733   -2.37053995812621
C        21.50748540915417  -10.95813861726106   -2.35521565966427
C        22.60666803338470   -8.76598455402561   -2.31203080488064
C        23.71180778940184   -6.56538785877749   -2.26038203520282
C        24.80390601074776   -4.35671923180143   -2.20492439919236
C        25.87226549967632   -2.19747110119537   -2.15042619655187
C        20.67405091309447  -17.36113323909357   -2.26322068038982
C        21.76363702235496  -15.21193971504551   -2.30009671345266
C        22.86629022134076  -13.01722803899648   -2.30624434916771
C        23.96996995787454  -10.81118409019635   -2.28400660284672
C        25.06526265047984   -8.61272764338535   -2.24521452344424
C        26.13205710491113   -6.45193993572577   -2.19657416266314
C        24.24832061416604  -15.01766081150888   -2.25901226865173
C        25.31197091850538  -12.86205242684305   -2.24715691954729
C        26.39927866807409  -10.71824752479143   -2.22215031167160
H         1.50695069294478   28.93318174762150   -1.91347110430914
H         5.32401563649221   27.00457364712405   -1.89320626906840
H         9.13033505593442   25.09025784979826   -1.85370063961119
H        12.93867547684092   23.18570645876986   -1.89178170231637
H        16.75060812091425   21.29271221491927   -2.03641590560504
H        20.56842480583686   19.39961103266859   -2.12465040797360
H        24.41613521962791   17.46507430908824   -2.14369325175651
H        -0.65989673403604   29.99782895621808   -1.88892995528963
H         3.19237383434233   28.07683607085698   -1.89817931405186
H         6.99874075431671   26.15987611122467   -1.85145706730531
H        10.80530621389640   24.25099930879923   -1.85657448225359
H        14.61566449384953   22.35450689849459   -1.98514466422952
H        18.43108907917933   20.46031879531342   -2.09978622012788
H        22.26507284219166   18.56149322646088   -2.16258592273591
H       -26.49726522087445   14.40526574660039   -1.95620548969288
H       -22.91110364211641   16.78685460697439   -2.03697820064414
H       -19.35193035054636   19.13196967356004   -2.06026048193904
H       -15.79371045772518   21.48045586997241   -2.06646276759202
H       -12.23739671528518   23.82570182103246   -2.05568100130784
H        -8.68218339455691   26.17541036973623   -2.02434011957380
H        -5.11860798929748   28.54066840193473   -1.96047413760074
H       -24.49414899222559   15.75208916164466   -2.00845013602451
H       -20.91886125704305   18.09979365127504   -2.06308106286289
H       -17.36171340751774   20.44640544145929   -2.06949674661757
H       -13.80233363714627   22.79300580332464   -2.05813206052957
H       -10.24738565615753   25.14011045982823   -2.03890114986887
H        -6.69227218004609   27.49175337246816   -1.99336238504659
H        -3.09318141889187   29.85364735902553   -1.90670468867869
H       -27.58593502010181   12.22454641110084   -1.93423128388618
H       -26.55644779575640   -4.82863247375954   -1.99052995120620
H       -26.31163629253424   -9.08087138463604   -2.12071305282382
H       -26.07301461393168  -13.35042136364946   -2.20860055143640
H       -26.66318408907558   -2.95881264673253   -1.90576069398192
H       -26.41792452746660   -7.20892861270464   -2.04818981873547
H       -26.17401112592101  -11.46274856286577   -2.15785293036706
H       -25.91112935802857  -15.75939930081883   -2.19933303141092
H       -27.33244965322205    7.92654732267726   -1.91862763742405
H       -27.06499963631769    3.67284005795373   -1.86531252773297
H       -26.80461990288642   -0.57841415414390   -1.86586409075028
H       -27.45827230989940    9.81346651691945   -1.94972288090761
H       -27.18378536867357    5.54501225587584   -1.90862878564505
H       -26.91908272940676    1.29230526682626   -1.86930379965221
H       -22.41916028601191  -18.89147359925529   -2.24545075627830
H       -18.58634782649816  -20.79401728267707   -2.24091183163476
H       -14.77141892841673  -22.69436828663765   -2.21284336767487
H       -10.96042183745442  -24.59825716999629   -2.19222910283388
H        -7.15055318837572  -26.50522277861985   -2.18270373231765
H        -3.34009120464393  -28.41641149910390   -2.16482407860999
H         0.51487699657998  -30.33240393213873   -2.09709606133825
H       -24.56950815514620  -17.79402976396764   -2.21213816420022
H       -20.72286024026514  -19.73134802289039   -2.23757814105362
H       -16.90572691362611  -21.62987070153767   -2.22717338037736
H       -13.09370508197799  -23.53174484667088   -2.19970668361852
H        -9.28319841741522  -25.43728281779325   -2.18716069717863
H        -5.47301859227829  -27.34674735028421   -2.18258315453809
H        -1.65282115240736  -29.27009773168471   -2.14030934887592
H         2.94801098515896  -30.18542037212013   -2.08593833117312
H         6.54441222789868  -27.81884089231433   -2.10693760419760
H        10.09601119584711  -25.46341802596297   -2.09158532463976
H        13.64774933733195  -23.11529226839175   -2.09548949820494
H        17.20639566266999  -20.77258526391237   -2.16307632318178
H        20.76429570137248  -18.43096151282981   -2.23663263908112
H        24.34180508536367  -16.08748625476398   -2.25137501468539
H         4.97239761674342  -28.87001384780104   -2.11182303970111
H         8.53299471069697  -26.50029512607860   -2.10922344412655
H        12.08496884142477  -24.14771019332931   -2.09718448235048
H        15.63908920533901  -21.80337424702699   -2.11815197925511
H        19.19749839631249  -19.46003693527423   -2.18789959465946
H        22.75782043173065  -17.11990488942829   -2.23840210361769
H        26.34649706875357  -14.74255736741596   -2.21452992181617
H        25.75883419870802   15.43110535284971   -2.14743213500604
H        26.02553074186304   11.13384858024514   -2.16655916866395
H        26.27478162822120    6.87784658901614   -2.13197901080276
H        26.52744190281432    2.62417273013340   -2.10442149969874
H        26.78307468730099   -1.62916652441436   -2.11845504437002
H        27.04243501700413   -5.88291090387884   -2.16819997773590
H        27.31137534368773  -10.15172646145071   -2.20018296900657
H        25.92198060996972   13.02231285340061   -2.16820645622098
H        26.16525762901077    8.75176770687600   -2.15689134518986
H        26.41603130080038    4.49692254207323   -2.11728766630759
H        26.67011034308532    0.24330800743159   -2.10637938304041
H        26.92730458305539   -4.00981911710527   -2.13939801158526
H        27.18853121217164   -8.26448582584548   -2.18817498970685
H        27.43712580323299  -12.56292398944526   -2.19633211030149
C         0.19967498755141    0.23452528012032    2.57446617657001
C         0.80560731810937    1.51249537104953    1.95513170186120
C         1.83004375925752    4.05302752966397    1.29138106488555
C         0.04828363976676    2.42618218979725    1.23307844547355
C         2.10088340544776    1.88111312101629    2.29481752172874
C         2.60758477527130    3.12009304281476    1.96527424573132
C         0.54640924352421    3.67431568464282    0.91410006577793
H        -0.95785523166404    2.17019061044949    0.95151987598071
H         2.69395882439803    1.20625990826655    2.88901224074794
H         3.60368328522359    3.39549905889546    2.26720224196744
H        -0.06377295126639    4.37764112920841    0.37377874302118
C        -1.31803287854818    0.16450281532818    2.30857546786664
C        -4.08454245784643   -0.00891422850884    1.78706897183448
C        -1.79018639566318   -0.25335129877747    1.07574912200675
C        -2.25909103514424    0.50089360322938    3.27284196836951
C        -3.61345412647631    0.42108547055054    3.02077589820419
C        -3.14308530941884   -0.34844447835983    0.82737357470682
H        -1.08265171686062   -0.51279508508325    0.30793161075904
H        -1.92820614980880    0.81906432956461    4.24451188667586
H        -4.32407357004194    0.68647829817296    3.78490180288762
C         0.85309746692541   -1.04829042053776    2.01447842073418
C         2.13779051814898   -3.46852825125600    1.34712174904635
C         0.25538920830831   -2.27746605797889    2.26189310977620
C         2.07732217959021   -1.05614628110619    1.35904591305892
C         2.71076613265417   -2.24031687228161    1.03758166129254
C         0.88187006015432   -3.46328362356308    1.94048485314000
H        -0.70390369583009   -2.29835647269151    2.75104360693533
H         2.54359529151433   -0.12472106195825    1.09423433478537
H         3.66772202785286   -2.22511959985030    0.54424118928844
H         0.41491135211443   -4.40427497774171    2.17659150593173
C        -5.47116735080576   -0.10457739361541    1.51663166934953
C        -6.67684839553412   -0.18418303600775    1.33009237967602
C        -8.08405236093033   -0.26595947366898    1.21029948538800
C       -10.89799506534436   -0.42122600321832    1.13996407416048
C        -8.73373497519100   -1.49507027008782    1.13508211611160
C        -8.86676961339058    0.88480691975692    1.21446336681053
C       -10.24202100450824    0.80959328158287    1.17966255931118
C       -10.10961489126321   -1.57172012963045    1.09853322723088
H        -8.14112086972695   -2.39367296212950    1.11661745116864
H        -8.37842510878924    1.84316491269902    1.26296523982001
H       -10.82598648097485    1.71294034834300    1.21016147592369
H       -10.59038691150980   -2.53240411438181    1.03009466220468
C       -12.37837188317644   -0.49918355496973    1.15327236353133
C       -15.19485690351913   -0.65913343361888    1.11849230771145
C       -13.05296405460135   -1.54500619659313    1.78603747817748
C       -13.15312157619266    0.47785305906448    0.53040700285385
C       -14.52494795560810    0.39329635349222    0.50624643740336
C       -14.42801652487869   -1.61671286634520    1.77641948254004
H       -12.48239129239107   -2.29433078859194    2.30633989789057
H       -12.66000196890382    1.28383969487413    0.01696932580624
H       -15.09487452212388    1.11059580937090   -0.05445364403500
H       -14.92797171663984   -2.40695771963789    2.30683043248465
H        -3.49301047575102   -0.69566467670671   -0.12451528183836
C         2.82115164404664   -4.68812769836467    1.12356553658180
C         3.42337877049941   -5.74872279996847    1.03923092666926
C         4.12991410449039   -6.97412693407944    1.02803179681543
C         5.54372888032347   -9.41174175089251    1.09449800670902
C         3.45826891121626   -8.19299692258780    1.05290495949507
C         5.52167164739145   -6.99723045652347    1.01754139564895
C         6.21332220451694   -8.18865884838698    1.04727649992190
C         4.14881105818513   -9.38519920786350    1.08483498344712
H         2.38168020149017   -8.19106894558139    1.05104613434097
H         6.05483179229150   -6.06255504992962    0.98329490853083
H         7.28934682529651   -8.18287603042152    1.01630251087808
H         3.60756109889150  -10.31473237495330    1.11812064166535
C         6.29076938286475  -10.69131712437210    1.13962656236413
C         7.77171105334497  -13.09071617941172    1.09834508454702
C         5.80633124373553  -11.83179472629444    0.50037826094807
C         7.51755736883509  -10.79679487000653    1.79720892450989
C         8.23481289757442  -11.97138632316869    1.78415799500998
C         6.53359410631782  -12.99860494785153    0.47363057046043
H         4.87181077237170  -11.77401626567197   -0.02843314100073
H         7.89776638849372   -9.94429013669628    2.33232289699338
H         9.15989171502516  -12.04193541515133    2.32779865365951
H         6.18206980425500  -13.83582264604489   -0.10016082633377
C         2.33077717340626    5.35878616567912    1.07206759281003
C         2.80054869079303    6.48514380829058    0.99973847826084
C         3.38078661705346    7.77490949621344    1.00935384271877
C         4.55680618803254   10.33374819547242    1.11575176623165
C         4.76382209323554    7.92916394547149    1.02602531352380
C         2.59623397199256    8.92462852699779    1.02741407534683
C         3.17083535079805   10.17637259209763    1.07827915447609
C         5.33951284248386    9.17971326615600    1.07584476039383
H         5.38313119592721    7.04885274458275    0.99773709563289
H         1.52492218791660    8.82129710578019    1.00432773706593
H         2.54422684988400   11.05092844341845    1.10449072662510
H         6.41161547458168    9.27533620559726    1.06669289646914
C         5.18035784749432   11.67679454220067    1.18282664663484
C         6.42989057125973   14.20329404960703    1.18830046035944
C         6.37564732538553   11.89236214249253    1.87122271163957
C         4.60941734534080   12.76924828979077    0.53152666276981
C         5.22454857302262   13.99890664305904    0.52803356784215
C         6.98057421208877   13.12858472546700    1.88013487909118
H         6.82061956576234   11.07573389595102    2.41235186374875
H         3.70338451336384   12.62571293195039   -0.02938689013350
H         4.81781309281288   14.80100187652818   -0.06002738415749
H         7.88370718033739   13.28192683712489    2.44332418502679
N       -16.62641860118655   -0.75698565720678    1.05027030011357
C       -17.38413631237625   -1.95468970620181    0.98540589003642
C       -19.35081791597793   -3.91541373305440    0.88479312963738
C       -18.74865822765191   -1.62118616849845    0.95246125890214
C       -17.01295883198220   -3.30045248702858    0.93883560877412
C       -17.99183416457324   -4.28143781257476    0.90210721523911
C       -19.73645770432466   -2.60217692890320    0.90209363287108
H       -15.97742664651945   -3.57977587584821    0.90644471143228
H       -20.77459480517935   -2.32094660130800    0.86705030820776
H       -20.09334429285681   -4.69397888763088    0.84385186546396
C       -17.54380073983207    0.32611334434823    1.03365528369131
C       -19.76426208012905    1.99826699483751    0.96049487969076
C       -17.36697124858348    1.71094313009805    1.07991245532268
C       -18.84835570283599   -0.19161736195472    0.97010462922050
C       -19.96275778800726    0.64408687719833    0.93383599457097
C       -18.47096722534891    2.54769616719170    1.03446123120746
H       -16.38520107365086    2.13446529715388    1.16749426619445
H       -20.95071971282880    0.22258853728409    0.86762616677462
H       -20.60684078148570    2.66731862497211    0.91877540103958
N         7.09778484336901   15.47266815101510    1.12070582296951
C         8.49883373283036   15.67678586638602    1.05792807675930
C        11.09344123062547   16.65946946610458    0.94520964607017
C         8.75252549724504   17.05797541249178    1.01480056694271
C         9.57096918925372   14.78405374441063    1.01650003308806
C        10.86764357650089   15.27033855276550    0.97169636981884
C        10.05458320922953   17.55230586222567    0.95961759690089
H         9.39698204873240   13.72522125599522    0.99483942411843
H        10.22597419886089   18.61382798861855    0.91638992671732
H        12.10858812617315   17.01510470308960    0.89852189404417
C         6.48228846796305   16.74951420814427    1.09017923560892
C         5.84783523448830   19.45174487278904    0.99589792836521
C         5.14369034674570   17.14385602154602    1.12638102226074
C         7.48542048609622   17.73146624671890    1.02523906694457
C         7.16820889624307   19.08783172835064    0.97793625826998
C         4.82252761902548   18.49056369928255    1.07004170864763
H         4.36200515474764   16.41360751603078    1.20968910194179
H         7.95195028879310   19.82195541913170    0.90946732203570
H         5.57532944322772   20.49217456604764    0.94557804324012
N         8.56159841377579  -14.28646327203940    1.00062151456290
C         8.08273363917276  -15.62137576382285    0.95908309110188
C         7.74277614722026  -18.37711029177891    0.83747630141418
C         9.18405723947708  -16.49092452335989    0.87937566811323
C         6.79447459175429  -16.15930909720277    0.99636689701374
C         6.62062806815127  -17.53262405045434    0.92705754748904
C         9.01555964833218  -17.87289665179599    0.81840649842589
H         5.93823281079352  -15.51983296378858    1.09164770485573
H         9.87376004746327  -18.51738899132467    0.73970075950286
H         7.58377487063233  -19.44041187619285    0.77759049653959
C         9.97667313953639  -14.34237840174899    0.92760200748434
C        12.65980290396601  -15.05202948860178    0.80461512894411
C        10.95198229105841  -13.34390166225472    0.89131349281862
C        10.37287549418459  -15.68889054091741    0.87178244200301
C        11.71845536292300  -16.04670318023068    0.81188720763560
C        12.29206167192670  -13.69400456323299    0.84198387044256
H        10.67119411876346  -12.30821443946700    0.87517043152884
H        11.99807012473108  -17.08460860921730    0.76141140993710
H        13.70622817877800  -15.30096097733113    0.75614190128086
C        16.07146245199328    1.65970693567325    1.03612409401102
C        16.02447982122456    2.87743896054239    1.03619130000503
C        15.95856708796317    4.28676808613580    1.01693947391985
C        15.83171088201783    7.08251435654778    0.98260507407664
C        14.73271082610955    4.94267586256750    0.99608388804315
C        17.11964651857294    5.05121632588176    1.01164310158853
C        17.05795495990471    6.42679799784640    0.99518282478171
C        14.66981451194199    6.31838948414774    0.97929883167931
H        13.82861452223904    4.35742985631495    0.98622260597767
H        17.96191175151831    7.01134111111455    0.98424168562169
H        13.71672430121068    6.81879190406244    0.95489009121426
C        15.76798567534787    8.49089845240473    0.96810309064212
C        15.70517697490957    9.71024657374539    0.96093190575808
C        15.62094253007804   11.11838002277566    0.95331342846785
C        15.45638864434726   13.88678077694811    0.94813833752287
C        14.38517574001432   11.75096368780888    0.94304523269437
C        16.77154941619012   11.89870462807853    0.95636579882013
C        16.70385016552920   13.28272881719889    0.94795451443156
C        14.28646481216094   13.13508240274217    0.94336060419972
H        13.48815877621116   11.15772831919605    0.93255046645708
H        17.73214673695333   11.41458263875296    0.95944008014847
H        15.38743423381405   14.96035614700826    0.94736769596934
C        13.02899886972950   13.77607028885251    0.94124127301171
C        11.98645075462040   14.41176540320967    0.95077477296139
C        17.94708220204641   14.10257187376476    0.97574138437907
H        17.78762220171192   15.07700428378159    0.51181883426694
C        -9.08647597886369  -15.95104465649389    0.91908510733160
C       -10.12295925641095  -15.31022299460345    0.92836347854386
C       -11.28405796898087  -14.50876030949156    0.91396077753420
C       -13.57021102493553  -12.89550278140705    0.89164228792597
C       -11.17663216257383  -13.12261698241087    0.91398702393789
C       -12.55320631065209  -15.07584566208932    0.89319504718515
C       -13.67884046485533  -14.28202700846050    0.88202844833246
C       -12.30091711744231  -12.32829455979837    0.90340645160098
H       -10.19627085736654  -12.67596170009088    0.91674025828579
H       -14.65842370852498  -14.72814538653382    0.85836172022136
H       -12.20889875179845  -11.25575211100022    0.89666832482058
C       -14.71720773733990  -12.07598572238414    0.88480062846927
C       -15.69992000287128  -11.35152498835685    0.88140852204425
C       -16.82987585782464  -10.50725113556133    0.88187081547037
C       -19.05552373493902   -8.85525869828092    0.89102037694572
C       -16.68168527167559   -9.12652256910597    0.86986231148791
C       -18.11249561018024  -11.04337757697760    0.89463005417868
C       -19.23354569005070  -10.22941263231549    0.89270337463146
C       -17.78624360493524   -8.28668889486168    0.87770739437081
H       -15.69421400745170   -8.70076901935096    0.85153957775119
H       -18.23270457829753  -12.11213966558047    0.89971297198418
H       -19.91646056389215   -8.21024412093928    0.89445900458863
C       -17.64956506769654   -6.88129913636088    0.87518428413123
C       -17.69401443401110   -5.66073050659188    0.88463935508718
C       -20.60109687878421  -10.81822711800410    0.93003159100110
H       -21.31718650316096  -10.18383155773292    0.40579873561777
H       -20.94453509067931  -10.93481664836313    1.95811457917429
C        -7.89217128514615  -16.59660047207434    0.95066493162488
C        -6.79835359708181  -17.13282873767356    0.91885843238788
C        -5.50056441889583  -17.68608911144103    0.91344235181151
C        -2.91272477885631  -18.75065702245932    0.90310663578385
C        -4.38843004454047  -16.85253732667618    0.89162016044360
C        -5.29861727349836  -19.06170100068310    0.92152734969554
C        -4.02462175014598  -19.58615799805838    0.91674643908564
C        -3.11524846295288  -17.37535229325940    0.88668029959730
H        -4.53746552914710  -15.78594526295036    0.87196863969098
H        -3.87554527452550  -20.65239714539847    0.91477569241980
H        -2.25958466259361  -16.72235289335299    0.86152136881322
C        -1.60467593477384  -19.27631139528317    0.90200037802673
C        -0.45952929715285  -19.69970546384823    0.90195073129505
C         0.87083578643671  -20.16868832245892    0.91291818822776
C         3.48509569427827  -21.09144122914886    0.94420400301084
C         1.93366189684096  -19.27496109234348    0.90920628850355
C         1.14280836735538  -21.53201838847561    0.92924487522822
C         2.44460461419956  -22.00680914337809    0.93913525787462
C         3.24724945418117  -19.72127011644803    0.92898492447714
H         1.73516320430141  -18.21797310910447    0.88916373585542
H         0.32363841862179  -22.22902068843523    0.92858231342415
H         4.50103068540756  -21.44500764415550    0.95671256683844
C         4.33140141922548  -18.81702535837429    0.93492044657791
C         5.34603554115939  -18.13736421592795    0.93713624766021
C         2.71961090331130  -23.47007236898572    0.98232852778011
H         2.79047081074557  -23.82045108237996    2.01227011828131
H         3.65811582178930  -23.70954383771130    0.48025393124391
H         1.92717539039004  -24.03452931417739    0.48879442392628
C        16.16021466200237    0.30482253854359    1.03826007060428
C        16.23183809980620   -0.91151107609798    1.02431573127238
C        16.32106105820345   -2.31927611194906    0.99825601116383
C        16.50190752330184   -5.11169854194616    0.94757542428517
C        15.17471532683808   -3.10585819730901    1.00284768245880
C        17.55868023269582   -2.95131110768571    0.95926980548984
C        17.64847955618548   -4.32522208111575    0.93462257062939
C        15.26330940818083   -4.47998578635060    0.97815023105581
H        14.21152585674140   -2.62364648744723    1.02108760528498
H        18.61085599536110   -4.80653490204958    0.89529292490054
H        14.37087795231510   -5.08237006616815    0.97524507875385
C        16.58880701430507   -6.51857265440585    0.92477844386655
C        16.64178065149746   -7.73820974787282    0.90297726315778
C        16.67522756689883   -9.14855466601121    0.88503303588327
C        16.73172271224531  -11.92107424049981    0.85739221250241
C        15.49392795476567   -9.87762860464074    0.86506500849673
C        17.88455048645384   -9.83470758063444    0.88737682023154
C        17.92720328311059  -11.21964372381662    0.86755416388747
C        15.50558805836178  -11.26492716058442    0.85455591142258
H        14.55250380510323   -9.35756304820955    0.85430446051285
H        18.80343606260067   -9.27599768169492    0.89791328933766
H        16.74834256301306  -12.99668209104571    0.84487998592944
C        14.30339101036957  -12.00434536205462    0.84292205927809
C        13.32014290462140  -12.72832533822002    0.82938039333991
C        19.23185444991170  -11.93792375556455    0.89415731127385
H        19.99368269662673  -11.38985720039072    0.33800150993890
H        19.14606786545558  -12.92924789865432    0.44715120196859
C        -9.46256455196812   15.61383145777812    1.03349860547545
C        -8.43622548627458   16.27052550871904    1.03373948421261
C        -7.21655250411549   16.97959371426494    1.02654513737344
C        -4.78482248343920   18.36397672105858    1.02044437911314
C        -6.00750620312212   16.29331605654107    1.01897242467232
C        -7.19057269844662   18.36957332879263    1.02129946079849
C        -5.99381064557421   19.05139685310068    1.01853543450455
C        -4.81073718685863   16.97378861306153    1.01616727292574
H        -6.01983285439999   15.21609930010449    1.01088179919178
H        -5.98156666916966   20.12776191500710    1.00591893265395
H        -3.87884681799171   16.43484842825674    1.00456176744831
C        -3.55543784487372   19.05401736631284    1.02492005988368
C        -2.48053768008837   19.63295617295166    1.03629848824290
C        -1.23491405115822   20.29474475706729    1.05885003618284
C         1.21005957568970   21.60093353580868    1.12020487759552
C        -0.04942765712758   19.57182079305189    1.04714894047644
C        -1.17181579196338   21.68298597645974    1.09805924892050
C         0.04317783646344   22.34865789226319    1.12289190308456
C         1.18177299532992   20.21107286102665    1.08199960893791
H        -0.08598625869167   18.49754955917700    1.00949645643487
H        -2.08685736996580   22.24824145115393    1.10429626602029
H         2.16090434789793   22.10338641743135    1.14555422310147
C         2.38894052803566   19.47915969722877    1.08155357582383
C         3.48701402112799   18.94484378372435    1.07929399949566
C         0.09292750028117   23.83566313407685    1.19295276781799
H         0.99092413534807   24.22319494557645    0.70974678771028
H         0.09579458571903   24.17431740235591    2.22926752870370
C       -10.57521912085107   14.83606758631817    1.04518991100637
C       -11.55322261730111   14.10961574699560    1.02793536383815
C       -12.65459730189740   13.22806840620941    1.02057859398375
C       -14.82409310422029   11.46121103317757    1.01071689335857
C       -12.45175637710166   11.85283734172340    1.00756321880428
C       -13.95993241512324   13.70635479615754    1.01985989239075
C       -15.02821694912401   12.83694894859339    1.01527808543816
C       -13.51862834457540   10.98293802065086    1.00288668261937
H       -11.44316138554035   11.47516993774085    0.99620411310934
H       -16.03635278144527   13.21443046523749    1.00671118556935
H       -13.35284650883776    9.91918859739194    0.98640318153078
C       -15.91238837227607   10.56527788513099    1.01091554773659
C       -16.84113652726284    9.77284040929565    1.01807190413876
C       -17.90587199810469    8.84777022666947    1.03274663833818
C       -20.00114111326700    7.03289193941036    1.07391392438850
C       -17.65499240964164    7.48204215020160    1.02328156196627
C       -19.22496420554038    9.28602375388992    1.05870247138879
C       -20.28161093764048    8.38995614440162    1.07396800664042
C       -18.69297075552704    6.56161821289286    1.04754720106441
H       -16.63851947511137    7.13150181249267    0.99567078995936
H       -19.42526896837193   10.34281990143367    1.06166490645165
H       -20.81099567648697    6.32492895749623    1.09194814339219
C       -18.44435308451477    5.17204594712468    1.04523214997545
C       -18.35908606437921    3.95386124788960    1.05409603334860
C       -21.68850863086708    8.87570445818218    1.12761338604397
H       -22.36713951560278    8.17212726790086    0.64341224110536
H       -21.79259255396698    9.83651925363092    0.62184960507091
C         0.44362107794418    0.33278911416339    4.09697949870580
C         0.72204614500131    0.57203515353510    6.88620266078440
C         0.25774197464626    1.54990876009412    4.73866864790789
C         0.79192890610173   -0.75878623305848    4.87943186537928
C         0.92879330384318   -0.64440353039700    6.24746093053573
C         0.39122731499622    1.67082942136111    6.10448187978134
H        -0.00880283917961    2.41220179083858    4.15156776724123
H         0.96047053754451   -1.71244441450493    4.41401312146589
H         1.18901455692944   -1.50464297780270    6.84028824107838
H         0.22936433673054    2.62131038860861    6.58369071399035
C         0.81341351917496    0.69739012488704    8.29092576676696
C         0.82503910042884    0.84409932927710    9.50363240246408
H       -22.01542012626557    9.00200160483203    2.15996060372292
H        18.75590257002233   13.60829817631954    0.43578260729615
H        19.58582541168199  -12.06008845268017    1.91800011211874
H        18.27898235019965   14.26813435157223    2.00090163549937
H       -20.62016606340081  -11.80020061134050    0.45490238198951
H        -0.76913430400994   24.28241166295572    0.69561040049276
C         0.46310552122254    1.72032366640519   15.05130698158107
C         0.33429370549308    1.92837814987604   16.25067340106343
C         0.76852888166817    1.04802094012400   10.90013356185613
C         0.58273679149655    1.48797860200002   13.66547211711325
C         1.27374379483396    2.21000497353325   11.47336296900993
C         0.17712483760942    0.10560692395846   11.73441295808898
C         0.08598941969993    0.32153837076323   13.09254573781257
C         1.18267611152840    2.42608129957307   12.83155179167336
H         1.73124752215792    2.94708794795466   10.83638077512018
H        -0.21945836681657   -0.79606701556046   11.30069825124365
H        -0.38085725426285   -0.41125870620113   13.72787119993989
H         1.57017451334705    3.33263992475242   13.26356100816392
H        -8.12320877526586   18.90831885243940    1.01267467874644
H       -14.12517567023569   14.77063997974234    1.01665666805605
H        -6.15531349181858  -19.71445069789953    0.92525424480145
H       -12.64449630199026  -16.14889322517795    0.87945319423164
H        18.07324961274557    4.55013691697527    1.01490409511601
H        18.45085427461030   -2.34823349766581    0.94126983945719
C         0.17428491746761    2.16812065237797   17.62714483285403
C        -0.24137878881880    2.67630567330762   20.39060076682479
C         1.21084592155756    1.88909727819387   18.56494041484373
C        -1.01328842724774    2.68375618778319   18.09493071057434
C        -1.21953964278591    2.93316791789452   19.44109489883769
C         1.00401424345252    2.14309141162798   19.95002123091651
H        -1.79755353572171    2.89474963215176   17.38595482981751
H        -2.16782723838738    3.33469895025812   19.74507747989993
C         2.44412197593818    1.36196265375358   18.14334045921469
H         2.59945146252985    1.17016303323267   17.09634972642267
C         3.43064439619984    1.09551608446966   19.04479750378384
H         4.37145432250905    0.69066328381694   18.70512461867144
C         3.23835298747757    1.33876919169321   20.39657164486781
H         4.04022604170160    1.11375628000983   21.07473932521446
C         2.04717950535180    1.85729650153019   20.87897879402248
C        -0.45466238606212    2.93111541805942   21.81198533284316
C         1.83474717572448    2.11279437153478   22.30124983495039
C         0.58707615898222    2.64139222695816   22.73894487883176
H        -2.45048398953894    3.67801210487272   21.62588924111521
C        -1.64943926685777    3.44738362008260   22.30306881839617
H         3.76347733969081    1.45545702299120   22.95067385225026
C         2.81302461755947    1.85323746650175   23.25391177809595
H        -2.77968796432242    4.07210769008765   24.01297759728724
C        -1.84504761022587    3.67522639351225   23.65440171993748
H         3.37007023234919    1.88301642154301   25.32260425067550
C         2.59987331350531    2.09272158343203   24.59961776907043
C         1.40491282074017    2.59854829396463   25.05087409260004
C         0.37721687577956    2.88181837397180   24.12285566236852
C        -0.85925794113729    3.40090955844595   24.57297389929493
C        -1.08723894980946    3.63609036743457   26.00080735846285
N        -0.04031154714883    3.34507563296231   26.88197411155301
C         1.19711243132647    2.83746620676663   26.47670279296931
C        -0.24381511287379    3.54922709572364   28.31915888532452
H         0.72000961331371    3.29500976152595   28.78970608069124
C        -0.55238777942253    5.02834906369654   28.60784125137521
H        -0.17486595018920    5.62494275731720   27.76914620385665
H        -1.63818617074922    5.17616517609278   28.58883958774936
C         0.04957202500551    5.55289501719809   29.91470009931799
H         1.13959388336247    5.43386008335952   29.88785156811062
H        -0.27709579002489    4.93541144865644   30.75795932864493
C        -0.29613730216585    7.01500542075238   30.19820636590912
H         0.05920351802406    7.64348813945296   29.37363287090613
H        -1.38518218574905    7.13951440273662   30.20254005643259
C         0.28154525702826    7.52345497317541   31.51917448833946
H         1.37021657381364    7.39361886384430   31.52112195501523
H        -0.08058684946080    6.89857875531036   32.34419085420294
C        -0.06033732075663    8.98589749178351   31.79836765008112
H         0.32365426092721    9.60995700419540   30.97912910762668
H        -1.15122354424710    9.11541242448633   31.76188139423201
C         0.47861159210950    9.48043174691792   33.12866554123053
H         1.56487558782877    9.38947360645851   33.17296685166214
H         0.07326627712257    8.90023897549738   33.95898016850606
H         0.22949481409100   10.52809202544234   33.30864176448847
C        -1.31164996295523    2.57937030963116   28.82650687860804
H        -1.04988277202652    1.57121178977168   28.48630227071235
H        -2.25422640079107    2.81613889453740   28.31916403065690
C        -1.51029205962196    2.57533456426997   30.34317949553607
H        -0.54246810907795    2.43820731499015   30.84021802258143
H        -1.87144304013746    3.55618329359898   30.67247351438116
C        -2.48527945772634    1.49929007102341   30.82432485776832
H        -2.12441778160193    0.51176305139430   30.51477691644887
H        -3.44792654829904    1.62318957426433   30.31523126283637
C        -2.70090224003071    1.51467596017962   32.33808204233542
H        -1.73977716615588    1.38501304082208   32.84968000953088
H        -3.05722265670948    2.50374095032893   32.64939862395720
C        -3.68263457172008    0.44535800777736   32.81467143514814
H        -3.31848688179772   -0.54443099276357   32.50502467501272
H        -4.63828459227147    0.57049590457739   32.28610564937229
C        -3.90996380758593    0.47198919005206   34.31566142569690
H        -2.97778412806929    0.31154139067746   34.85931906728872
H        -4.61417639490431   -0.29754084790468   34.63816963606870
H        -4.30807947927746    1.43544405768856   34.63746425924808
O        -2.15395108824417    4.06753769638880   26.40095369544736
O         2.07412334097054    2.59809346281050   27.28685380327413
1434
 energy: -384.506321877098 gnorm: 0.016947700037 xtb: 6.4.0 (91718e8)
C       -26.54311873746714   10.38001127334373   -1.97652413567656
C       -25.45772664608817   12.52446433995519   -2.00512521007941
C       -24.39627567737935   14.68103841715615   -2.02116857602498
C       -26.27129646763243    6.11463764324603   -1.95213352520433
C       -25.20799193547157    8.27605739287613   -2.02162574934446
C       -24.11545259000851   10.47507169961399   -2.06890977516926
C       -23.01371430588991   12.68202319328719   -2.08755876946740
C       -21.91290379257548   14.87772083496596   -2.09022311648181
C       -20.82525370177181   17.02820971446507   -2.08181638048930
C       -26.00675122044686    1.86138582950158   -1.92392246712645
C       -24.94209787632051    4.02110031649102   -1.99906140332232
C       -23.85392626169760    6.23026554262689   -2.07434893135426
C       -22.75249973284641    8.43131982292404   -2.14228295225409
C       -21.65504203383199   10.62427454924161   -2.16705256201541
C       -20.56114884166237   12.81920753781823   -2.16194388013041
C       -19.46425604903373   15.02429361382838   -2.15013484845845
C       -18.35336899017295   17.22397881015019   -2.13021365901282
C       -17.26826519105412   19.37528089133100   -2.09974834275622
C       -25.75072574420456   -2.39008415155401   -1.96368217464374
C       -24.68247646283279   -0.23146040881010   -2.01493441892569
C       -23.59166458795386    1.97789890461674   -2.07842484240767
C       -22.49018154084816    4.18187192481606   -2.14290010082523
C       -21.39737689637869    6.37525621979306   -2.20645281178877
C       -20.30304315575755    8.57433882444304   -2.25194218856938
C       -19.20417081363428   10.77359382639886   -2.24813631953275
C       -18.10367308175055   12.97055578163169   -2.22888257306547
C       -17.00752061776226   15.16421568112127   -2.20827680191071
C       -15.90855926859127   17.37174033212833   -2.18056881088114
C       -14.79738669400830   19.57229170024844   -2.14146083354047
C       -13.70961507015429   21.72154294371650   -2.09372447997842
C       -25.50379990787577   -6.64072508999323   -2.08513188101338
C       -24.43145760472012   -4.48299735533915   -2.09750986657433
C       -23.33659602254597   -2.27410819933124   -2.13148939702001
C       -22.23222543050026   -0.07019468697887   -2.18505670666462
C       -21.13862023222681    2.12455551308415   -2.24155699092298
C       -20.04439675084555    4.32551299262032   -2.28119805457166
C       -18.94687282860292    6.52479896975643   -2.31394143706004
C       -17.84926467220562    8.72220009231620   -2.32188353446882
C       -16.75132789583018   10.91984866139776   -2.31063718742793
C       -15.65240144579676   13.11947103367119   -2.29391492221228
C       -14.55048859864360   15.31822471652021   -2.26530246496100
C       -13.45265659304676   17.51193023515091   -2.22506201484705
C       -12.35117481550445   19.71734759907101   -2.17545682709296
C       -11.23899707676915   21.91719825132607   -2.12510976092637
C       -10.15378567289853   24.06798256349728   -2.07197725452065
C       -25.26001104484716  -10.89355741990510   -2.18964085146606
C       -24.18515827263185   -8.73506225270004   -2.20308524541429
C       -23.08751989745491   -6.52640468419154   -2.21615766666589
C       -21.98006962780589   -4.32225840952742   -2.24680458742204
C       -20.88423059970911   -2.12705850928220   -2.29976732551814
C       -19.78856213236332    0.07466994421865   -2.35012873492948
C       -18.68973412474620    2.27437386675446   -2.37725861131516
C       -17.59256416589480    4.47213530533134   -2.37317057479691
C       -16.49519560997077    6.67123988628827   -2.35832789880787
C       -15.39649944857077    8.87029752705579   -2.34627012361038
C       -14.29689585348642   11.06893690153795   -2.34577858376000
C       -13.19810993390161   13.26694180378420   -2.33535353153112
C       -12.09895211448199   15.46701345823685   -2.30512597701878
C       -10.99389152085007   17.66384900815712   -2.25676046079427
C        -9.89466175280520   19.85717807058494   -2.20785339309157
C        -8.79434466494163   22.06432290697203   -2.15347503212551
C        -7.68372926476065   24.26578149682863   -2.09320086215032
C        -6.59968240778209   26.41884896229876   -2.02765627543909
C       -25.01463909745964  -15.15797686491286   -2.22410941711765
C       -23.94116663191601  -12.98998959851620   -2.25926047114871
C       -22.84162540078852  -10.77957742865514   -2.29207538820998
C       -21.73173118039573   -8.57454640335423   -2.31848043100835
C       -20.63257986964720   -6.37954679663988   -2.34445000806287
C       -19.53539912592647   -4.17708026201383   -2.38955637597400
C       -18.43526201353569   -1.97654149831919   -2.42751869650565
C       -17.33730672169063    0.22159304456272   -2.45640609516756
C       -16.23898162428276    2.42097747446185   -2.45132000691790
C       -15.14010957875574    4.61955402524247   -2.40413595964584
C       -14.04157979447732    6.81851001558444   -2.36205642060291
C       -12.94276267515604    9.01769895086991   -2.34315221398415
C       -11.84348868605684   11.21711276894952   -2.34252626275951
C       -10.74364388008707   13.41644770536262   -2.34166446298265
C        -9.64311227217240   15.61295173838087   -2.32526506733331
C        -8.54186279943147   17.81227723994623   -2.29250715992121
C        -7.43775803549030   20.01059778863686   -2.24446086397494
C        -6.33976558419643   22.20523472886875   -2.17759065291138
C        -5.23987838474689   24.41435180745171   -2.10686879596888
C        -4.12950146381904   26.61811116169315   -2.03037689334046
C        -3.03732795844398   28.77516492926001   -1.94589383414703
C       -23.66400730812289  -17.20694075276776   -2.23790773057913
C       -22.58595960466735  -15.02569942031845   -2.28492374843247
C       -21.48276943147593  -12.82259444326650   -2.33647750880762
C       -20.38226405088217  -10.62973730317715   -2.39349802254962
C       -19.28351302231187   -8.42895158193521   -2.42270065983995
C       -18.18217795082903   -6.22854963744350   -2.43792763850355
C       -17.08307812043981   -4.02965528924609   -2.45032554019810
C       -15.98417133345931   -1.82973473550633   -2.47605462635183
C       -14.88460115656559    0.36910144028025   -2.52031310629228
C       -13.78522528035430    2.56793316013183   -2.46806760846708
C       -12.68670987470527    4.76630736876420   -2.38877329908643
C       -11.58782397768265    6.96580740012464   -2.33982763395388
C       -10.48857616693762    9.16541974213792   -2.32040092068924
C        -9.38935609989136   11.36471821902668   -2.32183184364968
C        -8.28951353728332   13.56365219719141   -2.32992762761292
C        -7.18776398564505   15.76143200563966   -2.33345627411773
C        -6.08745263398411   17.95881218340605   -2.32245281045339
C        -4.98701226690573   20.15863886903481   -2.27186709148243
C        -3.88430842139692   22.35591500087231   -2.19683474652452
C        -2.78930452917009   24.55013967336395   -2.11500905209033
C        -1.68757743577096   26.75198066684693   -2.02316817495107
C        -0.58740369388855   28.92026971937135   -1.92861726533960
C       -21.24958220299195  -17.07442393964895   -2.28760768345763
C       -20.12768195136918  -14.87823131778566   -2.34226995239810
C       -19.03114746465040  -12.67922168006582   -2.40307606123892
C       -17.92985419926109  -10.47940521377395   -2.45535211244917
C       -16.82972189221796   -8.28144821756539   -2.45888551594442
C       -15.73051045023336   -6.08134475245454   -2.43740559292386
C       -14.63050241360563   -3.88140818191968   -2.43401122420660
C       -13.53045970114431   -1.68302737911048   -2.46816182915731
C       -12.42996939771619    0.51576235365821   -2.48406733128910
C       -11.33177944531346    2.71445228231623   -2.40511658469245
C       -10.23301361252686    4.91324567074042   -2.33739132494687
C        -9.13378525010008    7.11285979316418   -2.30304154768190
C        -8.03448205823547    9.31269423483598   -2.29551397874601
C        -6.93477088910747   11.51184547349237   -2.30654139171809
C        -5.83444992946596   13.71007730251045   -2.32134946244555
C        -4.73409354121413   15.90858327186020   -2.33777132305171
C        -3.63314953972025   18.10688473326779   -2.32997017827210
C        -2.53401456086694   20.30420922469408   -2.28785003394292
C        -1.43402188062364   22.50303671006036   -2.21234062387575
C        -0.33198559064076   24.69633606467553   -2.11106891930854
C         0.75270364761229   26.90728545080397   -1.99649301999388
C       -19.84173651271572  -19.11556146264508   -2.26733363842639
C       -18.78615405439565  -16.93417522974078   -2.33178194633289
C       -17.67950793628185  -14.72861794041878   -2.39085368558757
C       -16.57618056569479  -12.53156835870918   -2.44437167559632
C       -15.47691103828180  -10.33283368626634   -2.45837323872175
C       -14.37703324175651   -8.13350479580776   -2.42422317362333
C       -13.27736884951363   -5.93397520487925   -2.39393557048009
C       -12.17755548010772   -3.73415342683439   -2.38695470759299
C       -11.07723833096598   -1.53563188578762   -2.40074851130968
C        -9.97768760918898    0.66262242385516   -2.37929419750678
C        -8.87864845019960    2.86116355717997   -2.32418217477063
C        -7.77908378023278    5.06040313835508   -2.28506651555815
C        -6.67947594210957    7.26015671230397   -2.26960616228031
C        -5.57994281487358    9.45938450148718   -2.27863613560796
C        -4.47982759683816   11.65805077486234   -2.30285953516230
C        -3.37963113667401   13.85665207993849   -2.32835409231328
C        -2.27990494655679   16.05501090385998   -2.34096499916443
C        -1.18002533754714   18.25357438714493   -2.33011282197905
C        -0.08010610522209   20.45041497360867   -2.28880347927769
C         1.01622900270346   22.64779670656727   -2.19350630798918
C         2.11657267473082   24.85067865652299   -2.06463965576321
C         3.22779422444198   27.00053662291332   -1.93974848287624
C       -17.43344073675498  -18.97519335909662   -2.29948413769176
C       -16.32175352654663  -16.78025221367068   -2.36849617659336
C       -15.22460969830256  -14.58374236659983   -2.43054395592083
C       -14.12352747883404  -12.38403222093693   -2.45866693726554
C       -13.02320037732198  -10.18575477535760   -2.42250132982582
C       -11.92375858627110   -7.98649217304204   -2.37429719729417
C       -10.82389289888012   -5.78659784249473   -2.34080725292660
C        -9.72391290204418   -3.58729175046590   -2.32886231428583
C        -8.62388166379897   -1.38871261360694   -2.32975554965680
C        -7.52403797185155    0.80961039584302   -2.31003239074716
C        -6.42434633092296    3.00821105243895   -2.27460645946696
C        -5.32458192241744    5.20767575122065   -2.25043525639070
C        -4.22488340895454    7.40701470190422   -2.25208227428758
C        -3.12475564816355    9.60563929507062   -2.28145066376792
C        -2.02490147592335   11.80410661575149   -2.32251711280463
C        -0.92520189421337   14.00274960745120   -2.35621638932503
C         0.17445150225065   16.20116986659418   -2.36212009122730
C         1.27297326332336   18.39907303619042   -2.33478996866083
C         2.37230559111760   20.59667955153695   -2.26138217827844
C         3.47083667258719   22.78772772112539   -2.13108937534344
C         4.55928171897613   24.99097846933859   -1.99310460608396
C       -16.02425585728984  -21.01318517211453   -2.25337758690157
C       -14.97009616341292  -18.83341847387809   -2.32332730197088
C       -13.87015060068988  -16.63096607199903   -2.39341078224053
C       -12.76827596587861  -14.43517540471614   -2.45071921685352
C       -11.66922775986549  -12.23762593126101   -2.43835680250996
C       -10.56969299231388  -10.03874451418025   -2.37743067639263
C        -9.46981650146847   -7.83937861430479   -2.32569427673653
C        -8.36995284500686   -5.63968012579076   -2.29308022439530
C        -7.26976846240199   -3.44040570556399   -2.28697111974396
C        -6.16942879144603   -1.24184111966399   -2.30074425353096
C        -5.06943274714809    0.95674421777013   -2.29423020030841
C        -3.96958363911411    3.15544592978452   -2.25100843050419
C        -2.86982450244321    5.35465281344115   -2.23400751926100
C        -1.76973477645552    7.55345693763222   -2.25666610708879
C        -0.66988215651071    9.75191424858120   -2.30826253335929
C         0.42962345934096   11.95017817966849   -2.36878252783133
C         1.52865533432747   14.14885550795780   -2.40944573044802
C         2.62814073523671   16.34742531033126   -2.39547220764647
C         3.72685548667680   18.54348889934224   -2.33551828446584
C         4.82208710171591   20.73987007053060   -2.21755252044669
C         5.92326232657828   22.93734408154397   -2.06348299660588
C         7.03342986016569   25.08502800044816   -1.90901430512085
C       -13.61845538789041  -20.87531060102284   -2.27518562936858
C       -12.50737314624923  -18.68027925426691   -2.34509981187454
C       -11.41294307279965  -16.48563684544461   -2.41071007511368
C       -10.31401694489468  -14.28743394939784   -2.43549012056081
C        -9.21463196981817  -12.09021597350201   -2.39397839610770
C        -8.11547135163899   -9.89178945679654   -2.33629951692710
C        -7.01560963531789   -7.69234295708990   -2.28740505563207
C        -5.91551045544475   -5.49283276704069   -2.26352812078661
C        -4.81513418337532   -3.29361092069846   -2.27389303507220
C        -3.71474863402742   -1.09563524199376   -2.31209111198094
C        -2.61468869942391    1.10389826373557   -2.26850935009427
C        -1.51505137360753    3.30246050787611   -2.22504209028650
C        -0.41503959592980    5.50151706270367   -2.23510088396944
C         0.68479478045190    7.70001767248079   -2.28385261296872
C         1.78414884142186    9.89814866873857   -2.36056714681382
C         2.88283173134207   12.09621361908085   -2.44172236762880
C         3.98185147257981   14.29541831150239   -2.47568670732230
C         5.08096160550267   16.49349377420429   -2.41472472614776
C         6.18011811837851   18.68986410114952   -2.31605876723966
C         7.27842608603027   20.87854282620933   -2.16194591638192
C         8.36632673915729   23.07968485368889   -1.99214547077164
C       -12.21185062665721  -22.91506882808298   -2.22782906311027
C       -11.15656591509639  -20.73578698654092   -2.30076973790212
C       -10.05731556610919  -18.53335348340481   -2.36991274112911
C        -8.95662415430827  -16.33769769403024   -2.42293385613525
C        -7.85883319309557  -14.14076975233077   -2.40616559884465
C        -6.75988144897487  -11.94255457250493   -2.35858841173155
C        -5.66016224124692   -9.74381114305650   -2.30842196061997
C        -4.56031990207896   -7.54479964293373   -2.26595774156101
C        -3.46028057674721   -5.34559388110594   -2.24092978345555
C        -2.36007574676032   -3.14667648525425   -2.23825857424998
C        -1.26028942512986   -0.94813447921400   -2.23036068167022
C        -0.16082944166249    1.25051940808584   -2.19262546839800
C         0.93951761171662    3.44944168519233   -2.20044102369890
C         2.03925305836591    5.64847703434654   -2.24400343624555
C         3.13875202482347    7.84681217117431   -2.31793375196671
C         4.23797200776237   10.04470671411132   -2.40260478598809
C         5.33738548172076   12.24303036867820   -2.47639251496907
C         6.43691620783490   14.44260783485516   -2.46607248397564
C         7.53536007394833   16.63831630187976   -2.38907812891759
C         8.63102130239868   18.83398506292742   -2.26518630064003
C         9.73208917264412   21.03020444834944   -2.09646712943673
C        10.84086918814059   23.17762513335933   -1.92722997269893
C        -9.80655635225030  -22.77928337894930   -2.25738092967894
C        -8.69505551471569  -20.58436392305233   -2.33126726064203
C        -7.60121675694239  -18.38964188214994   -2.40198466416536
C        -6.50308792017029  -16.19107671113094   -2.42744540411206
C        -5.40389242710687  -13.99364728434340   -2.39136426452713
C        -4.30476379707521  -11.79521012089413   -2.34601239359934
C        -3.20497418953830   -9.59636720318898   -2.29900725224765
C        -2.10496710704631   -7.39764427610927   -2.25285789242908
C        -1.00510822963914   -5.19876251728624   -2.21308224623033
C         0.09419252017431   -2.99985127593245   -2.18263033050110
C         1.19316132507274   -0.80113161533852   -2.14947656399606
C         2.29302134386083    1.39812134883632   -2.12874094830056
C         3.39333663058890    3.59754744098096   -2.16188373854003
C         4.49318287701637    5.79645117880364   -2.23147186072167
C         5.59265858807651    7.99479056270619   -2.31683747168620
C         6.69206400915069   10.19322488789062   -2.38951402831699
C         7.79154218407236   12.39140699659388   -2.42760927077044
C         8.89037324731784   14.58928677531359   -2.41597364502016
C         9.99006192476942   16.78582377014146   -2.34785030010997
C        11.08870511364919   18.97464572989954   -2.20724638389612
C        12.17619717621669   21.17653300307232   -2.04674635416510
C        -8.40122924666225  -24.82044490578380   -2.21522543967336
C        -7.34531896148109  -22.64126140780812   -2.29002491208978
C        -6.24622102217414  -20.43855656669294   -2.36889347758850
C        -5.14614060949989  -18.24234376529514   -2.43439738255303
C        -4.04861255912465  -16.04494210371650   -2.43178483696400
C        -2.94965722466722  -13.84645615419451   -2.39127889107994
C        -1.84977024683895  -11.64762979538399   -2.35176072004825
C        -0.74973699284596   -9.44901745891208   -2.30606229439842
C         0.35024636361057   -7.25061625251160   -2.25481845244066
C         1.44950106765159   -5.05204514619688   -2.20942576151517
C         2.54844087989688   -2.85343984305767   -2.16467061404456
C         3.64770186855524   -0.65412320515568   -2.11235421094191
C         4.74751411824186    1.54581112640973   -2.10679070195517
C         5.84756054555812    3.74573481278746   -2.15305486221386
C         6.94729275543380    5.94493322052898   -2.22655077750669
C         8.04698079717048    8.14344202474978   -2.30665644216284
C         9.14675799065911   10.34187705722984   -2.37306824868075
C        10.24697845870979   12.53978870178167   -2.40415346028191
C        11.34649648598871   14.73550696578252   -2.39206847698983
C        12.44292873615098   16.93174966212266   -2.29717218252781
C        13.54425600080172   19.12988245199859   -2.16132471227750
C        14.65221721717143   21.28064628638829   -2.03592752566733
C        -5.99594399163575  -24.68619823685949   -2.24689376962846
C        -4.88494512152401  -22.49077674529941   -2.32232556564730
C        -3.79168373922178  -20.29485607658366   -2.40441226806095
C        -2.69360265906746  -18.09582188065533   -2.44902241187222
C        -1.59436304554427  -15.89781631527198   -2.43182321282134
C        -0.49504762572435  -13.69888622120318   -2.40796365193126
C         0.60498815812160  -11.49978134710990   -2.38172120243079
C         1.70496076479936   -9.30146126150031   -2.34117068197793
C         2.80440770591769   -7.10327576710535   -2.29076228984652
C         3.90357913039000   -4.90527231232969   -2.22225877257543
C         5.00260903601354   -2.70691065833834   -2.14470179244990
C         6.10225048150924   -0.50721928877603   -2.10961105840743
C         7.20212937626199    1.69298198912129   -2.12510851063813
C         8.30186668165374    3.89274569736420   -2.17570424895553
C         9.40147837453492    6.09185814911262   -2.24436104156856
C        10.50135671638263    8.29060098480758   -2.31468858704407
C        11.60159448668654   10.48895654294595   -2.37199928960336
C        12.70151542693900   12.68718419179809   -2.40450234798469
C        13.80257495705416   14.88500823724231   -2.36565810825007
C        14.90268612252573   17.07569469926021   -2.25917835150602
C        15.99037286378830   19.28043820437082   -2.14371601326700
C        -4.59097638480983  -26.72975063290989   -2.20419370040711
C        -3.53582361634856  -24.54923905632433   -2.27290381731791
C        -2.43758275200318  -22.34389581821535   -2.35023799505270
C        -1.33760320908170  -20.14740762258864   -2.42709499820096
C        -0.23992015303908  -17.94933602005542   -2.44994766689998
C         0.85954688713962  -15.75016248476077   -2.44752946573595
C         1.95932999884122  -13.55073017823653   -2.45283093512940
C         3.05878058259747  -11.35152886609186   -2.44804475317494
C         4.15869181935879   -9.15344369382977   -2.40154311024749
C         5.25795474254800   -6.95629160831073   -2.31594191431309
C         6.35721292858347   -4.75869200521327   -2.21698613240427
C         7.45696920919380   -2.55976204290653   -2.15868469993571
C         8.55685065646295   -0.35985704261421   -2.14718516184126
C         9.65651903330333    1.84006364484817   -2.17209481183946
C        10.75606236085275    4.03968329952303   -2.22224635798968
C        11.85574011869582    6.23870509017030   -2.28553683489014
C        12.95548973948748    8.43752779641959   -2.34584118937970
C        14.05566818649748   10.63640788658279   -2.39325277745340
C        15.15648989880418   12.83408966062303   -2.39979347501083
C        16.25528393269735   15.03327233352869   -2.33761716801306
C        17.36033143201361   17.23470893171925   -2.23582418297744
C        18.46914173798140   19.38691150329401   -2.13923385613631
C        -2.18487486443986  -26.59720509246547   -2.22027105767207
C        -1.07797310934977  -24.39724321105668   -2.29333238550182
C         0.01508482828172  -22.19923633625003   -2.37811131349275
C         1.11438441715762  -19.99985590773551   -2.44149157589452
C         2.21375565037737  -17.80159209965048   -2.46133885628721
C         3.31320152150986  -15.60204035133334   -2.48641666758235
C         4.41261728737223  -13.40261978641987   -2.52897989008523
C         5.51240436757002  -11.20312464675549   -2.52527117543272
C         6.61207437381486   -9.00692916594600   -2.41833420178007
C         7.71150713896912   -6.80983891797814   -2.30854090410603
C         8.81143041558580   -4.61150791147355   -2.23514591836721
C         9.91135699974354   -2.41212727456896   -2.20363506379176
C        11.01098430644407   -0.21238757051718   -2.20520695904617
C        12.11043036428004    1.98734569226603   -2.23374146163712
C        13.20953181324534    4.18657146769125   -2.28486840418541
C        14.30884288986211    6.38581655860244   -2.34202808039773
C        15.40909839787028    8.58470605777164   -2.37723394246346
C        16.50868841674057   10.78347532864202   -2.38568429732524
C        17.60968806109666   12.98365935225039   -2.35988436834170
C        18.71337648368137   15.17863054640732   -2.29178089561676
C        19.80963955134258   17.38541683913238   -2.20676113448333
C        -0.77312309765712  -28.64979755469404   -2.15727035065806
C         0.26700391525647  -26.45313560644115   -2.22755499388231
C         1.36971322153628  -24.24769153425548   -2.30899274809950
C         2.46907286943753  -22.05162642040791   -2.38752656650381
C         3.56617857482188  -19.85207255450924   -2.43614560119550
C         4.66698686017197  -17.65261678383871   -2.47681621969242
C         5.76687751712666  -15.45449189801555   -2.53138546646461
C         6.86701878822851  -13.25563329360977   -2.57573639107827
C         7.96673590291252  -11.05782399335323   -2.50290822398332
C         9.06576092161749   -8.86085633724933   -2.39558699460189
C        10.16571810005567   -6.66261435535341   -2.32067538238177
C        11.26575051245106   -4.46357466864849   -2.27895187682517
C        12.36541055457485   -2.26435985896794   -2.26439521978838
C        13.46444637853348   -0.06502852350370   -2.27168600154827
C        14.56305343371728    2.13474150011338   -2.29957877348582
C        15.66264327329410    4.33394391317700   -2.33613804951217
C        16.76194928467751    6.53282143638922   -2.35471309645746
C        17.86122331117004    8.73324680446570   -2.34554663326059
C        18.96299107476483   10.93131407349818   -2.32731393144250
C        20.06114877896072   13.12963079415647   -2.29161782064865
C        21.16444244386356   15.33629785646256   -2.23517538948485
C        22.29806633856493   17.48681739514332   -2.17849903355880
C         1.62524355188784  -28.49164242826164   -2.15213932897089
C         2.72897138179700  -26.30453789464637   -2.22113434853813
C         3.81754962974372  -24.10224766920284   -2.29358025395860
C         4.92088189220668  -21.90050302139898   -2.34992463035504
C         6.01980285928018  -19.70365033195136   -2.40964554451819
C         7.11920089927938  -17.50443288719792   -2.48263151296834
C         8.22121568020133  -15.30675938582542   -2.53535238603588
C         9.32124053842500  -13.10992188426957   -2.53115250538173
C        10.42024067160468  -10.91151529620707   -2.46435865278769
C        11.52039446514245   -8.71320187543485   -2.40155185768698
C        12.62026323827087   -6.51454062909810   -2.35845746971913
C        13.71946146647626   -4.31567917562511   -2.33907104666162
C        14.81823443703256   -2.11645630158720   -2.33097650583169
C        15.91734136344697    0.08262609773581   -2.32596647163478
C        17.01598592371124    2.28157690204457   -2.32175359677955
C        18.11440185941969    4.48218822010313   -2.31847619656892
C        19.21546692422595    6.68147786924254   -2.30531065853294
C        20.31428750753124    8.87924336269849   -2.28809340583781
C        21.41382669927938   11.08382362948558   -2.26669341998163
C        22.52291176270056   13.27707612611215   -2.23299755551121
C        23.61043615938531   15.47304837141679   -2.18719197814901
C         4.02504799535542  -28.35986837587140   -2.13649286945898
C         5.17986150733249  -26.15215453611992   -2.19056527132427
C         6.27481018562567  -23.95676499808873   -2.24283826047002
C         7.36735870097999  -21.75145585714204   -2.30054318119633
C         8.47359111330663  -19.55196235576402   -2.37856702959352
C         9.57430636626116  -17.35735957180511   -2.45876904726051
C        10.67475005190883  -15.16003472034864   -2.50895146254185
C        11.77553477570175  -12.96153302550354   -2.50325757913709
C        12.87494714155002  -10.76369540640247   -2.46753923407085
C        13.97451461221158   -8.56514816968917   -2.43368483004214
C        15.07381721418051   -6.36637618214146   -2.40750677995932
C        16.17297349173174   -4.16788006840649   -2.38577160587809
C        17.27137376086118   -1.96981791945548   -2.35083371226622
C        18.36906290137076    0.23021871698187   -2.31008525217543
C        19.46907962465767    2.42964933893866   -2.28344152401797
C        20.56699528659329    4.62752669878467   -2.26452869451511
C        21.66478349025704    6.83282509407789   -2.24842497569395
C        22.77388040777156    9.03069779402934   -2.23254741934186
C        23.87279328584579   11.22495166614496   -2.21289076863543
C        24.94563030640257   13.47438789366516   -2.18217813455062
C         7.58367874175965  -25.99375842808493   -2.14328655702754
C         8.73275430233327  -23.79657521531213   -2.18966518999631
C         9.82735462260131  -21.60535201880613   -2.25242370790812
C        10.92199449862987  -19.40364777018332   -2.33126983286657
C        12.02992435916461  -17.20745898246544   -2.41403187735075
C        13.13022627941355  -15.01295299894888   -2.46919081625828
C        14.22872656806582  -12.81358193826240   -2.48581428130953
C        15.32948769296443  -10.61510220740224   -2.48429300021381
C        16.42875491266270   -8.41760100663667   -2.45684761314805
C        17.52728638296779   -6.22000489309667   -2.41107238842670
C        18.62526445606985   -4.02097483671335   -2.36074568558229
C        19.72476833411109   -1.82283312210846   -2.30513981609739
C        20.82163448971769    0.37446147900509   -2.26139355530380
C        21.91782460768863    2.57950263636631   -2.23077189741558
C        23.02508901469570    4.77697093887799   -2.20743818375379
C        24.12203076867289    6.96825156351983   -2.19075403048868
C        25.19009517800354    9.20712755151182   -2.17947393793755
C        11.13587160271365  -23.64116999086718   -2.13704603359999
C        12.28682156698856  -21.44809177020626   -2.20383321704851
C        13.38397238981704  -19.26070404026194   -2.28595127789265
C        14.47901643252067  -17.06026665983027   -2.36204020851210
C        15.58519094968574  -14.86152627582258   -2.41653195553130
C        16.68449801729778  -12.66676969268295   -2.45827509538389
C        17.78261847703883  -10.46864771649008   -2.46262930872099
C        18.88167201702267   -8.27048319330082   -2.41152110261472
C        19.98129957529302   -6.07381705139075   -2.35157084691476
C        21.07811757728717   -3.87795324521202   -2.29577822933900
C        22.17345931451531   -1.67380294130712   -2.24486120451598
C        23.27940803422830    0.52332677386832   -2.20216198588676
C        24.37486411654245    2.71415714029051   -2.16813565579348
C        25.44061193977443    4.95214232781997   -2.14590516776445
C        14.69083865245208  -21.29673746252525   -2.16199148699259
C        15.84455787319387  -19.10572192594534   -2.24973799565698
C        16.94051966493654  -16.91631995345207   -2.32159460995045
C        18.03513883916072  -14.71555047840484   -2.37728816673451
C        19.13935254576576  -12.51796569080406   -2.41340245281011
C        20.23778317790403  -10.32292702364529   -2.39167946885459
C        21.33494900435218   -8.12763176938319   -2.33941265160421
C        22.43166380487888   -5.92607621835452   -2.28510762998257
C        23.53633639644161   -3.73005431531278   -2.23102719468285
C        24.63042013413038   -1.53931625208026   -2.17918983369842
C        25.69466009759212    0.69861695549818   -2.13449899278964
C        18.24848541082668  -18.95332591782899   -2.22328215781238
C        19.40142774301991  -16.76165917439442   -2.29383304777569
C        20.49930243183531  -14.57406214529060   -2.33618125139068
C        21.58823699352814  -12.37504647443191   -2.34341330186721
C        22.68952091768926  -10.17352711177190   -2.31575868092150
C        23.79648093011068   -7.98330679357528   -2.27181681889349
C        24.88898683052892   -5.79261154416943   -2.22011051127822
C        25.95157909789746   -3.55452397503899   -2.16285912404238
C        21.80764987321916  -16.61288108739982   -2.26564500963199
C        22.96296252114769  -14.42132764598917   -2.28961165054748
C        24.04722637336537  -12.22932356481267   -2.27988447939940
C        25.15139877282401  -10.04723871169663   -2.25111012087781
C        26.21272157927266   -7.80825195447071   -2.20821541098650
C        25.37655827921897  -14.26700218819698   -2.23913630036087
C        26.47475883275848  -12.07240456686853   -2.22021199780558
C       -26.62325105437076   11.73512261042440   -1.96892547910216
C       -25.52704683207172   13.93078415538459   -1.99104737689350
C       -26.35664374205182    7.47143257046208   -1.95941201405651
C       -25.29870697427894    9.71126242919737   -2.02320825453489
C       -24.19679518878585   11.89435384389096   -2.05524339264793
C       -23.11429539829324   14.08751398905513   -2.06735264504074
C       -21.96052086455140   16.28054902450120   -2.06679273479016
C       -26.09010157023284    3.21857911815086   -1.92274833918124
C       -25.03166047031199    5.45724098791821   -2.00687408423959
C       -23.94294183762272    7.64868562886989   -2.08027588306593
C       -22.83885052521873    9.83977262273224   -2.12910496366201
C       -21.73888059340103   12.04225313151180   -2.13904754038319
C       -20.65117261827317   14.24242744781456   -2.13435920112877
C       -19.55466141555652   16.43169353492084   -2.12124156127089
C       -18.40265433595981   18.62555641547342   -2.09484776305057
C       -25.83128673724551   -1.03295719387260   -1.94039238888764
C       -24.76946119546358    1.20481937098506   -2.00345026741780
C       -23.67868381894755    3.39592789878225   -2.07227805728282
C       -22.57758200019816    5.59265944306526   -2.13957370959685
C       -21.48444824559265    7.79489296210571   -2.20483804552920
C       -20.38857194800634    9.99127759956380   -2.22616069698165
C       -19.29056222038024   12.18679853341540   -2.21262352728631
C       -18.18745474826266   14.38584700961294   -2.19529223902656
C       -17.09397074703861   16.58832476478428   -2.17330043225499
C       -15.99884733434227   18.77987464423293   -2.14173396729494
C       -14.84518298187684   20.97334271392736   -2.09846334307583
C       -25.58253087697802   -5.28375378394334   -2.04984611215104
C       -24.51536096854647   -3.04683826135924   -2.06294538102744
C       -23.42083876010969   -0.85628978968483   -2.10892531132016
C       -22.31732434176244    1.34079040569644   -2.16732177841526
C       -21.22492686681812    3.54530903873143   -2.22158030597998
C       -20.13089049194090    5.74193853321780   -2.26922342079776
C       -19.03294386172002    7.93970304448506   -2.30180623667624
C       -17.93419286569243   10.13879911817518   -2.29760196075190
C       -16.83656401940248   12.33739511905233   -2.27955314508176
C       -15.73804632404287   14.53334167825349   -2.25676732337374
C       -14.63270238078235   16.73349315088563   -2.22553852296145
C       -13.53789563972565   18.93576594069987   -2.18130030705295
C       -12.44052271005995   21.12487299054245   -2.13170173045781
C       -11.28830098582582   23.31853294892107   -2.08154388708841
C       -25.33761597635365   -9.53653373015041   -2.16630001013187
C       -24.26789301735380   -7.29887309385570   -2.16886333485957
C       -23.16999803580356   -5.10836354987764   -2.18571394717598
C       -22.06329088813113   -2.91111477469025   -2.22683166643894
C       -20.96876479196029   -0.70619352728201   -2.28060939785987
C       -19.87375579789629    1.49117875909896   -2.33014339433265
C       -18.77535758145830    3.68973161011162   -2.34904287366518
C       -17.67839239517523    5.88954996107198   -2.35138997184702
C       -16.58062739833909    8.08801809869866   -2.34440629672856
C       -15.48173776744636   10.28623703376788   -2.33929588717827
C       -14.38136702664939   12.48515672749550   -2.33186529927033
C       -13.28327659581540   14.68517363541201   -2.30742631227674
C       -12.18304920006077   16.88053666846999   -2.26284565329147
C       -11.07504211352689   19.07862081183076   -2.21360549741678
C        -9.97995408965826   21.28128997671427   -2.16240558880636
C        -8.88412755147595   23.47220487596065   -2.10661295263021
C        -7.73302414159763   25.66829985339631   -2.04630377878834
C       -25.09700915903795  -13.80300955701106   -2.22786982161343
C       -24.02288184024566  -11.55420650226737   -2.24944546051742
C       -22.92306601887138   -9.36078795944382   -2.27232375125581
C       -21.81348472399534   -7.16366505662857   -2.29394979897571
C       -20.71621234147233   -4.95847990094611   -2.32941714106790
C       -19.61944311232768   -2.76024033881120   -2.38046122357222
C       -18.51980512143168   -0.56089416551910   -2.41825353052016
C       -17.42238198750415    1.63914090219027   -2.43518915225758
C       -16.32434503089378    3.83725144559815   -2.41112345725962
C       -15.22573796674962    6.03608676686624   -2.37391881198211
C       -14.12681823036986    8.23558473905480   -2.34948323306995
C       -13.02774450722859   10.43481938781475   -2.34711218750402
C       -11.92858587612064   12.63336313472793   -2.34507537010246
C       -10.82775451901462   14.83255956228618   -2.33119740572834
C        -9.72670894294611   17.03074202550696   -2.29415990664727
C        -8.62579203281888   19.22618590254613   -2.24989747324561
C        -7.51894980902981   21.42572801211839   -2.19197318803910
C        -6.42507751266456   23.62996801010966   -2.12587184415566
C        -5.32829285060055   25.82402496984866   -2.05566570453291
C        -4.17139653247731   28.02990711317757   -1.97726384588976
C       -23.76291273557904  -15.80225093901111   -2.24939319207276
C       -22.67463783792699  -13.60657600573948   -2.29410407053234
C       -21.56552059170155  -11.41382148594402   -2.34605429809382
C       -20.46590462376323   -9.20972943443069   -2.38489482041490
C       -19.36697226977813   -7.01233569202056   -2.40688402728133
C       -18.26612689403900   -4.81275024638366   -2.43411046147821
C       -17.16758929607746   -2.61177899327471   -2.45661386008065
C       -16.06921225601744   -0.41312576570704   -2.49357169292091
C       -14.96962148094499    1.78632057694328   -2.49476257772147
C       -13.87075871507470    3.98441521691963   -2.42221147510500
C       -12.77213964391087    6.18343051812981   -2.36302897838479
C       -11.67320520189460    8.38291066204940   -2.33289267201324
C       -10.57359205202210   10.58237510492294   -2.32722885553868
C        -9.47433584433364   12.78213943425167   -2.33313809411348
C        -8.37361011052024   14.97948541804201   -2.33277762085754
C        -7.27112904645603   17.17759190876120   -2.32318452191373
C        -6.17132824754405   19.37679244685665   -2.28581940093177
C        -5.07131170264147   21.57239001466470   -2.21597392407866
C        -3.96655207166603   23.77250685660404   -2.13939743490437
C        -2.87663150800602   25.97352815210827   -2.05649945269530
C        -1.77134446960387   28.15889079705468   -1.96600288525603
C       -22.45153052327665  -17.81671924111829   -2.25606398122345
C       -21.31709787900597  -15.66643487448086   -2.30592871640522
C       -20.21336702097995  -13.45969969095000   -2.36218672570337
C       -19.11541396970609  -11.26198366049825   -2.42534126603536
C       -18.01362310434957   -9.06421300187190   -2.45617865848141
C       -16.91397244625569   -6.86379306666395   -2.45108531954449
C       -15.81478489188266   -4.66436321118458   -2.44174437312782
C       -14.71484733141874   -2.46486181394344   -2.46149496522604
C       -13.61480730554585   -0.26632503634459   -2.50949212545944
C       -12.51550235777648    1.93311132832591   -2.46488833320494
C       -11.41712889009099    4.13113975321537   -2.37761196677944
C       -10.31817709730119    6.33053111502620   -2.32581839986643
C        -9.21903585832418    8.53025529463044   -2.30469722395431
C        -8.11976580848950   10.72985037595169   -2.30740510994713
C        -7.01944154467253   12.92866699500055   -2.31861731673391
C        -5.91885928943373   15.12703689687865   -2.33304673061180
C        -4.81838834166433   17.32478880120003   -2.33666105972066
C        -3.71698742183081   19.52331316814574   -2.30312031557213
C        -2.61879354770312   21.72136237972549   -2.23581244575505
C        -1.51845427670488   23.91606780410164   -2.14888934255534
C        -0.41455910338313   26.11950006100338   -2.04363521711487
C         0.62702923983657   28.31403656124089   -1.94244047960970
C       -19.96314863091477  -17.71673237167978   -2.29676535866932
C       -18.86582935006130  -15.50944788579290   -2.35658748698943
C       -17.76164192466613  -13.31446985554932   -2.41470630740144
C       -16.66078908224405  -11.11463425944408   -2.46069938715775
C       -15.56134897746061   -8.91594834220590   -2.45106906657907
C       -14.46142983578925   -6.71664238037890   -2.41777969530768
C       -13.36182246075871   -4.51647090498495   -2.40361095204345
C       -12.26187578443443   -2.31744095573723   -2.41865909147538
C       -11.16145912224928   -0.11907194467573   -2.42677970109664
C       -10.06273763344839    2.07942574497000   -2.37027803455778
C        -8.96357127872795    4.27816173385969   -2.31392839550986
C        -7.86414283992760    6.47768425624335   -2.28405201932042
C        -6.76469191304988    8.67747022762492   -2.27904017598488
C        -5.66502972899651   10.87652081112169   -2.29457127475329
C        -4.56484371464846   13.07500044197938   -2.31672782894380
C        -3.46438529828496   15.27347766105024   -2.33581889198107
C        -2.36466338207171   17.47207240967463   -2.33503661160009
C        -1.26475721881916   19.66935869139158   -2.30878967454561
C        -0.16470135933003   21.86768316376169   -2.23948338619605
C         0.92920992236651   24.06361577994209   -2.12813244696426
C         2.03676709087142   26.26016953101270   -2.00107776413919
C       -18.62362752218921  -19.72019338413322   -2.26794885076959
C       -17.51364572211923  -17.56748510961546   -2.33512101896408
C       -16.40752831683387  -15.36488211546904   -2.39937031164396
C       -15.30843245967808  -13.16557579257035   -2.44910705156631
C       -14.20774544677321  -10.96783963730385   -2.44974983707721
C       -13.10793228723174   -8.76877428514935   -2.40534289023152
C       -12.00832875445449   -6.56908526093601   -2.36760996663154
C       -10.90848855236101   -4.36930553794409   -2.34830650026617
C        -9.80852742287328   -2.17040180366428   -2.35071083319146
C        -8.70866472357175    0.02794422494721   -2.33835832261288
C        -7.60903542544058    2.22633850488607   -2.30022726661671
C        -6.50933825692934    4.42536323258750   -2.26686765246612
C        -5.40972502015514    6.62502287682845   -2.25370471924635
C        -4.31001401068094    8.82407388457909   -2.26807878810877
C        -3.20988770449861   11.02263589758763   -2.30102233342569
C        -2.11010413701290   13.22119563680951   -2.33553494656157
C        -1.01037167368468   15.41963770929031   -2.35363946454519
C         0.08919367931588   17.61818006976964   -2.34298268436893
C         1.18714479641868   19.81524580545573   -2.30096124544484
C         2.28750336109680   22.01005363540132   -2.19839271543838
C         3.38587920652474   24.21164625228163   -2.06192141019122
C         4.44190771823643   26.38903387367346   -1.93579691117862
C       -16.14457384169781  -19.61611585964491   -2.29256701008229
C       -15.05572565478096  -17.40978972571897   -2.36235112773112
C       -13.95482070146191  -15.21745242881514   -2.43114043605801
C       -12.85351637663894  -13.01916167758454   -2.45768834510725
C       -11.75408334368025  -10.82055781586921   -2.41301625789526
C       -10.65431926673748   -8.62174031307530   -2.35678662353119
C        -9.55453889453845   -6.42196135760262   -2.31645169957832
C        -8.45465188196931   -4.22237297994404   -2.29761534868243
C        -7.35441425256942   -2.02352879717757   -2.30146921083546
C        -6.25424848623174    0.17491370802817   -2.30129159144711
C        -5.15442650347581    2.37338665222910   -2.27036920615839
C        -4.05470226454777    4.57261507124507   -2.24081861416067
C        -2.95488253946657    6.77177353115229   -2.24368707104279
C        -1.85482391331556    8.97043758669514   -2.27962740721753
C        -0.75505766623438   11.16875769940218   -2.33241213136252
C         0.34436435895211   13.36723134459537   -2.37952133985894
C         1.44338659226569   15.56573799538138   -2.39137108160493
C         2.54264568467054   17.76315149157726   -2.35644288156250
C         3.64081790263648   19.96065812543225   -2.27464114923949
C         4.73376677602104   22.15321066426758   -2.13649629053315
C         5.84472718150199   24.34455766380861   -1.98742082245680
C       -14.80720538558922  -21.61983834348850   -2.24462053754846
C       -13.69819346957794  -19.46716296491080   -2.31454277765486
C       -12.59580261897279  -17.26600467222546   -2.38347971053768
C       -11.49895982401287  -15.06809196813913   -2.43899473008654
C       -10.39955488930795  -12.87182431280698   -2.42703689585210
C        -9.29996445981220  -10.67398853113903   -2.36896520612360
C        -8.20030817299914   -8.47466276919901   -2.31331460923115
C        -7.10043797337322   -6.27510990937635   -2.27662949341396
C        -6.00020434724653   -4.07561446723606   -2.27110572142751
C        -4.89982927211360   -1.87690933583889   -2.29890499769646
C        -3.79961370108878    0.32221956523954   -2.30633148941621
C        -2.69974242533715    2.52061787151167   -2.24640434485978
C        -1.60000772217977    4.71957180617682   -2.22708300736145
C        -0.49987698384098    6.91840627566859   -2.25466483692996
C         0.59982798248422    9.11676019824990   -2.31593316560128
C         1.69889701670899   11.31478896609984   -2.39166493732162
C         2.79762703799283   13.51339623617113   -2.45043307061819
C         3.89689111078084   15.71241114879081   -2.43468746482981
C         4.99473108933188   17.90860394381101   -2.36013883998690
C         6.09466069315016   20.10239994901636   -2.23655967443823
C         7.19304239645526   22.30037743698980   -2.07047431503261
C         8.24864045089697   24.47509745318797   -1.91005680151463
C       -12.33066984850050  -21.51795545390206   -2.26736340275754
C       -11.24211272154098  -19.31166003293751   -2.33849214891786
C       -10.14289941251316  -17.11955819846923   -2.40346640432850
C        -9.04306389952353  -14.92181881327313   -2.42543255552993
C        -7.94464078650636  -12.72413470877019   -2.38468931282546
C        -6.84514060397343  -10.52594550072134   -2.33272394636268
C        -5.74532715738498   -8.32688530001269   -2.28453926414431
C        -4.64540464830403   -6.12761787732527   -2.25381478394742
C        -3.54521555789546   -3.92842878841581   -2.24998492984313
C        -2.44477270326284   -1.73008420196849   -2.26675191488132
C        -1.34513726363455    0.46892585648013   -2.23415860622572
C        -0.24546728706426    2.66737299550177   -2.20629884346910
C         0.85469801897874    4.86649846838150   -2.22862267637754
C         1.95427298856244    7.06505273191522   -2.28381164264713
C         3.05373178177210    9.26307483853794   -2.36521487296966
C         4.15268197856786   11.46083931617356   -2.45237210648961
C         5.25196434931978   13.66027802520219   -2.49463000223258
C         6.35130188378495   15.85833394949355   -2.43054098447939
C         7.44923648255448   18.05506198855308   -2.33028448514016
C         8.54247453278679   20.24600308260490   -2.17549725152996
C         9.65290324485673   22.43572512348916   -2.00272251416128
C       -10.99541870262595  -23.52302356647154   -2.22253309625747
C        -9.88557410532770  -21.37084129676535   -2.29609146973086
C        -8.78350720674027  -19.16977920912431   -2.36764748692584
C        -7.68762809784000  -16.97172606894101   -2.42326972869985
C        -6.58890836100121  -14.77526210999995   -2.40841199826179
C        -5.48947002402619  -12.57717155160178   -2.36385709406655
C        -4.38997399822663  -10.37833284785100   -2.31635032976543
C        -3.29010883722280   -8.17952340702952   -2.27050137636513
C        -2.19016625865745   -5.98058421732087   -2.23222002941913
C        -1.09044100464884   -3.78162334611603   -2.20540287028201
C         0.00879562739572   -1.58287790096716   -2.18173014284557
C         1.10830250761786    0.61587167005826   -2.14921947394721
C         2.20872788865301    2.81497172859615   -2.15942369205377
C         3.30880072320153    5.01394634222331   -2.21238418584231
C         4.40831952733640    7.21240618104584   -2.29234138892753
C         5.50757008776183    9.41073771218880   -2.37397668496772
C         6.60712502809792   11.60919350411395   -2.43555932707196
C         7.70625157205291   13.80818625991209   -2.44075312980315
C         8.80407811083474   16.00460990018311   -2.39122003017937
C         9.90452628194073   18.19816902767298   -2.27868458845018
C        11.00282572019827   20.39587278318707   -2.11560024386260
C        12.05725627677763   22.57049296108174   -1.94910899681394
C        -8.51939852079813  -23.42299899225296   -2.25358637457795
C        -7.43053595663460  -21.21685491365725   -2.32955173377972
C        -6.33176643801349  -19.02444945165661   -2.40562335034705
C        -5.23259502010133  -16.82625832410464   -2.43721501442235
C        -4.13424631949998  -14.62819310478215   -2.40458524370925
C        -3.03474420064187  -12.42980137777284   -2.36193027950691
C        -1.93480354163191  -10.23093281228837   -2.31757953138402
C        -0.83482973967985   -8.03237212887585   -2.26797597920846
C         0.26484630790882   -5.83386337120999   -2.21971392722177
C         1.36389061489105   -3.63521154860870   -2.18090040130473
C         2.46299174447339   -1.43625179297493   -2.13816873043462
C         3.56273970250198    0.76327505453111   -2.10590786612351
C         4.66292827142983    2.96310206505522   -2.13257243519712
C         5.76281920594465    5.16250566750267   -2.19881118668365
C         6.86246813024658    7.36114509844953   -2.28142993433402
C         7.96206702440127    9.55976460503454   -2.35672172182792
C         9.06152861648766   11.75803284554257   -2.40212155247718
C        10.16145136761062   13.95521635472837   -2.40759465859729
C        11.26031254440659   16.15245824604551   -2.35296055661201
C        12.35401682776881   18.34418732127407   -2.22188787233090
C        13.46411827815008   20.53580618626955   -2.07938554193872
C        -7.18532554945322  -25.42928834320605   -2.21168008489593
C        -6.07487474416104  -23.27736679311124   -2.28619863071082
C        -4.97322311446792  -21.07569756257720   -2.36635515810359
C        -3.87781534347552  -18.87687470540588   -2.43678649684423
C        -2.77910776131159  -16.67973177680596   -2.44164844144838
C        -1.67964104936304  -14.48115761333051   -2.40948782542981
C        -0.57994234377230  -12.28201679948610   -2.37979381326548
C         0.52009044781902  -10.08334078257404   -2.34133671388756
C         1.61982981665970   -7.88517274317083   -2.29265596534443
C         2.71904654984795   -5.68703526870327   -2.24137543329580
C         3.81813353051194   -3.48887749456137   -2.17338803604880
C         4.91745840709692   -1.28967846393039   -2.11379731301865
C         6.01732266533135    0.91040529417334   -2.10637279292462
C         7.11725100748250    3.11043280744939   -2.14508161732206
C         8.21692070195203    5.30983146673355   -2.21078011708410
C         9.31657136657419    7.50863366979111   -2.28544059267279
C        10.41669692510536    9.70717356904177   -2.35186498181211
C        11.51694861738429   11.90593372987448   -2.39580740877293
C        12.61613322593054   14.10300149214249   -2.39551625291833
C        13.71746106221267   16.29739364871284   -2.30797026959739
C        14.81643726812601   18.49771458113862   -2.18805964538762
C        15.86955452636746   20.67578372318484   -2.06851480564557
C        -4.70951224942464  -25.33101256936332   -2.24133306299195
C        -3.62125050366153  -23.12403492919724   -2.31457212255448
C        -2.52260366653528  -20.92984334143003   -2.39589610201279
C        -1.42353089996119  -18.73098762075233   -2.44747016715561
C        -0.32506043842532  -16.53243706179324   -2.44242085899959
C         0.77471446927986  -14.33331531469388   -2.43570948119652
C         1.87446752484580  -12.13384747884840   -2.42810279747500
C         2.97404560543355   -9.93542110544468   -2.39834267401845
C         4.07363884802674   -7.73782515940790   -2.33921247927012
C         5.17281954159884   -5.54041551107142   -2.24930869230564
C         6.27216754934679   -3.34216948052985   -2.16643779447789
C         7.37203776985603   -1.14244855464860   -2.13251458159160
C         8.47192538202762    1.05766764541593   -2.14294469995224
C         9.57159931547678    3.25750953961863   -2.18551400522201
C        10.67123814821724    5.45673606107550   -2.24708937955686
C        11.77110886142543    7.65566142869311   -2.31270261375459
C        12.87093667795847    9.85436924724773   -2.36963075272455
C        13.97163531951776   12.05240969021834   -2.40482143548433
C        15.07257942647126   14.25210807618561   -2.37509696626790
C        16.16896178298192   16.44743879007748   -2.27963041394249
C        17.27950256487970   18.64122540301176   -2.17381595438441
C        -3.37602996626369  -27.33971262304432   -2.19346638398164
C        -2.26548757697398  -25.18670827694680   -2.26218201809430
C        -1.16558940707315  -22.98051710055005   -2.34044410005720
C        -0.06994774965310  -20.78172993780576   -2.42028353559584
C         1.02947430798487  -18.58395446364048   -2.45343245629969
C         2.12919911478024  -16.38454521210211   -2.46420957720276
C         3.22854015723417  -14.18506624667451   -2.49121221473492
C         4.32741032274439  -11.98563117538585   -2.51357554349948
C         5.42764354078230   -9.78763053902794   -2.45636433789075
C         6.52708166002816   -7.59136650819664   -2.34753853362547
C         7.62666511957109   -5.39371787829624   -2.24877067199287
C         8.72658450022712   -3.19460647717423   -2.19498273568934
C         9.82642298559696   -0.99482404625276   -2.18162639905261
C        10.92603466378996    1.20495463872050   -2.20012190604214
C        12.02559715591492    3.40456144053810   -2.24336682865645
C        13.12483711186627    5.60371391982334   -2.30380929844586
C        14.22457348339881    7.80237737719795   -2.35743962130206
C        15.32484486002804   10.00159902156573   -2.39103483976066
C        16.42429109730154   12.20045776333191   -2.38945679755952
C        17.52742098113249   14.39779226458346   -2.33749124462226
C        18.63310779293833   16.60255288619491   -2.24852420655585
C        19.68763342901957   18.78351447677992   -2.15663547119493
C        -0.89996810897939  -27.24276917666379   -2.20235929387039
C         0.18369978478440  -25.02908176130668   -2.27706402807666
C         1.28471818360180  -22.83416408359363   -2.36277027609159
C         2.38379085313393  -20.63402693271932   -2.42773824545467
C         3.48225995393394  -18.43561153038952   -2.46111364054170
C         4.58281347600139  -16.23652693304189   -2.49967173430879
C         5.68185352617334  -14.03749777810583   -2.55972874557677
C         6.78222058120036  -11.83848619234384   -2.55346957703713
C         7.88141425063046   -9.64219498303306   -2.43899703200509
C         8.98091177220333   -7.44466320589782   -2.33814665690449
C        10.08093822906042   -5.24599564657498   -2.27543486891511
C        11.18079892781131   -3.04674125206950   -2.24655244778359
C        12.28037304917451   -0.84730191956156   -2.24447411113331
C        13.37943498918496    1.35237846297416   -2.26617487074087
C        14.47832792788104    3.55143723191632   -2.30873317188903
C        15.57818621878197    5.75066188488618   -2.35084774698556
C        16.67759290367791    7.95037513880626   -2.36423227892607
C        17.77744196221687   10.14846245899364   -2.35464919328236
C        18.87897188901515   12.34875829750834   -2.32914090350840
C        19.97530179235448   14.54801529745216   -2.27528069483245
C        21.09639355457023   16.74401599926437   -2.20882877680900
C         0.44183172579955  -29.25461776083802   -2.13252100792818
C         1.54049559339434  -27.08443370621617   -2.20162130475050
C         2.64092988931518  -24.88110416333087   -2.27790328271172
C         3.73478654687328  -22.68551464305848   -2.34797625719400
C         4.83620108128987  -20.48655617419194   -2.40037735221079
C         5.93600626482320  -18.28609879547396   -2.46154528043643
C         7.03572732522399  -16.08871382302317   -2.52252075602711
C         8.13679998746448  -13.89104625818710   -2.55650320799691
C         9.23603199070509  -11.69297763886914   -2.50080534323984
C        10.33538486354459   -9.49538279340729   -2.41896196536627
C        11.43545694702237   -7.29687193755962   -2.35857042413459
C        12.53522830195938   -5.09785806822371   -2.32369283530578
C        13.63433013144429   -2.89878174077889   -2.31149731542036
C        14.73308761300554   -0.69994282617488   -2.31109053029840
C        15.83231215771219    1.49947788382429   -2.32025738906458
C        16.93122038679838    3.69936512385623   -2.32965222919162
C        18.03021707439103    5.89784838070330   -2.32945642026088
C        19.13137006941972    8.09822840432314   -2.31271546319363
C        20.23008022347303   10.29940175228374   -2.29414957960910
C        21.33076642257465   12.49277058481543   -2.26448910445326
C        22.43366104415207   14.69610497707787   -2.22027785944203
C        23.51092897391425   16.87761969289573   -2.16899006836522
C         2.89160356339873  -29.10661172049652   -2.12168709288705
C         3.98203702944244  -26.94783966081920   -2.18359699099177
C         5.09060546624953  -24.74261150573035   -2.24274475843050
C         6.18895375128705  -22.53212944689557   -2.29638082334702
C         7.28598685028351  -20.33671287835333   -2.36294644451889
C         8.38969557958959  -18.13887128173928   -2.44692682113740
C         9.49036628254354  -15.94010257569012   -2.50720823956549
C        10.59047379156914  -13.74424387321254   -2.51952901845844
C        11.69043134004927  -11.54569806902821   -2.47907956562961
C        12.79016854199820   -9.34710134542754   -2.43386410658745
C        13.88954171357897   -7.14861052338033   -2.39967368811962
C        14.98849951723816   -4.95015585329494   -2.38163496964967
C        16.08763436939169   -2.75141238893090   -2.36247570313142
C        17.18603824188713   -0.55219730253583   -2.33257401005658
C        18.28400524749496    1.64610156163608   -2.30509354919173
C        19.38440263311925    3.84652393033563   -2.28819475250822
C        20.48264224513003    6.04869882174152   -2.27222898823321
C        21.58185693653931    8.24405860400811   -2.25635732607812
C        22.69120678637552   10.44980926210800   -2.23800463154971
C        23.79005728956424   12.66086087158196   -2.21081500028551
C        24.86258517463072   14.82926437332115   -2.17093212001702
C         6.45117502642029  -26.74563559063547   -2.14279670816077
C         7.53328522272076  -24.59131106177283   -2.19084511502306
C         8.64246027570034  -22.38909299018422   -2.24664779968105
C         9.74202394483226  -20.18211189381129   -2.31959726915573
C        10.84100116356576  -17.99020769667864   -2.40308111980475
C        11.94571729490606  -15.79449618332650   -2.47252945367741
C        13.04518631822500  -13.59495940780734   -2.49335771405792
C        14.14428691091615  -11.39736806813707   -2.48615671134265
C        15.24425941996554   -9.19938663217873   -2.46529815627414
C        16.34345531871161   -7.00107281355112   -2.43220492033864
C        17.44184019367725   -4.80269925555342   -2.39252921940312
C        18.53975259066555   -2.60549659717202   -2.34226745470978
C        19.63930337499623   -0.40612507199896   -2.29177328960358
C        20.73631309849889    1.79583649024143   -2.25801670304751
C        21.83358887519940    3.99096344326590   -2.23376902503870
C        22.94105632472619    6.19541378175827   -2.21547230167229
C        24.03766528027337    8.40495448446488   -2.20110179427927
C        25.11122846780907   10.56440195685388   -2.18528208329536
C        10.00201079164114  -24.39138268665238   -2.13449133065156
C        11.08586680602463  -22.24049511492382   -2.19620062586508
C        12.19742770265302  -20.04167375830173   -2.27219844324621
C        13.29893653247741  -17.83815318270943   -2.35541443455770
C        14.39724309781136  -15.64576412427204   -2.41801492830553
C        15.49984104832238  -13.44802966059830   -2.45792205824000
C        16.59931016647166  -11.24899362721886   -2.47913734257839
C        17.69765101142426   -9.05200219638329   -2.45210382477529
C        18.79604105677352   -6.85565075683195   -2.39324143456905
C        19.89562547121924   -4.65731683324204   -2.33656984748538
C        20.99208584007580   -2.45697122099741   -2.28168720239627
C        22.08832104314166   -0.26243604373523   -2.23621643309294
C        23.19432115102379    1.94160406254473   -2.20013001185693
C        24.28917022201436    4.15092610164188   -2.17308683833692
C        25.36016062935476    6.30961469267171   -2.15453476513857
C        13.55529083402419  -22.04445551525471   -2.14796458774223
C        14.64295500996040  -19.89698836625993   -2.23229333336924
C        15.75462036372541  -17.69853366700845   -2.31039554598412
C        16.85465878436588  -15.49283299149591   -2.37251216142138
C        17.95179586706333  -13.30069951293866   -2.42099958456582
C        19.05302818988261  -11.10433865994998   -2.43089407833041
C        20.15229391481872   -8.90589484691996   -2.38253582788340
C        21.24906306992715   -6.70779622524495   -2.32567550410731
C        22.34542469601017   -4.51517917591641   -2.27082612258428
C        23.45028034470527   -2.31183166771942   -2.21829651307239
C        24.54380027671185   -0.10266077903628   -2.17124548506962
C        25.61327509868474    2.05612612401236   -2.13325280632701
C        17.11357668569986  -19.70185322881635   -2.20692564737094
C        18.19962633473357  -17.55261049642749   -2.28051097083685
C        19.31172472653995  -15.35470473410021   -2.33646392973936
C        20.40992593228226  -13.15108367626974   -2.36745508320921
C        21.50476600071146  -10.95687539644073   -2.35190232087835
C        22.60394524917914   -8.76495596460129   -2.30999944880728
C        23.70910380963588   -6.56466430142034   -2.25948629517167
C        24.80111990201355   -4.35628941912662   -2.20484154736807
C        25.86929789134124   -2.19722702796347   -2.15076871366922
C        20.67165048068546  -17.35938235779795   -2.26231963117617
C        21.76076122898392  -15.21028849969109   -2.29869856818259
C        22.86314030248568  -13.01579095384897   -2.30466678874494
C        23.96680978881034  -10.80994518388836   -2.28310705354274
C        25.06215742314522   -8.61186264983067   -2.24491054530902
C        26.12892537597708   -6.45136968834044   -2.19648303953354
C        24.24485890322429  -15.01615637528300   -2.25940016044814
C        25.30819949054496  -12.86061700844972   -2.24693533953613
C        26.39572871105545  -10.71721372832701   -2.22202070198377
H         1.50698882440872   28.92884888785399   -1.91305436270450
H         5.32339658943448   27.00071119618555   -1.89009406010149
H         9.12929903650222   25.08690354227977   -1.85083949656314
H        12.93737622619980   23.18295913143105   -1.88886643675522
H        16.74926125531519   21.29078998735258   -2.03380638111797
H        20.56731725352398   19.39884022699379   -2.12500662001081
H        24.41392729063097   17.46264928772198   -2.14511428721632
H        -0.66039291025319   29.99337386230241   -1.88849381955941
H         3.19127625071564   28.07312340500258   -1.89447308949356
H         6.99708528943158   26.15671043935120   -1.84706777328376
H        10.80355606199401   24.24852397092185   -1.85386016248810
H        14.61386058336218   22.35272036160459   -1.98333230516362
H        18.42936286215615   20.45939797655816   -2.09998133959361
H        22.26303128337085   18.56017782299131   -2.16446107857922
H       -26.49345240493747   14.40294541139520   -1.95496757624516
H       -22.90846083549092   16.78449642328959   -2.03548419221978
H       -19.35034278289176   19.12959172107481   -2.06101440670153
H       -15.79258205223932   21.47811613341134   -2.06714723476279
H       -12.23615310882155   23.82267327873247   -2.05411642575128
H        -8.68134480648330   26.17163394389327   -2.02317367282891
H        -5.11822232395619   28.53624781286439   -1.95971128394775
H       -24.49052841853730   15.75074160871871   -2.00829734535609
H       -20.91631594255181   18.09812341258227   -2.06301229958011
H       -17.36012175336541   20.44498623971805   -2.07054496369022
H       -13.80081822009750   22.79111327302834   -2.05969469791288
H       -10.24586589204658   25.13751477836096   -2.03737438198356
H        -6.69120444661110   27.48844858420589   -1.99108645567276
H        -3.09230873555092   29.84930410715908   -1.90524509196425
H       -27.58136810275827   12.22428866908948   -1.93341560785534
H       -26.55312390595457   -4.82800444439448   -1.98816604783673
H       -26.30846782317385   -9.07974822104841   -2.11966128172853
H       -26.06992397838427  -13.34879987675252   -2.20843178541416
H       -26.65965435467602   -2.95915261551218   -1.90398733913823
H       -26.41439664580419   -7.20893431191288   -2.04608485053956
H       -26.17066179545521  -11.46216256090953   -2.15673386613183
H       -25.90757567320737  -15.75825825424080   -2.19951350199646
H       -27.32857222564806    7.92657311227713   -1.91526652900154
H       -27.06134158023328    3.67318268704451   -1.86223914517291
H       -26.80123631725429   -0.57800234496761   -1.86419477892027
H       -27.45443563642947    9.81251526611043   -1.94864904346795
H       -27.18017883767563    5.54436495187236   -1.90640658596778
H       -26.91554622048224    1.29184933893607   -1.86716657263551
H       -22.41698044583351  -18.89013578395450   -2.24624967396453
H       -18.58450542577535  -20.79313590185660   -2.24271767573589
H       -14.76949089656062  -22.69278860587077   -2.21415900571382
H       -10.95848234206060  -24.59600827081796   -2.19156375166944
H        -7.14879056690659  -26.50231948813192   -2.18122727604808
H        -3.33881829454409  -28.41282235147601   -2.16421359842098
H         0.51568659433334  -30.32782817067370   -2.09695217323316
H       -24.56717846194483  -17.79163275309632   -2.21231634301010
H       -20.72168662339457  -19.73071494605514   -2.23969206612171
H       -16.90432026226978  -21.62812725637187   -2.22800538278936
H       -13.09232813214199  -23.52932009642679   -2.19960118651959
H        -9.28206843546324  -25.43421503905091   -2.18683386815050
H        -5.47227211593696  -27.34302337388728   -2.18262370574074
H        -1.65261213286014  -29.26576750588913   -2.14051288030233
H         2.94736756042139  -30.18086891087603   -2.08546837429260
H         6.54336773608309  -27.81512145413643   -2.10459553437458
H        10.09439627078475  -25.46049229099481   -2.08942317467564
H        13.64621594656685  -23.11322202174967   -2.09416993840778
H        17.20488399491476  -20.77110484839509   -2.16319343102115
H        20.76192447915234  -18.42921218487450   -2.23637245148047
H        24.33837400312627  -16.08597846811133   -2.25266533089522
H         4.97219996405737  -28.86531472574841   -2.11201889098276
H         8.53211309558077  -26.49609911219585   -2.10700127959358
H        12.08364388115818  -24.14444109224857   -2.09505845843390
H        15.63799060990911  -21.80095101501258   -2.11720296653550
H        19.19599704670744  -19.45759116960311   -2.18815840850263
H        22.75536689026723  -17.11744795888567   -2.23784485411210
H        26.34290463552286  -14.74004064625088   -2.21500964179908
H        25.75534028279762   15.42986112086319   -2.14750682153680
H        26.02211808807768   11.13324537844280   -2.16705179202556
H        26.27126003497635    6.87788371347107   -2.13253854229637
H        26.52404614176167    2.62462500374206   -2.10489819107404
H        26.77982617992465   -1.62851573692605   -2.11892413470613
H        27.03909263048456   -5.88204748009867   -2.16811095350671
H        27.30774176594915  -10.15059246176072   -2.19998784732572
H        25.91882783316242   13.02059083460028   -2.16796149438046
H        26.16194904873544    8.75064598249412   -2.15707792105709
H        26.41272552582362    4.49633380315331   -2.11783661781033
H        26.66690448221268    0.24305315234361   -2.10703460574750
H        26.92402869312374   -4.00991030791719   -2.13949362756278
H        27.18500543994914   -8.26428738839718   -2.18806690951438
H        27.43276612105308  -12.56249035763644   -2.19636826201693
C         0.19943621036898    0.23489569900778    2.57165647418550
C         0.80410288333274    1.51333366606505    1.95250184338695
C         1.82989071814719    4.05278000388817    1.28545498216046
C         0.04591307726264    2.42811335291116    1.23258666011426
C         2.09978336874431    1.88152981273102    2.29096149133060
C         2.60713711757817    3.11948032854791    1.95879597003467
C         0.54478478487340    3.67560232082677    0.91222116247271
H        -0.96243789123416    2.17452224381693    0.95629284235928
H         2.69181140114364    1.20769100517848    2.88752372568650
H         3.60302648120079    3.39529197180624    2.26078325528310
H        -0.06677272726405    4.38112201637828    0.37611704273238
C        -1.31810296096259    0.16396962994464    2.30548589912700
C        -4.08448903899515   -0.01066640271332    1.78103694616747
C        -1.78932691385268   -0.25751569473066    1.07340427716470
C        -2.26020924561780    0.50224584920059    3.26791256833661
C        -3.61423206458072    0.42194052489260    3.01409430609181
C        -3.14201164960327   -0.35339536171842    0.82391612164590
H        -1.08176707463094   -0.52104701839187    0.30704635275780
H        -1.93020200251358    0.82101858009577    4.23982565994384
H        -4.32565844809477    0.68826534048613    3.77707808607277
C         0.85359150328670   -1.04698983384164    2.01044366556673
C         2.13846730885673   -3.46674333761029    1.34102239711468
C         0.25411729139942   -2.27634218023180    2.25308742624232
C         2.07983446741404   -1.05448168162766    1.35857967229759
C         2.71331214227089   -2.23839710810890    1.03655649328415
C         0.88067310190096   -3.46168570911045    1.93013139932966
H        -0.70689819893112   -2.29742567485188    2.73909576475239
H         2.54859663949536   -0.12289878849045    1.09848867491913
H         3.67332925383571   -2.22307313265924    0.54898051756939
H         0.41455595043996   -4.40335946413042    2.16498875429194
C        -5.47042655092753   -0.10686997989490    1.50796553380539
C        -6.67585792512676   -0.18516478592028    1.31946462415465
C        -8.08278234329491   -0.26576869967602    1.19907291569443
C       -10.89670357900961   -0.41889676316475    1.13036176601596
C        -8.73339481821773   -1.49413003416736    1.12287496957580
C        -8.86441209780825    0.88552245660002    1.20375046045839
C       -10.23972489134262    0.81132554092379    1.16995967201988
C       -10.10930944674680   -1.56995913295671    1.08692627114249
H        -8.14064657346704   -2.39275202724935    1.10542898037667
H        -8.37404305454781    1.84291872912835    1.25341044600168
H       -10.82338281306677    1.71475480731088    1.20404574136136
H       -10.59071224148258   -2.53045279531338    1.01880882351766
C       -12.37690862352403   -0.49631006395693    1.14564071856363
C       -15.19308979002017   -0.65770747191429    1.11404743900986
C       -13.05019482137916   -1.54553470436687    1.77395263222416
C       -13.15313872422728    0.48346027991504    0.52891605769148
C       -14.52499227968029    0.39809602754309    0.50600827613787
C       -14.42514700223751   -1.61782509367080    1.76626161939635
H       -12.47851545658929   -2.29428124264937    2.29386964058847
H       -12.66192673105119    1.29401911890690    0.02069657983054
H       -15.09642556971022    1.11776682422387   -0.05008620079483
H       -14.92503930717656   -2.40774464688846    2.29715186064862
H        -3.49132233463392   -0.70667510213412   -0.12595302666120
C         2.82129967336115   -4.68622376485660    1.11644562708980
C         3.42280207300712   -5.74710839711217    1.03127199764901
C         4.13005171151256   -6.97195602220446    1.01927776174852
C         5.54379819403763   -9.40973046002859    1.08535532619890
C         3.45857502652248   -8.19063741245689    1.04411060958550
C         5.52178054329076   -6.99540706935935    1.00827380050615
C         6.21361985645709   -8.18681964514288    1.03743094857405
C         4.14898699548461   -9.38282258290646    1.07613988306348
H         2.38191259756329   -8.18754162907407    1.04386491959729
H         6.05444330596407   -6.06027257882663    0.97653869992103
H         7.28976261436991   -8.18119436661543    1.00627825131115
H         3.60793508693202  -10.31237055751121    1.11249128514369
C         6.29046574364305  -10.68937266986581    1.13074270179318
C         7.77036611916763  -13.08911948788919    1.09366568147162
C         5.80350451234063  -11.83214199032759    0.49749540725609
C         7.51932012308317  -10.79302584349314    1.78453885611951
C         8.23621363491085  -11.96777552056789    1.77365123408046
C         6.53042542440023  -12.99928695504330    0.47263381548800
H         4.86559734758971  -11.77781772761859   -0.02582842977114
H         7.89927918326871   -9.93985260154955    2.31870476434919
H         9.16079911794498  -12.03936367691886    2.31804097507174
H         6.17674580219274  -13.83913588590837   -0.09593258224638
C         2.33196264352713    5.35735233800745    1.06354457984110
C         2.80397350244463    6.48264120325521    0.98947769506423
C         3.38364794986312    7.77241220168017    0.99925920990905
C         4.55811389666265   10.33193294675454    1.10625368482776
C         4.76644501309952    7.92756350148104    1.01519377446216
C         2.59862836539119    8.92163347484848    1.01823787934134
C         3.17232324805336   10.17366704092849    1.06946512395417
C         5.34149225707820    9.17841358890366    1.06511365471946
H         5.38534670762931    7.04675790807046    0.98889219060207
H         1.52735088186084    8.81675160140778    0.99800429603613
H         2.54519288681336   11.04777385321420    1.09909570140549
H         6.41361316002641    9.27484342126758    1.05569137448783
C         5.18057846579004   11.67526600208020    1.17444410830709
C         6.42888942762609   14.20204894198628    1.18262843511473
C         6.37767393761540   11.88987788049976    1.85971845408543
C         4.60718148066359   12.76923503144410    0.52789842222715
C         5.22187085944991   13.99915361551579    0.52555620891409
C         6.98197562222209   13.12627183637848    1.87015131978343
H         6.82225158674024   11.07326499051762    2.40115775205741
H         3.69827601579630   12.62830336481576   -0.02912760877190
H         4.81322200537034   14.80268143004105   -0.05917434599917
H         7.88395481125100   13.28124937454412    2.43478501040980
N       -16.62439778057155   -0.75640225264391    1.04770687343417
C       -17.38119564347324   -1.95448824504720    0.98209008626310
C       -19.34753560655757   -3.91516319157646    0.87959516333304
C       -18.74561795641059   -1.62087744164083    0.94769297606577
C       -17.00983752265642   -3.30011035736019    0.93437775277680
C       -17.98862666505215   -4.28111255232023    0.89692439852542
C       -19.73330166941098   -2.60196415927197    0.89652881806301
H       -15.97427749526248   -3.57958438990285    0.90110347040556
H       -20.77159454444724   -2.32086815093479    0.86393368373443
H       -20.08984570957833   -4.69419173946031    0.84147987769492
C       -17.54149073339374    0.32668085684141    1.03181305036759
C       -19.76128485732072    1.99883385176141    0.95176925304970
C       -17.36449337774128    1.71127271600877    1.07879661606564
C       -18.84567275868961   -0.19124970805916    0.96413628525925
C       -19.95996327802457    0.64464494272529    0.92511556210137
C       -18.46816345583836    2.54792722182251    1.02916151396714
H       -16.38312691885127    2.13436612954629    1.17501040788862
H       -20.94813206584422    0.22340440589422    0.85946187761576
H       -20.60346981156052    2.66860118673019    0.91022639852113
N         7.09664907899912   15.47120383481538    1.11637257717034
C         8.49758632261070   15.67422961318289    1.05247260459561
C        11.09197997223651   16.65610635663307    0.93679716915384
C         8.75121711372162   17.05540799688525    1.00874403712555
C         9.56920305673847   14.78099674841872    1.00899878124543
C        10.86571726361221   15.26719700118263    0.96331040274466
C        10.05343164733599   17.54932092966851    0.95185973046569
H         9.39605644815050   13.72191107852158    0.98542945399907
H        10.22537866335317   18.61090697047746    0.91129129185234
H        12.10781796363863   17.01037779053000    0.89161110886189
C         6.48093403511714   16.74778665022357    1.08703641586646
C         5.84609996415577   19.44937856845180    0.98881348977155
C         5.14239150263228   17.14175207115959    1.12387246332682
C         7.48417348063184   17.72934289879078    1.01961626026346
C         7.16657402821104   19.08569128747992    0.97121944293824
C         4.82123501202076   18.48815107178545    1.06444809236336
H         4.36104535739390   16.41172484726130    1.21400605353670
H         7.95013604391184   19.82029512373429    0.90581841747941
H         5.57221098322881   20.48966849727812    0.93974886126567
N         8.56010426728602  -14.28475537643955    0.99744267683450
C         8.08108288056417  -15.61942309400987    0.95583526729618
C         7.74092292777262  -18.37458236962155    0.82798923038972
C         9.18249366296523  -16.48856164786743    0.87343937796757
C         6.79294469969896  -16.15719857722548    0.99389538650292
C         6.61922714119089  -17.53015880100073    0.92126596047669
C         9.01377006758250  -17.87049710826371    0.80941243383331
H         5.93686030422261  -15.51839275329355    1.09697207611810
H         9.87163520203977  -18.51571390082936    0.73236570645577
H         7.58098328050543  -19.43786775388719    0.76707867664723
C         9.97497724914420  -14.33969167980972    0.92277734764363
C        12.65786263035449  -15.04871587687823    0.79648278932299
C        10.94975230772955  -13.34085273685550    0.88586130329998
C        10.37111711863298  -15.68613042624279    0.86607781080988
C        11.71673046436088  -16.04356073974806    0.80370501797821
C        12.28968440722426  -13.69096637603830    0.83550126696229
H        10.66924668620094  -12.30498144346164    0.86898161092873
H        11.99669407972327  -17.08149810300333    0.75509059877833
H        13.70469861785639  -15.29667531319922    0.74827110167494
C        16.08670040950559    1.66019433812370    1.02760608516505
C        16.02094728547581    2.87673238130260    1.01555669218899
C        15.95748955652976    4.28610785340404    1.00194599168976
C        15.83125044342646    7.08187197300680    0.97255897692109
C        14.73217363707030    4.94247624512929    0.98400085193206
C        17.11906884759400    5.04995691750814    0.99752381998850
C        17.05740323661243    6.42580252728259    0.98382560344377
C        14.66945871082180    6.31803296037138    0.96933133203087
H        13.82840820156467    4.35672177907830    0.97621212740561
H        17.96101517343880    7.01110965362791    0.97460360718327
H        13.71667100396665    6.81936311755299    0.94781204885062
C        15.76716776929432    8.49010374207428    0.95922369390237
C        15.70441795749659    9.70942068998987    0.95321795554878
C        15.61997912844776   11.11732660926420    0.94583449407737
C        15.45412641700023   13.88568188500284    0.94044727123663
C        14.38408859557687   11.74934826771101    0.93686743999132
C        16.77016935555186   11.89798587685912    0.94763434673613
C        16.70184463919683   13.28203640237533    0.93960758693437
C        14.28480341450839   13.13328375857995    0.93626080495417
H        13.48737296564096   11.15548033788401    0.92892485609263
H        17.73047128322266   11.41295272374610    0.95190464772503
H        15.38329926318163   14.95930777633370    0.94126229500063
C        13.02723803289129   13.77367000802717    0.93342095870913
C        11.98425130207253   14.40861476109218    0.94160058871861
C        17.94473360987199   14.10211468590664    0.96998652721015
H        17.78643102921101   15.07754517927143    0.50729806982361
C        -9.08086094873434  -15.94223847340047    0.95509354807228
C       -10.11987386155812  -15.30695777306763    0.89876855052451
C       -11.28270822730582  -14.50808879209842    0.89661584431417
C       -13.56945494085710  -12.89589884258364    0.88239607267058
C       -11.17578993143672  -13.12229916506632    0.89933639071292
C       -12.55170630975464  -15.07599770347212    0.87965933860897
C       -13.67772273006290  -14.28239480172843    0.87196732372128
C       -12.30031202141462  -12.32861621906645    0.89337540161266
H       -10.19494025185199  -12.67644696478211    0.90091528247879
H       -14.65774884633982  -14.72798654520874    0.84995695619302
H       -12.20906415466941  -11.25599426912296    0.88986936502577
C       -14.71655780211865  -12.07669362280259    0.87809135467974
C       -15.69855873588634  -11.35132759249212    0.87296300424926
C       -16.82832948473408  -10.50700769370308    0.87374016887793
C       -19.05342781297281   -8.85412809816824    0.88503181869473
C       -16.67977985088684   -9.12646197021459    0.86402946649264
C       -18.11106402784116  -11.04253687637662    0.88513056568463
C       -19.23189647398710  -10.22827714717154    0.88445331504755
C       -17.78386606391201   -8.28619208618954    0.87268415862323
H       -15.69188385583969   -8.70135479244008    0.84803167867623
H       -18.23086322503451  -12.11142753171694    0.89049794145040
H       -19.91373740798608   -8.20808422298214    0.89088223195600
C       -17.64667010133496   -6.88090292909857    0.87090094359965
C       -17.69077645726713   -5.66035652438522    0.87953925788137
C       -20.59911537804589  -10.81756121563425    0.92421153160929
H       -21.31785266163713  -10.18275876539103    0.40372805330992
H       -20.93929832798702  -10.93549877894481    1.95314518556111
C        -7.89712714291694  -16.60686388740825    0.88699708982834
C        -6.79921808718399  -17.13559069546985    0.91907644625389
C        -5.50009260109268  -17.68516988201597    0.90755027848327
C        -2.91264004830706  -18.74930649088855    0.89202832948942
C        -4.38838027764384  -16.85099442411695    0.88402976838073
C        -5.29800830802653  -19.06046370357368    0.91320086357472
C        -4.02422438360900  -19.58490283414553    0.90586257990868
C        -3.11513358549139  -17.37405992502282    0.87623483131881
H        -4.53836363460420  -15.78441316441118    0.86706918746585
H        -3.87405583237504  -20.65108285681341    0.90457857753561
H        -2.25851275534173  -16.72207972938741    0.85208248003964
C        -1.60464104978424  -19.27440290712859    0.88951683320002
C        -0.45971968106329  -19.69821923413955    0.89289510959858
C         0.87053823112774  -20.16685141147905    0.90466975533290
C         3.48511971077756  -21.08832898896136    0.93622710077169
C         1.93273001514505  -19.27250248867546    0.90166103221418
C         1.14319125615537  -21.52990075172561    0.92060315451675
C         2.44513961510200  -22.00424411042030    0.93092540310638
C         3.24628559073998  -19.71843605794889    0.92140990796029
H         1.73397146427884  -18.21537493889933    0.88260910292021
H         0.32361722993707  -22.22655294385933    0.92135235319190
H         4.50179394126703  -21.44015474725474    0.95077093853162
C         4.33006271211779  -18.81406647283079    0.92746919632944
C         5.34483245600884  -18.13466388428873    0.93180267056127
C         2.72026916256895  -23.46734918504929    0.97644204340539
H         2.78896589964778  -23.81581376182759    2.00709339989363
H         3.66025281132877  -23.70843031411065    0.47738824526295
H         1.92826875593925  -24.03317164634742    0.48331826065650
C        16.15543153992739    0.30431009254980    1.02372508967029
C        16.23081850150793   -0.91175565289887    1.01006905932887
C        16.32164350068835   -2.31917375947439    0.98541973809821
C        16.50083122934617   -5.11092884452639    0.93695298629816
C        15.17482979561589   -3.10460809396164    0.98933423970505
C        17.55916956610858   -2.95149983541127    0.94819989350602
C        17.64810138737776   -4.32558364350357    0.92454823373289
C        15.26262560896812   -4.47868741991737    0.96546959496061
H        14.21268571384589   -2.62006171584233    1.00826115393946
H        18.60973898505161   -4.80907228325299    0.88836329050700
H        14.37045001945243   -5.08160650650233    0.96268237864323
C        16.58687920824657   -6.51757064407238    0.91592809391728
C        16.63960190020620   -7.73719255742184    0.89579829600834
C        16.67305528905975   -9.14741587016005    0.87873260720626
C        16.72946804149421  -11.92026506275977    0.85018949596390
C        15.49188889320990   -9.87644718323724    0.85956888195394
C        17.88205657832192   -9.83384909875959    0.88017552497322
C        17.92488428380326  -11.21873740976354    0.86046184110189
C        15.50372085338595  -11.26360277254674    0.84816153328229
H        14.55019126775216   -9.35657775955570    0.85138465462885
H        18.80074243155478   -9.27475915947286    0.89183215850380
H        16.74468064910975  -12.99608514190470    0.83866517955582
C        14.30139273077679  -12.00230558455565    0.83539028170683
C        13.31768871078094  -12.72555496097568    0.82323863249236
C        19.22971990408596  -11.93630231392852    0.88984977595176
H        19.99398464578264  -11.38693613257845    0.33791354419036
H        19.14640097358645  -12.92753212766112    0.44189515473041
C        -9.45985784627138   15.60990909616035    1.03307831290910
C        -8.43490555556073   16.26827069360943    1.00937449063394
C        -7.21574675033107   16.97803864088545    1.01123253377717
C        -4.78378232649184   18.36186822827619    1.01238481066081
C        -6.00708775842378   16.29153380389059    1.00494301304491
C        -7.18971284892065   18.36801587282687    1.01010258634022
C        -5.99260708081110   19.04936706899326    1.01091965170484
C        -4.81022099754979   16.97175616173239    1.00591289114125
H        -6.02055558442934   15.21420773937994    0.99516140089415
H        -5.97921021505202   20.12584789731737    1.00270831401249
H        -3.87825326447050   16.43282376412863    0.99626937535482
C        -3.55475636797112   19.05239642833972    1.01771855503629
C        -2.48016675092680   19.63184785302390    1.02858131061137
C        -1.23489626178046   20.29418228699956    1.05116061037199
C         1.21064825573962   21.59945161578676    1.11232640371048
C        -0.04979296409070   19.57089978977374    1.03975245793209
C        -1.17114462586021   21.68234816332792    1.09004023426249
C         0.04409233641077   22.34770509677082    1.11488467673091
C         1.18149252241250   20.20970840399342    1.07472658419273
H        -0.08694230432649   18.49650237167657    1.00328292171344
H        -2.08638522313265   22.24742662156668    1.09784104215770
H         2.16233700550971   22.10054358345019    1.13884013581901
C         2.38814857293969   19.47727147975213    1.07432410429225
C         3.48597250758614   18.94252046712431    1.07339963408338
C         0.09456976230999   23.83480907538173    1.18467749836271
H         0.99321013412499   24.22278801312912    0.70256539648552
H         0.09743672448981   24.17336808125537    2.22092770194603
C       -10.57947093356306   14.84242876346689    1.00732884925670
C       -11.55495962833248   14.11228146648637    1.01547512594906
C       -12.65448188532925   13.22865530362972    1.00908465604018
C       -14.82285718508183   11.46088769224896    1.00009879356181
C       -12.45073760570794   11.85353216121166    0.99561200550056
C       -13.95970738503931   13.70630060800482    1.00905905582457
C       -15.02743649769377   12.83645707656878    1.00475305172496
C       -13.51729831251801   10.98308420954353    0.99113528615814
H       -11.44162517322274   11.47708791640638    0.98548924623553
H       -16.03600012343779   13.21298776822329    0.99859363807680
H       -13.35185113399241    9.91913394833777    0.97525184332041
C       -15.91093697105628   10.56495076371185    1.00136559417264
C       -16.83985113875245    9.77278811909989    1.00904681437358
C       -17.90433732565085    8.84762430665250    1.02409156559919
C       -19.99880486805825    7.03169050240122    1.06610524542072
C       -17.65285660202553    7.48208282058126    1.01538899802926
C       -19.22353201871724    9.28515026251946    1.05006613685098
C       -20.27976656416925    8.38862167017107    1.06567212662113
C       -18.69042563608232    6.56137377229680    1.04034971140432
H       -16.63613449082830    7.13180460797864    0.98884472619456
H       -19.42360385689327   10.34209885015177    1.05492377163620
H       -20.80767579561136    6.32239031199351    1.08584708979342
C       -18.44132169560997    5.17205715074638    1.03963343224401
C       -18.35615312343119    3.95390426899728    1.04864860459505
C       -21.68663340053425    8.87385587748519    1.12158169578784
H       -22.36702130317066    8.16998231787213    0.63985390118621
H       -21.79256342187669    9.83494005104347    0.61645189814565
C         0.44328056845461    0.33265413286065    4.09425821280141
C         0.71865290028157    0.57186428708643    6.88513061031677
C         0.25758104925938    1.54974264465934    4.73620007247916
C         0.79095137835189   -0.75874466159327    4.87728550034433
C         0.92574253947226   -0.64407688596394    6.24568201549385
C         0.38894052860089    1.67005596931963    6.10237834880451
H        -0.00739591461532    2.41248406316146    4.14886520903452
H         0.96093694310968   -1.71244117400011    4.41196356816395
H         1.18561134334464   -1.50385351396073    6.83921382244550
H         0.22689805999537    2.62035624022812    6.58171380710387
C         0.81050496487149    0.69735677441526    8.29014321469560
C         0.82313751306781    0.84430380429271    9.50297296090405
H       -22.01102060743465    9.00048809499424    2.15461178474740
H        18.75553544879225   13.60847024692523    0.43209720604827
H        19.57997257706271  -12.05961225964007    1.91475162757413
H        18.27430832204189   14.26666308379370    1.99597776327296
H       -20.61935139355167  -11.79965093371727    0.44882523659861
H        -0.76744379930531   24.28294034845473    0.68811183324958
C         0.46439044328036    1.71922375386109   15.05435086448636
C         0.33614508693711    1.92904641749899   16.25342949526783
C         0.76740377276919    1.04776679348222   10.89995412073086
C         0.58307276294079    1.48719006567540   13.66788014679119
C         1.27259266977858    2.20890046300564   11.47433043367109
C         0.17677571776292    0.10613656791614   11.73531052413818
C         0.08606037950836    0.32173207974903   13.09365674983416
C         1.18185578809142    2.42463470399966   12.83271763318100
H         1.72976418263315    2.94586161345110   10.83700746328991
H        -0.21984672322020   -0.79517708679802   11.30092871693938
H        -0.38119125324379   -0.41082339727836   13.72885861742184
H         1.56870399045125    3.33128674962357   13.26506652542939
H        -8.12251628359000   18.90667510762622    1.00238543705499
H       -14.12414471634977   14.77075779036829    1.00708630105698
H        -6.15568290713621  -19.71198238268472    0.91886509687510
H       -12.64228204181830  -16.14921190926910    0.86773283877585
H        18.07230946024874    4.54780377902537    1.00037752991232
H        18.45119921034738   -2.34803190454940    0.93225249326282
C         0.17622766899520    2.16943245065126   17.63051973239860
C        -0.24399385926669    2.67781008135990   20.39567887174934
C         1.21060063865112    1.89084427445696   18.57036710122903
C        -1.01145441064856    2.68491443992519   18.09796355955893
C        -1.21982491600605    2.93403801609653   19.44407520431603
C         1.00184798400408    2.14511307285979   19.95564497275084
H        -1.79417250916280    2.89561180064098   17.38740085277179
H        -2.16861897586939    3.33519995825623   19.74730540866196
C         2.44412858847633    1.36372036529788   18.15065297920887
H         2.59960462429167    1.17079491811287   17.10376962205837
C         3.42938215211762    1.09797143204618   19.05335734220021
H         4.37041300888840    0.69320153510978   18.71468609867525
C         3.23550297953411    1.34184335945204   20.40434777337054
H         4.03653036945131    1.11752197977716   21.08382038840755
C         2.04403367780958    1.85962718437940   20.88548367420702
C        -0.45890720675530    2.93264537600506   21.81731248796590
C         1.83134657963893    2.11487655772017   22.30718913991765
C         0.58305803373311    2.64265506734961   22.74354157382334
H        -2.45462250421243    3.67830538261427   21.63314001719377
C        -1.65377397976679    3.44773857676063   22.31052640994267
H         3.76028188400672    1.45801139279823   22.95625248539262
C         2.80978855436679    1.85522496067312   23.25984708917640
H        -2.78174050314054    4.06901494114391   24.03019565955629
C        -1.84948047497509    3.67396929599053   23.66273919496880
H         3.36041064450065    1.88716080435572   25.33597932476306
C         2.59632620014459    2.09415501488754   24.60526185227720
C         1.40131853193213    2.59898511284221   25.05393240651061
C         0.37313581882482    2.88232862010519   24.12705304464343
C        -0.86318421435174    3.39935699707949   24.57966303472396
C        -1.08785428067835    3.63185026293719   26.00685614984195
N        -0.03912315927759    3.34256020031405   26.88370870159298
C         1.19574839014317    2.83717716190856   26.47709372193893
C        -0.23474066268557    3.54576312018324   28.31735330465166
H         0.73146962996170    3.28792411995264   28.78220261452586
C        -0.54236332092342    5.02467632946898   28.59693310899239
H        -0.15454969239499    5.61376728159763   27.75706775030255
H        -1.62822668313074    5.17420170502843   28.56229624992101
C         0.04955017998481    5.55045933039558   29.90828356218472
H         1.13991502547238    5.43267223872458   29.88918357485679
H        -0.28197720511440    4.93276789816119   30.74950942708423
C        -0.29855535789848    7.01148518354702   30.19131178553722
H         0.05700736696827    7.64037046131833   29.36722669368056
H        -1.38773046326491    7.13442732285917   30.19429829758712
C         0.27787190628010    7.51823041965325   31.51288635583803
H         1.36646358722710    7.38778435239867   31.51555732136659
H        -0.08475088139706    6.89235777863795   32.33695798478272
C        -0.06292284754354    8.97988954607467   31.79396785563074
H         0.31795368735095    9.60434325839861   30.97369710294898
H        -1.15385164040102    9.10946992009992   31.76058971049081
C         0.48015591675046    9.47410626013173   33.12165576234528
H         1.56671032424736    9.38439721483811   33.16155549424949
H         0.07894792307669    8.89306825885290   33.95337196248165
H         0.23096532841685   10.52134327467038   33.30346986779596
C        -1.30704288545786    2.58092880397047   28.81833641580770
H        -1.04568302628978    1.57308717430189   28.47657355106139
H        -2.24434640185535    2.82350705547348   28.30247125093468
C        -1.51097824392342    2.57813527603082   30.33467385763360
H        -0.54459937762694    2.44199884902944   30.83478712685553
H        -1.87333643648471    3.55890954708392   30.66258705238137
C        -2.48551393691972    1.50218546443059   30.81534158482408
H        -2.12423781428545    0.51498770035960   30.50546595884730
H        -3.44818208783183    1.62586903483225   30.30645601026056
C        -2.69936220016241    1.51793008867496   32.32882277684028
H        -1.73750059347043    1.38919372734879   32.83934087138469
H        -3.05550580675665    2.50705171374051   32.64015775867935
C        -3.67946021813245    0.44879135784193   32.80745275063168
H        -3.31582413124265   -0.54085745894264   32.49708040396391
H        -4.63596238112323    0.57296946220172   32.28029900776313
C        -3.90413284439953    0.47521181336880   34.30803265944054
H        -2.97111646657630    0.31478626946172   34.85023456212292
H        -4.60764583777636   -0.29409068703526   34.63232860625924
H        -4.30186234921203    1.43850561399132   34.63069501269776
O        -2.15110426249677    4.06042399930282   26.41772378004939
O         2.07217749676085    2.59993422510311   27.28763992870092
1434
 energy: -384.507168947442 gnorm: 0.007068559305 xtb: 6.4.0 (91718e8)
C       -26.54549210793773   10.38035795545298   -1.97675587896910
C       -25.46018851547460   12.52535221548325   -2.00535095707962
C       -24.39834592800169   14.68223967217831   -2.02107741713858
C       -26.27312158059710    6.11450003378285   -1.95256870217748
C       -25.20978609102350    8.27621223128384   -2.02217952403223
C       -24.11722949024698   10.47560213677114   -2.06939581014526
C       -23.01541809438718   12.68281335316984   -2.08787948428001
C       -21.91443739164202   14.87881009009267   -2.09042252391070
C       -20.82648757483969   17.02951784437773   -2.08176852455712
C       -26.00839201128381    1.86117018342095   -1.92429126106360
C       -24.94349530010444    4.02099373178378   -1.99925388226222
C       -23.85518293774165    6.23032627085688   -2.07496209056168
C       -22.75372934465878    8.43162194268235   -2.14270739237759
C       -21.65626925721456   10.62477518917070   -2.16760755340994
C       -20.56233795496146   12.81992686935968   -2.16279690222580
C       -19.46531260545301   15.02515208863032   -2.15068566483659
C       -18.35426261120974   17.22495841842241   -2.13036342591893
C       -17.26875159323283   19.37625937797444   -2.09972886715986
C       -25.75236338612520   -2.39019529067011   -1.96401647104105
C       -24.68376686415707   -0.23155540788739   -2.01506093648174
C       -23.59267097913102    1.97781299486690   -2.07848242856774
C       -22.49104191150454    4.18187183516170   -2.14351412462379
C       -21.39816645656991    6.37541908848914   -2.20685795603860
C       -20.30382696599115    8.57465875868073   -2.25225823699997
C       -19.20498189842373   10.77406004962060   -2.24902581311988
C       -18.10442851185470   12.97113720015859   -2.23050426786038
C       -17.00821847494251   15.16482584890221   -2.20964677156954
C       -15.90902491506360   17.37215434918221   -2.18103640388432
C       -14.79777216318637   19.57290100132407   -2.14156283697439
C       -13.71060449080075   21.72272245526406   -2.09354164553702
C       -25.50556365528222   -6.64078520451837   -2.08540206000901
C       -24.43280314252632   -4.48305870804695   -2.09771739572731
C       -23.33758300351123   -2.27420807726463   -2.13168797996382
C       -22.23295714253697   -0.07027550429691   -2.18537358739216
C       -21.13917972109042    2.12452781326141   -2.24200958731711
C       -20.04485241914602    4.32558191598887   -2.28169602287107
C       -18.94730693622775    6.52497152327189   -2.31440320776257
C       -17.84972396439242    8.72247059855350   -2.32264807141956
C       -16.75180312520520   10.92018543729755   -2.31202228126617
C       -15.65287067943144   13.11982648785773   -2.29554503842344
C       -14.55078680832758   15.31844344351398   -2.26641308426430
C       -13.45281985314767   17.51234791834016   -2.22594501228499
C       -12.35170205788505   19.71820340632627   -2.17600032499169
C       -11.23983419627221   21.91845518270507   -2.12501726140922
C       -10.15468329518516   24.06952164164265   -2.07218456819639
C       -25.26208648832690  -10.89373574763333   -2.18976473022684
C       -24.18668502549775   -8.73522925787115   -2.20304729682985
C       -23.08862775259528   -6.52655268026979   -2.21607320073741
C       -21.98085261129300   -4.32236149995961   -2.24712437287688
C       -20.88472849750558   -2.12714463843979   -2.29988090382303
C       -19.78889330280519    0.07460591597757   -2.35039262188281
C       -18.68997464547440    2.27435874970221   -2.37789511044669
C       -17.59279553633944    4.47219138043169   -2.37429782592693
C       -16.49541490862054    6.67138262341855   -2.35955279525296
C       -15.39675693628372    8.87049176589755   -2.34787007749907
C       -14.29716856314414   11.06912357427632   -2.34749389040194
C       -13.19835253921462   13.26706268946603   -2.33668198864541
C       -12.09901783220640   15.46725918178216   -2.30614978069772
C       -10.99422170490094   17.66450368089644   -2.25893827309764
C        -9.89516119773779   19.85806686043480   -2.20908838419629
C        -8.79495302193870   22.06541914141796   -2.15345933342677
C        -7.68443544848713   24.26718723297833   -2.09303327928424
C        -6.60044758146121   26.42061471554634   -2.02816255065366
C       -25.01727685188420  -15.15887113799510   -2.22409299837716
C       -23.94316812841407  -12.99057563113304   -2.25933195774721
C       -22.84309429766419  -10.77996639751799   -2.29246181370393
C       -21.73273360783936   -8.57479885173663   -2.31877171268746
C       -20.63322148559774   -6.37967253529052   -2.34485164196265
C       -19.53578583891274   -4.17719415104037   -2.38991746483693
C       -18.43546180885031   -1.97663063605128   -2.42795715951840
C       -17.33740988106850    0.22154089694941   -2.45718322807879
C       -16.23906823365619    2.42095112470133   -2.45282059438360
C       -15.14019532040193    4.61959586724871   -2.40569995343857
C       -14.04165229126551    6.81857642187433   -2.36357601254106
C       -12.94285964190073    9.01776392795261   -2.34492499221332
C       -11.84362965040835   11.21718622106939   -2.34414877016290
C       -10.74370720040650   13.41648573643461   -2.34235167062913
C        -9.64322616122605   15.61328243489417   -2.32712695927046
C        -8.54211599934081   17.81283893044969   -2.29441137860512
C        -7.43810017479805   20.01134846611370   -2.24533553367108
C        -6.34017508929269   22.20622837439631   -2.17802886806922
C        -5.24031895433544   24.41573131593037   -2.10701243828595
C        -4.12997935599764   26.62005001745449   -2.03060985706040
C        -3.03783437558405   28.77784396176682   -1.94640681318783
C       -23.66605311052565  -17.20838765839023   -2.23783600387183
C       -22.58773956572606  -15.02653749753473   -2.28502119670742
C       -21.48411288544927  -12.82316045556327   -2.33733695440533
C       -20.38323490300622  -10.63009025322030   -2.39426625913287
C       -19.28415184432635   -8.42917848104719   -2.42327524161760
C       -18.18254360769625   -6.22871315586682   -2.43877627175029
C       -17.08325931776957   -4.02977089953784   -2.45152415441124
C       -15.98422330719610   -1.82980781805081   -2.47742501128649
C       -14.88458697866293    0.36905367203002   -2.52177506493693
C       -13.78519396921381    2.56789720009420   -2.46967817957880
C       -12.68667885860052    4.76630792951514   -2.38977016650350
C       -11.58781118582428    6.96580135431921   -2.34049744796945
C       -10.48861486302581    9.16540586830931   -2.32144688477041
C        -9.38945032174451   11.36469583884352   -2.32282257830175
C        -8.28954335760507   13.56369018642921   -2.33107453358723
C        -7.18788454733592   15.76170025779153   -2.33563266857867
C        -6.08764422730880   17.95927547075157   -2.32393180065614
C        -4.98724723682387   20.15930531479252   -2.27254284558978
C        -3.88456267509582   22.35691904484954   -2.19760127707623
C        -2.78949320342819   24.55161131842792   -2.11575272995555
C        -1.68767290876087   26.75405546375088   -2.02377822001573
C        -0.58724740549524   28.92303372447167   -1.92899037816739
C       -21.25067696542792  -17.07511227325401   -2.28751809600576
C       -20.12869805680536  -14.87875738159216   -2.34309767527531
C       -19.03199907120666  -12.67960999662078   -2.40463713704975
C       -17.93047297349145  -10.47966415564120   -2.45663626613036
C       -16.83010886202143   -8.28164034641838   -2.46010726627564
C       -15.73069615141660   -6.08148684619353   -2.43916925279801
C       -14.63057069667757   -3.88149216430176   -2.43594910308765
C       -13.53040598332367   -1.68306217599862   -2.46997930575478
C       -12.42988640355842    0.51570708589397   -2.48546105430328
C       -11.33169026393173    2.71437295501517   -2.40649567074197
C       -10.23294807289558    4.91320421375469   -2.33775676091087
C        -9.13376445074911    7.11281747058314   -2.30285675209583
C        -8.03449671213462    9.31262947712006   -2.29557656659746
C        -6.93474316233919   11.51180172744332   -2.30699518899487
C        -5.83449783724253   13.71008099911042   -2.32330986602091
C        -4.73419909519093   15.90881457444127   -2.33971870195735
C        -3.63327754271759   18.10729854788876   -2.33134812457000
C        -2.53412843737501   20.30486356170651   -2.28859188649389
C        -1.43408466099601   22.50405274896540   -2.21285382531292
C        -0.33192035771083   24.69786327395420   -2.11185997971823
C         0.75301171556777   26.90938653735843   -1.99731849290653
C       -19.84230333279628  -19.11576784970402   -2.26698611508420
C       -18.78645702134496  -16.93431201782580   -2.33213605237685
C       -17.67996968687962  -14.72889917538880   -2.39232761142264
C       -16.57666746245970  -12.53177079643095   -2.44623988959513
C       -15.47726460376280  -10.33301725248423   -2.45992673222865
C       -14.37725533095590   -8.13364017632330   -2.42570427975199
C       -13.27743783920714   -5.93406782708470   -2.39507726634975
C       -12.17748416961819   -3.73422415460300   -2.38864268977464
C       -11.07713224078840   -1.53568445122502   -2.40221986055725
C        -9.97756249343113    0.66254652685714   -2.38075898519336
C        -8.87853882308003    2.86105986204464   -2.32557447614939
C        -7.77902702524524    5.06034044177494   -2.28521684202573
C        -6.67945716698619    7.26006632215195   -2.26926345302949
C        -5.57986185494973    9.45930902228327   -2.27841341733152
C        -4.47980303032241   11.65801872774959   -2.30317397666103
C        -3.37967092571506   13.85669529362120   -2.32970932686885
C        -2.27997260430769   16.05522260278059   -2.34282133705380
C        -1.18008292310872   18.25397622771546   -2.33169636865544
C        -0.08010982074850   20.45105830552281   -2.28955335579249
C         1.01633962171012   22.64881215983482   -2.19412425167440
C         2.11690073844432   24.85216912396866   -2.06559455519434
C         3.22857104094195   27.00243926658532   -1.94054866045171
C       -17.43400414769796  -18.97577479731239   -2.29959678030490
C       -16.32189325935643  -16.78047917828209   -2.36909743251410
C       -15.22474024931890  -14.58382029431774   -2.43141447809765
C       -14.12372543539694  -12.38413201448861   -2.45992377998215
C       -13.02335864855921  -10.18586514632780   -2.42403232700140
C       -11.92384769443270   -7.98657047137735   -2.37502943655467
C       -10.82389562541722   -5.78666203577034   -2.34130616610682
C        -9.72385894260216   -3.58732511474684   -2.33015915805152
C        -8.62378564775170   -1.38877058096896   -2.33128413999529
C        -7.52393827182585    0.80953179879592   -2.31189117690089
C        -6.42427808765755    3.00816581438362   -2.27616775183939
C        -5.32455121834061    5.20758397112519   -2.25052455893692
C        -4.22478853145711    7.40692777158492   -2.25165591421371
C        -3.12468265796602    9.60559067345283   -2.28086475804471
C        -2.02486156594068   11.80408486343307   -2.32257605325004
C        -0.92519889155715   14.00280887988727   -2.35728670514047
C         0.17445500743597   16.20136882194173   -2.36400106240503
C         1.27300833130495   18.39947992624787   -2.33620334351361
C         2.37242347853176   20.59732141670248   -2.26191199188147
C         3.47112573712602   22.78876063332727   -2.13199861074053
C         4.55988564022094   24.99241993967179   -1.99389134112202
C       -16.02529015629979  -21.01439005610283   -2.25316098053306
C       -14.97065290679826  -18.83417680638410   -2.32376733378295
C       -13.87037785820281  -16.63132401806994   -2.39474700264230
C       -12.76833022466275  -14.43527094715716   -2.45140862890003
C       -11.66930423664068  -12.23762911252282   -2.43881851691933
C       -10.56975757746144  -10.03876439972785   -2.37829827615735
C        -9.46985297547307   -7.83941581640529   -2.32576744636051
C        -8.36994536398032   -5.63972316131606   -2.29328443706174
C        -7.26974728955641   -3.44044233213250   -2.28806623658098
C        -6.16936906955164   -1.24189483689632   -2.30206046188642
C        -5.06938675492128    0.95672402227198   -2.29587974874503
C        -3.96955780551393    3.15539402333204   -2.25167516076542
C        -2.86973956979835    5.35457267566490   -2.23390607846051
C        -1.76964981424558    7.55339667842575   -2.25653203616553
C        -0.66979083627724    9.75185842660200   -2.30843291271537
C         0.42968062868865   11.95013839488050   -2.36986171855586
C         1.52870597436323   14.14891389426083   -2.41136445904900
C         2.62822606961283   16.34764506487609   -2.39749280010025
C         3.72698565235238   18.54387142022806   -2.33601399010295
C         4.82234501409139   20.74052979274993   -2.21765183090517
C         5.92373650566141   22.93838885307238   -2.06380678077332
C         7.03422657207739   25.08666677517791   -1.90987663468325
C       -13.61926018998139  -20.87642498383136   -2.27496785750796
C       -12.50785715071103  -18.68099471101853   -2.34604470239198
C       -11.41318304751772  -16.48601915698787   -2.41251372905082
C       -10.31410366504884  -14.28759712560867   -2.43712005173250
C        -9.21465267338455  -12.09027043872603   -2.39477720962345
C        -8.11546839789036   -9.89179250995736   -2.33629337929165
C        -7.01560736884202   -7.69235742211271   -2.28710326417672
C        -5.91550240864656   -5.49283193820922   -2.26330321207905
C        -4.81511662177332   -3.29361110618707   -2.27401422299539
C        -3.71472841141213   -1.09557843339687   -2.31242940781514
C        -2.61465851212178    1.10389330699448   -2.26868151598832
C        -1.51500846793476    3.30241072423516   -2.22547105309222
C        -0.41495919721423    5.50145756181102   -2.23602808318875
C         0.68489408610508    7.69997338266853   -2.28484763796885
C         1.78425783935184    9.89809981354885   -2.36163777464573
C         2.88292594084062   12.09619886998980   -2.44359975636837
C         3.98197232321131   14.29552264473916   -2.47776455982643
C         5.08109992139103   16.49371225602167   -2.41547632417704
C         6.18034563262539   18.69027082594192   -2.31562039762458
C         7.27880703178859   20.87928560321636   -2.16144686298078
C         8.36698135669588   23.08094750059731   -1.99211878711451
C       -12.21278900023285  -22.91655319835807   -2.22755308016210
C       -11.15719980596445  -20.73673321834099   -2.30054302076517
C       -10.05769419781482  -18.53393946870886   -2.37126308269353
C        -8.95682302506720  -16.33804358048075   -2.42510745060755
C        -7.85889735091885  -14.14100554945536   -2.40864618972551
C        -6.75989991217934  -11.94265451880861   -2.35946035167783
C        -5.66016659401503   -9.74386715597053   -2.30793323782707
C        -4.56032350522254   -7.54481403992364   -2.26545187519095
C        -3.46028966407949   -5.34557644154819   -2.24177675452161
C        -2.36008562587861   -3.14664212648799   -2.24038954093742
C        -1.26024334290452   -0.94814346759062   -2.23133723096191
C        -0.16082209550310    1.25049611119259   -2.19293572302984
C         0.93953967228010    3.44940138038876   -2.20140507412663
C         2.03928251532989    5.64843575882970   -2.24524358031232
C         3.13881967106844    7.84678161082647   -2.31912786718962
[truncated: 1,042,333 more chars]
